# Supplementary material for: SIRPB1 regulates inflammatory factor expression in the glioma microenvironment via SYK: functional and bioinformatics insights
Source: J Transl Med. 2024 Apr 9;22:338. doi: 10.1186/s12967-024-05149-z (PMC11003053; doi:10.1186/s12967-024-05149-z)
Supplement: Supplementary file 1 — Additional file 1. Figure S1: The relative expression of Western blot in Figure 1, 4, 6 and 7. Figure S2: A. Single-Cell Analysis of CXCL8 and CCL2 Expression. B. The expression of SIRPB1 in LGG and GBM cohort. C. Kaplan-Meier curves for PFI in specific glioma subgroups. Table S1: Antibodies uesd for Western blot, Immunohistochemical and Immunofluorescence staining. Table S2: Primers used for qPCR and PCR. Table S3: DEGs between high and low SIRPB1 samples in TCGA-GBMLGG cohort. Table S4: Significant terms obtained in Enrichment analysis of DEGs between high and low SIRPB1 samples in TCGA-GBMLGG cohort. Table S5: Within macrophage and microglia cells, significant terms obtained in Enrichment analysis of DEGs between high and low SIRPB1 samples in single-cell dataset GSE117891. [file 12967_2024_5149_MOESM1_ESM.zip › Additional file/supplementary table S2.xlsx]

## Sheet: Sheet1
primers used for qPCR or PCR
Gene	Forword	Reverse
ARG1	GTGGAAACTTGCATGGACAAC	CCTGGCACATCGGGAATCTTT
CCL2	CAGCCAGATGCAATCAATGCC	TGGAATCCTGAACCCACTTCT
CD11b	GGAACGCCATTGTCTGCTTTCG	ATGCTGAGGTCATCCTGGCAGA
CD68	CGAGCATCATTCTTTCACCAGCT	ATGAGAGGCAGCAAGATGGACC
CXCL8	CTCTCTTGGCAGCCTTCCTGATTTC	GGGGTGGAAAGGTTTGGAGTATGTC
GAPDH	TGCACCACCAACTGCTTAG	AGTAGAGGCAGGGATGATGTTC
IL10	TCTCCGAGATGCCTTCAGCAGA	TCAGACAAGGCTTGGCAACCCA
IL1B	CCACAGACCTTCCAGGAGAATG	GTGCAGTTCAGTGATCGTACAGG
IL1RN	ATGGAGGGAAGATGTGCCTGTC	GTCCTGCTTTCTGTTCTCGCTC
IL6	TTTTCTGCCAGTGCCTCTTT	TACCCCAGGAGAAGATTCC
TGFB1	TACCTGAACCCGTGTTGCTCTC	GTTGCTGAGGTATCGCCAGGAA
TNFA	CTCTTCTGCCTGCTGCACTTTG	ATGGGCTACAGGCTTGTCACTC
crispr validation	GCAGCACTTGTCATTGTCCG	TCCTGAAATGGGGCATGCAT
