# Supplementary material for: SIRPB1 regulates inflammatory factor expression in the glioma microenvironment via SYK: functional and bioinformatics insights
Source: J Transl Med. 2024 Apr 9;22:338. doi: 10.1186/s12967-024-05149-z (PMC11003053; doi:10.1186/s12967-024-05149-z)
Supplement: Supplementary file 1 — Additional file 1. Figure S1: The relative expression of Western blot in Figure 1, 4, 6 and 7. Figure S2: A. Single-Cell Analysis of CXCL8 and CCL2 Expression. B. The expression of SIRPB1 in LGG and GBM cohort. C. Kaplan-Meier curves for PFI in specific glioma subgroups. Table S1: Antibodies uesd for Western blot, Immunohistochemical and Immunofluorescence staining. Table S2: Primers used for qPCR and PCR. Table S3: DEGs between high and low SIRPB1 samples in TCGA-GBMLGG cohort. Table S4: Significant terms obtained in Enrichment analysis of DEGs between high and low SIRPB1 samples in TCGA-GBMLGG cohort. Table S5: Within macrophage and microglia cells, significant terms obtained in Enrichment analysis of DEGs between high and low SIRPB1 samples in single-cell dataset GSE117891. [file 12967_2024_5149_MOESM1_ESM.zip › Additional file/supplementary table S3.xlsx]

## Sheet: Sheet 1
id	log2FoldChange	lfcSE	stat	pvalue	padj	gene_name	gene_type
ENSG00000000003.15	0.279395	0.0508237	5.49733	3.85575e-08	1.44884e-07	TSPAN6	protein_coding
ENSG00000000005.6	0.783886	0.12781	6.13324	8.61075e-10	3.9544e-09	TNMD	protein_coding
ENSG00000000419.13	0.125712	0.0304333	4.13073	3.61612e-05	9.31011e-05	DPM1	protein_coding
ENSG00000000457.14	-0.0238286	0.020846	-1.14308	0.253005	0.321706	SCYL3	protein_coding
ENSG00000000460.17	0.432359	0.050197	8.61324	7.10271e-18	9.07188e-17	C1orf112	protein_coding
ENSG00000000938.13	0.765448	0.0640192	11.9565	6.00109e-33	3.83824e-31	FGR	protein_coding
ENSG00000000971.16	1.12716	0.0982529	11.4721	1.82232e-30	9.63726e-29	CFH	protein_coding
ENSG00000001036.14	0.809923	0.074579	10.8599	1.7888e-27	6.87294e-26	FUCA2	protein_coding
ENSG00000001084.13	-0.257376	0.0552549	-4.65798	3.1932e-06	9.38631e-06	GCLC	protein_coding
ENSG00000001167.14	-0.216966	0.0346266	-6.26587	3.70748e-10	1.78264e-09	NFYA	protein_coding
ENSG00000001460.18	8.29503e-06	0.100955	8.21654e-05	0.999934	0.999934	STPG1	protein_coding
ENSG00000001461.17	-0.133247	0.0801326	-1.66283	0.0963473	0.137609	NIPAL3	protein_coding
ENSG00000001497.18	-0.249958	0.0345447	-7.2358	4.62799e-13	3.22581e-12	LAS1L	protein_coding
ENSG00000001561.7	-0.122144	0.0704261	-1.73436	0.0828537	0.120263	ENPP4	protein_coding
ENSG00000001617.12	0.356616	0.110144	3.23773	0.00120485	0.00248158	SEMA3F	protein_coding
ENSG00000001626.16	-0.800703	0.0922519	-8.67953	3.97413e-18	5.23946e-17	CFTR	protein_coding
ENSG00000001629.10	0.12676	0.0455496	2.78291	0.00538746	0.00993594	ANKIB1	protein_coding
ENSG00000001630.17	-0.0289507	0.0700519	-0.413275	0.679405	0.738581	CYP51A1	protein_coding
ENSG00000001631.16	0.112315	0.0363524	3.08963	0.00200409	0.0039775	KRIT1	protein_coding
ENSG00000002016.18	-0.229112	0.0433101	-5.29005	1.22282e-07	4.30431e-07	RAD52	protein_coding
ENSG00000002079.14	-0.135656	0.0771361	-1.75865	0.0786364	0.114774	MYH16	transcribed_unitary_pseudogene
ENSG00000002330.14	0.000671747	0.0475197	0.0141362	0.988721	0.991403	BAD	protein_coding
ENSG00000002549.12	0.689841	0.051269	13.4553	2.86419e-41	3.79631e-39	LAP3	protein_coding
ENSG00000002586.20	0.60241	0.0859186	7.01141	2.35936e-12	1.50105e-11	CD99	protein_coding
ENSG00000002586.20_PAR_Y						CD99	protein_coding
ENSG00000002587.10	0.414941	0.101193	4.10048	4.12301e-05	0.000105379	HS3ST1	protein_coding
ENSG00000002726.21	0.706546	0.112024	6.30708	2.84346e-10	1.38859e-09	AOC1	protein_coding
ENSG00000002745.13	1.41995	0.165309	8.58967	8.72167e-18	1.10261e-16	WNT16	protein_coding
ENSG00000002746.15	-1.00356	0.114485	-8.76587	1.85347e-18	2.55487e-17	HECW1	protein_coding
ENSG00000002822.15	0.366595	0.0768174	4.77229	1.82141e-06	5.52585e-06	MAD1L1	protein_coding
ENSG00000002834.18	-0.0031216	0.0305591	-0.10215	0.918638	0.937432	LASP1	protein_coding
ENSG00000002919.15	0.132954	0.0324365	4.0989	4.15119e-05	0.000106054	SNX11	protein_coding
ENSG00000002933.9	1.0291	0.105386	9.76506	1.59023e-22	3.5824e-21	TMEM176A	protein_coding
ENSG00000003056.8	0.275201	0.0390481	7.04774	1.81847e-12	1.17593e-11	M6PR	protein_coding
ENSG00000003096.14	0.0332612	0.0541286	0.614485	0.538895	0.61006	KLHL13	protein_coding
ENSG00000003137.8	-0.926198	0.123759	-7.48389	7.21565e-14	5.55189e-13	CYP26B1	protein_coding
ENSG00000003147.19	-0.276013	0.0591087	-4.66958	3.0182e-06	8.90294e-06	ICA1	protein_coding
ENSG00000003249.15	0.187351	0.0859407	2.18	0.0292574	0.0469976	DBNDD1	protein_coding
ENSG00000003393.15	-0.122681	0.0269461	-4.55283	5.29283e-06	1.5141e-05	ALS2	protein_coding
ENSG00000003400.15	0.593406	0.0510842	11.6162	3.40833e-31	1.91799e-29	CASP10	protein_coding
ENSG00000003402.20	0.290777	0.0324336	8.96533	3.09365e-19	4.68876e-18	CFLAR	protein_coding
ENSG00000003436.16	0.998614	0.116138	8.59848	8.07764e-18	1.02735e-16	TFPI	protein_coding
ENSG00000003509.16	0.0100604	0.0266011	0.378195	0.705286	0.760941	NDUFAF7	protein_coding
ENSG00000003756.17	-0.203451	0.0358963	-5.66773	1.447e-08	5.72888e-08	RBM5	protein_coding
ENSG00000003987.14	-0.705279	0.0869061	-8.11542	4.84115e-16	4.87574e-15	MTMR7	protein_coding
ENSG00000003989.18	0.0448138	0.0987314	0.453896	0.649904	0.712056	SLC7A2	protein_coding
ENSG00000004059.11	0.100353	0.0394425	2.54429	0.0109501	0.019116	ARF5	protein_coding
ENSG00000004139.14	-0.252459	0.0415427	-6.07711	1.22371e-09	5.5099e-09	SARM1	protein_coding
ENSG00000004142.12	-0.0773229	0.0208611	-3.70655	0.0002101	0.000486247	POLDIP2	protein_coding
ENSG00000004399.13	0.590887	0.0578989	10.2055	1.87346e-24	5.1814e-23	PLXND1	protein_coding
ENSG00000004455.17	0.546185	0.0512451	10.6583	1.59494e-26	5.56498e-25	AK2	protein_coding
ENSG00000004468.13	-0.237221	0.101068	-2.34713	0.0189184	0.0315175	CD38	protein_coding
ENSG00000004478.8	-0.157635	0.0325888	-4.8371	1.31749e-06	4.07777e-06	FKBP4	protein_coding
ENSG00000004487.17	-0.00321356	0.0461134	-0.0696883	0.944442	0.957919	KDM1A	protein_coding
ENSG00000004534.15	-0.343365	0.0460837	-7.4509	9.27072e-14	7.03296e-13	RBM6	protein_coding
ENSG00000004660.15	-0.886044	0.107213	-8.26436	1.40445e-16	1.51127e-15	CAMKK1	protein_coding
ENSG00000004700.16	0.289731	0.0553595	5.23363	1.66214e-07	5.76227e-07	RECQL	protein_coding
ENSG00000004766.17	-0.0395851	0.0308601	-1.28273	0.199588	0.261638	VPS50	protein_coding
ENSG00000004776.13	0.854949	0.121803	7.01909	2.23316e-12	1.42507e-11	HSPB6	protein_coding
ENSG00000004777.18	-0.289982	0.0492506	-5.88788	3.91172e-09	1.6592e-08	ARHGAP33	protein_coding
ENSG00000004779.10	-0.0235405	0.0400458	-0.587839	0.55664	0.626785	NDUFAB1	protein_coding
ENSG00000004799.8	0.00517595	0.0949303	0.0545236	0.956518	0.967133	PDK4	protein_coding
ENSG00000004809.14	0.571883	0.10264	5.57173	2.52224e-08	9.70071e-08	SLC22A16	protein_coding
ENSG00000004838.14	1.1039	0.117889	9.36388	7.68615e-21	1.43093e-19	ZMYND10	protein_coding
ENSG00000004846.16	1.52227	0.186165	8.17701	2.9098e-16	3.006e-15	ABCB5	protein_coding
ENSG00000004848.8	0.0556533	0.122363	0.45482	0.649239	0.71142	ARX	protein_coding
ENSG00000004864.14	0.24639	0.0403892	6.10039	1.05813e-09	4.80076e-09	SLC25A13	protein_coding
ENSG00000004866.22	-0.107453	0.0374598	-2.8685	0.00412424	0.00775622	ST7	protein_coding
ENSG00000004897.12	0.0086711	0.0218897	0.396127	0.692011	0.749538	CDC27	protein_coding
ENSG00000004939.15	0.968141	0.1181	8.19764	2.45153e-16	2.56274e-15	SLC4A1	protein_coding
ENSG00000004948.16	0.852021	0.117127	7.27435	3.48095e-13	2.4576e-12	CALCR	protein_coding
ENSG00000004961.15	0.24384	0.0393592	6.19526	5.81895e-10	2.72545e-09	HCCS	protein_coding
ENSG00000004975.12	-0.182189	0.03029	-6.01481	1.80097e-09	7.94858e-09	DVL2	protein_coding
ENSG00000005001.10	-0.215349	0.172273	-1.25004	0.211284	0.274985	PRSS22	protein_coding
ENSG00000005007.13	-0.0559135	0.0274359	-2.03797	0.0415533	0.0645831	UPF1	protein_coding
ENSG00000005020.13	1.03066	0.0881173	11.6964	1.32962e-31	7.66651e-30	SKAP2	protein_coding
ENSG00000005022.6	-0.0124432	0.0458127	-0.271611	0.785921	0.829992	SLC25A5	protein_coding
ENSG00000005059.16	1.27545	0.115815	11.0128	3.31522e-28	1.37262e-26	MCUB	protein_coding
ENSG00000005073.6	0.51093	0.246199	2.07527	0.0379614	0.0595229	HOXA11	protein_coding
ENSG00000005075.15	0.213146	0.0491769	4.33427	1.46247e-05	3.95774e-05	POLR2J	protein_coding
ENSG00000005100.13	-0.187431	0.0283104	-6.62058	3.57791e-11	1.96157e-10	DHX33	protein_coding
ENSG00000005102.14	0.911509	0.172024	5.29873	1.16611e-07	4.1185e-07	MEOX1	protein_coding
ENSG00000005108.16	-0.376903	0.0781199	-4.82468	1.40227e-06	4.32397e-06	THSD7A	protein_coding
ENSG00000005156.12	-0.0619216	0.0303377	-2.04108	0.0412429	0.0641503	LIG3	protein_coding
ENSG00000005175.10	0.120679	0.0293701	4.10892	3.97509e-05	0.000101796	RPAP3	protein_coding
ENSG00000005187.12	0.386751	0.0542713	7.12625	1.03138e-12	6.88059e-12	ACSM3	protein_coding
ENSG00000005189.20	-0.184126	0.0591236	-3.11425	0.00184414	0.00368278	REXO5	protein_coding
ENSG00000005194.15	-0.0314319	0.0310928	-1.01091	0.312061	0.385551	CIAPIN1	protein_coding
ENSG00000005206.17	-0.116986	0.0514249	-2.27489	0.0229127	0.037597	SPPL2B	protein_coding
ENSG00000005238.20	0.121653	0.0345497	3.52111	0.000429741	0.00094754	FAM214B	protein_coding
ENSG00000005243.10	0.755426	0.0805516	9.37816	6.71321e-21	1.26432e-19	COPZ2	protein_coding
ENSG00000005249.13	-0.430643	0.0718516	-5.99351	2.05364e-09	8.99221e-09	PRKAR2B	protein_coding
ENSG00000005302.19	0.162042	0.0276391	5.86277	4.55195e-09	1.91573e-08	MSL3	protein_coding
ENSG00000005339.15	-0.315545	0.0422867	-7.46204	8.51936e-14	6.49453e-13	CREBBP	protein_coding
ENSG00000005379.17	-0.872829	0.0841307	-10.3747	3.23276e-25	9.82392e-24	TSPOAP1	protein_coding
ENSG00000005381.8	-0.120545	0.124835	-0.965638	0.334225	0.408895	MPO	protein_coding
ENSG00000005421.9	-0.798123	0.118134	-6.75607	1.4179e-11	8.16991e-11	PON1	protein_coding
ENSG00000005436.14	0.0211399	0.0328784	0.642972	0.520242	0.5928	GCFC2	protein_coding
ENSG00000005448.17	0.0594908	0.0438951	1.35529	0.175324	0.233564	WDR54	protein_coding
ENSG00000005469.12	0.675742	0.0591948	11.4156	3.4963e-30	1.80595e-28	CROT	protein_coding
ENSG00000005471.19	0.556671	0.06863	8.11118	5.01293e-16	5.03791e-15	ABCB4	protein_coding
ENSG00000005483.21	-0.128108	0.0372962	-3.43488	0.000592823	0.00128079	KMT2E	protein_coding
ENSG00000005486.17	0.0618713	0.0474268	1.30456	0.192041	0.252956	RHBDD2	protein_coding
ENSG00000005513.10	-0.900635	0.099512	-9.05051	1.42297e-19	2.24968e-18	SOX8	protein_coding
ENSG00000005700.15	-0.149587	0.0310531	-4.81715	1.45625e-06	4.48122e-06	IBTK	protein_coding
ENSG00000005801.18	-0.311098	0.0351247	-8.85696	8.22238e-19	1.18282e-17	ZNF195	protein_coding
ENSG00000005810.18	-0.490485	0.0607665	-8.07164	6.93628e-16	6.83876e-15	MYCBP2	protein_coding
ENSG00000005812.11	-0.00308054	0.0288484	-0.106784	0.914961	0.934493	FBXL3	protein_coding
ENSG00000005844.19	1.14407	0.084339	13.5651	6.44538e-42	9.11631e-40	ITGAL	protein_coding
ENSG00000005882.12	-0.16793	0.0375065	-4.47736	7.55711e-06	2.12053e-05	PDK2	protein_coding
ENSG00000005884.18	1.21883	0.0953835	12.7782	2.1709e-37	2.07017e-35	ITGA3	protein_coding
ENSG00000005889.16	-0.0102073	0.0347511	-0.293725	0.768968	0.815644	ZFX	protein_coding
ENSG00000005893.16	0.214852	0.0415581	5.16993	2.34184e-07	7.98981e-07	LAMP2	protein_coding
ENSG00000005961.19	-0.353356	0.0735106	-4.80688	1.53308e-06	4.70015e-06	ITGA2B	protein_coding
ENSG00000005981.13	-0.367949	0.102707	-3.58253	0.000340287	0.000761819	ASB4	protein_coding
ENSG00000006007.12	0.0538835	0.0311565	1.72945	0.0837292	0.121354	GDE1	protein_coding
ENSG00000006015.18	0.0253191	0.0538497	0.470182	0.638225	0.701266	REX1BD	protein_coding
ENSG00000006016.11	-0.265064	0.159929	-1.65739	0.0974409	0.139009	CRLF1	protein_coding
ENSG00000006025.12	-0.209595	0.0391965	-5.34729	8.9281e-08	3.20264e-07	OSBPL7	protein_coding
ENSG00000006042.12	-0.125107	0.0645446	-1.9383	0.052586	0.079989	TMEM98	protein_coding
ENSG00000006047.13	-0.370963	0.103345	-3.58957	0.000331225	0.00074263	YBX2	protein_coding
ENSG00000006059.4	-0.0484159	0.184986	-0.261728	0.793531	0.836373	KRT33A	protein_coding
ENSG00000006062.17	0.342086	0.0468789	7.29722	2.93772e-13	2.09584e-12	MAP3K14	protein_coding
ENSG00000006071.15	-1.27901	0.119486	-10.7042	9.72161e-27	3.46371e-25	ABCC8	protein_coding
ENSG00000006116.4	-1.53754	0.175385	-8.76669	1.83993e-18	2.5385e-17	CACNG3	protein_coding
ENSG00000006118.15	0.014707	0.0542617	0.271039	0.786361	0.830373	TMEM132A	protein_coding
ENSG00000006125.18	-0.247986	0.034919	-7.10176	1.2318e-12	8.15186e-12	AP2B1	protein_coding
ENSG00000006128.12	-0.433873	0.168654	-2.57256	0.0100948	0.0177235	TAC1	protein_coding
ENSG00000006194.10	-0.125632	0.0255566	-4.91584	8.84035e-07	2.79865e-06	ZNF263	protein_coding
ENSG00000006210.7	-0.290872	0.0575328	-5.05576	4.28688e-07	1.40909e-06	CX3CL1	protein_coding
ENSG00000006282.21	0.0927984	0.0637128	1.45651	0.145251	0.197854	SPATA20	protein_coding
ENSG00000006283.18	-0.515708	0.108898	-4.7357	2.18296e-06	6.55713e-06	CACNA1G	protein_coding
ENSG00000006327.14	1.31552	0.134328	9.79336	1.20234e-22	2.74674e-21	TNFRSF12A	protein_coding
ENSG00000006377.11	-0.0129049	0.150198	-0.0859192	0.931531	0.947766	DLX6	protein_coding
ENSG00000006432.15	-0.943608	0.109835	-8.59115	8.61016e-18	1.09015e-16	MAP3K9	protein_coding
ENSG00000006451.8	0.12008	0.0247017	4.8612	1.16676e-06	3.64009e-06	RALA	protein_coding
ENSG00000006453.14	0.391709	0.0774618	5.05679	4.26364e-07	1.40211e-06	BAIAP2L1	protein_coding
ENSG00000006459.11	-0.204516	0.0516127	-3.96251	7.41671e-05	0.000182972	KDM7A	protein_coding
ENSG00000006468.14	-0.360786	0.0814046	-4.43201	9.33575e-06	2.58924e-05	ETV1	protein_coding
ENSG00000006530.18	0.0802849	0.0279321	2.87429	0.0040494	0.00762671	AGK	protein_coding
ENSG00000006534.16	0.695771	0.0632669	10.9974	3.93351e-28	1.61908e-26	ALDH3B1	protein_coding
ENSG00000006555.11	-0.298906	0.130111	-2.29732	0.0216003	0.0356417	TTC22	protein_coding
ENSG00000006576.16	0.0951513	0.0376413	2.52784	0.0114767	0.0199624	PHTF2	protein_coding
ENSG00000006606.9	0.980288	0.124823	7.85341	4.04875e-15	3.61778e-14	CCL26	protein_coding
ENSG00000006607.14	-0.0483231	0.0397769	-1.21485	0.224422	0.289763	FARP2	protein_coding
ENSG00000006611.17	-0.749815	0.148078	-5.06365	4.113e-07	1.35567e-06	USH1C	protein_coding
ENSG00000006625.18	0.230437	0.0447517	5.14924	2.61545e-07	8.85592e-07	GGCT	protein_coding
ENSG00000006634.8	0.38573	0.0660398	5.84087	5.1929e-09	2.17052e-08	DBF4	protein_coding
ENSG00000006638.13	0.532635	0.0728296	7.31344	2.60387e-13	1.87255e-12	TBXA2R	protein_coding
ENSG00000006652.15	0.192533	0.0489999	3.92925	8.52119e-05	0.000208571	IFRD1	protein_coding
ENSG00000006659.13	0.663822	0.303815	2.18495	0.0288922	0.0464765	LGALS14	protein_coding
ENSG00000006695.12	-0.156669	0.0228516	-6.85596	7.08343e-12	4.23009e-11	COX10	protein_coding
ENSG00000006704.11	-0.0743074	0.0323588	-2.29636	0.0216554	0.0357247	GTF2IRD1	protein_coding
ENSG00000006712.15	0.0526034	0.0345656	1.52184	0.128048	0.177192	PAF1	protein_coding
ENSG00000006715.16	0.00302192	0.0261841	0.11541	0.90812	0.928857	VPS41	protein_coding
ENSG00000006740.17	-1.06369	0.105879	-10.0464	9.53315e-24	2.44709e-22	ARHGAP44	protein_coding
ENSG00000006744.19	-0.00235424	0.0201209	-0.117005	0.906856	0.927835	ELAC2	protein_coding
ENSG00000006747.15	1.33449	0.110784	12.0459	2.0385e-33	1.34461e-31	SCIN	protein_coding
ENSG00000006756.16	0.748391	0.0855213	8.75093	2.11607e-18	2.89766e-17	ARSD	protein_coding
ENSG00000006757.12	0.547128	0.0981529	5.57424	2.48611e-08	9.56873e-08	PNPLA4	protein_coding
ENSG00000006788.14	-0.337361	0.178501	-1.88996	0.0587629	0.0883719	MYH13	protein_coding
ENSG00000006831.10	-0.244029	0.0525354	-4.64505	3.39996e-06	9.96004e-06	ADIPOR2	protein_coding
ENSG00000006837.12	-0.125055	0.0351421	-3.55856	0.000372898	0.000830241	CDKL3	protein_coding
ENSG00000007001.13	-0.364956	0.0860112	-4.24312	2.20431e-05	5.832e-05	UPP2	protein_coding
ENSG00000007038.11	1.02859	0.133765	7.68949	1.47718e-14	1.23535e-13	PRSS21	protein_coding
ENSG00000007047.15	-0.130838	0.0340166	-3.84631	0.000119911	0.000287639	MARK4	protein_coding
ENSG00000007062.12	0.377857	0.0960819	3.93266	8.40116e-05	0.000205729	PROM1	protein_coding
ENSG00000007080.11	-0.115315	0.0379582	-3.03795	0.00238193	0.00466156	CCDC124	protein_coding
ENSG00000007129.18	0.859386	0.0783865	10.9634	5.72758e-28	2.31904e-26	CEACAM21	protein_coding
ENSG00000007168.14	-0.263385	0.0321076	-8.20321	2.3406e-16	2.45286e-15	PAFAH1B1	protein_coding
ENSG00000007171.18	1.41205	0.127061	11.1132	1.0822e-28	4.77131e-27	NOS2	protein_coding
ENSG00000007174.18	0.826993	0.104821	7.88955	3.03271e-15	2.74894e-14	DNAH9	protein_coding
ENSG00000007202.15	-0.0114415	0.0270628	-0.422776	0.672459	0.732143	KIAA0100	protein_coding
ENSG00000007216.15	-1.25687	0.224683	-5.59397	2.21933e-08	8.59449e-08	SLC13A2	protein_coding
ENSG00000007237.19	-0.0619555	0.0842725	-0.73518	0.46223	0.53736	GAS7	protein_coding
ENSG00000007255.10	-0.124888	0.047162	-2.64806	0.00809563	0.0144597	TRAPPC6A	protein_coding
ENSG00000007264.15	-0.968491	0.110125	-8.79448	1.43714e-18	2.00709e-17	MATK	protein_coding
ENSG00000007306.15	-0.116938	0.36473	-0.320614	0.748503	0.798478	CEACAM7	protein_coding
ENSG00000007312.13	0.994056	0.113071	8.79147	1.47622e-18	2.0569e-17	CD79B	protein_coding
ENSG00000007314.12	0.427376	0.119487	3.57675	0.000347894	0.000777856	SCN4A	protein_coding
ENSG00000007341.19	0.191359	0.0318051	6.01661	1.78106e-09	7.86898e-09	ST7L	protein_coding
ENSG00000007350.17	0.617414	0.129691	4.76064	1.92979e-06	5.83658e-06	TKTL1	protein_coding
ENSG00000007372.24	0.100491	0.0701116	1.43331	0.15177	0.205664	PAX6	protein_coding
ENSG00000007376.8	-0.0617344	0.033987	-1.81641	0.0693075	0.10255	RPUSD1	protein_coding
ENSG00000007384.15	0.340538	0.0761337	4.4729	7.71674e-06	2.16244e-05	RHBDF1	protein_coding
ENSG00000007392.17	-0.337707	0.0495743	-6.81214	9.61587e-12	5.6535e-11	LUC7L	protein_coding
ENSG00000007402.12	-0.80432	0.0829684	-9.6943	3.18804e-22	6.90863e-21	CACNA2D2	protein_coding
ENSG00000007516.14	-0.0185785	0.0978098	-0.189945	0.849352	0.882214	BAIAP3	protein_coding
ENSG00000007520.4	-0.157469	0.0348905	-4.51323	6.38478e-06	1.8094e-05	TSR3	protein_coding
ENSG00000007541.17	-0.0602095	0.0385074	-1.56358	0.117916	0.164718	PIGQ	protein_coding
ENSG00000007545.16	-0.332612	0.0353217	-9.41665	4.65699e-21	8.94248e-20	CRAMP1	protein_coding
ENSG00000007866.22	0.8737	0.103612	8.4324	3.38643e-17	3.94294e-16	TEAD3	protein_coding
ENSG00000007908.16	0.358551	0.17104	2.0963	0.0360556	0.0568072	SELE	protein_coding
ENSG00000007923.16	-0.0571428	0.0332879	-1.71662	0.0860486	0.124395	DNAJC11	protein_coding
ENSG00000007933.13	-0.160679	0.0855372	-1.87847	0.0603164	0.0904596	FMO3	protein_coding
ENSG00000007944.15	-0.0219586	0.0514141	-0.427094	0.669311	0.729357	MYLIP	protein_coding
ENSG00000007952.18	-0.116789	0.0411644	-2.83714	0.00455201	0.00849325	NOX1	protein_coding
ENSG00000007968.7	0.584916	0.120179	4.86702	1.13292e-06	3.54212e-06	E2F2	protein_coding
ENSG00000008018.9	0.0477815	0.0427438	1.11786	0.263628	0.333322	PSMB1	protein_coding
ENSG00000008056.14	-1.09157	0.117863	-9.26128	2.01988e-20	3.57413e-19	SYN1	protein_coding
ENSG00000008083.14	-0.287576	0.0431349	-6.66689	2.61273e-11	1.4584e-10	JARID2	protein_coding
ENSG00000008086.13	-0.720472	0.0928252	-7.76161	8.38595e-15	7.2164e-14	CDKL5	protein_coding
ENSG00000008118.10	-1.02035	0.159406	-6.40098	1.54382e-10	7.80033e-10	CAMK1G	protein_coding
ENSG00000008128.23	0.108956	0.0606979	1.79505	0.0726457	0.106975	CDK11A	protein_coding
ENSG00000008130.15	0.325342	0.0384568	8.45992	2.67565e-17	3.15899e-16	NADK	protein_coding
ENSG00000008196.13	0.737032	0.257286	2.86464	0.0041748	0.00784151	TFAP2B	protein_coding
ENSG00000008197.5	-0.715733	0.296237	-2.41608	0.0156884	0.0265937	TFAP2D	protein_coding
ENSG00000008226.20	0.775137	0.102052	7.59554	3.06501e-14	2.45695e-13	DLEC1	protein_coding
ENSG00000008256.16	0.0859861	0.0297166	2.89354	0.00380929	0.00720055	CYTH3	protein_coding
ENSG00000008277.14	-0.562374	0.0673791	-8.34642	7.03631e-17	7.85625e-16	ADAM22	protein_coding
ENSG00000008282.9	0.409629	0.0479466	8.54344	1.30283e-17	1.60893e-16	SYPL1	protein_coding
ENSG00000008283.16	0.267906	0.0757094	3.53861	0.000402242	0.000891194	CYB561	protein_coding
ENSG00000008294.21	-0.232992	0.0411688	-5.65944	1.51868e-08	5.9997e-08	SPAG9	protein_coding
ENSG00000008300.17	-0.890877	0.0909699	-9.7931	1.20545e-22	2.75235e-21	CELSR3	protein_coding
ENSG00000008311.15	0.0231338	0.0504227	0.458797	0.64638	0.708619	AASS	protein_coding
ENSG00000008323.15	1.08159	0.109325	9.89331	4.45066e-23	1.06465e-21	PLEKHG6	protein_coding
ENSG00000008324.12	-0.041486	0.0370162	-1.12075	0.262394	0.332021	SS18L2	protein_coding
ENSG00000008382.16	-0.281202	0.0360161	-7.80767	5.82567e-15	5.10385e-14	MPND	protein_coding
ENSG00000008394.13	0.671732	0.0854692	7.85935	3.86145e-15	3.45775e-14	MGST1	protein_coding
ENSG00000008405.12	0.0743511	0.0363768	2.04392	0.0409619	0.0637463	CRY1	protein_coding
ENSG00000008438.5	0.822235	0.104024	7.90426	2.69533e-15	2.46326e-14	PGLYRP1	protein_coding
ENSG00000008441.18	-0.264709	0.045552	-5.81113	6.20515e-09	2.57043e-08	NFIX	protein_coding
ENSG00000008513.16	0.255177	0.0547654	4.65946	3.17045e-06	9.32594e-06	ST3GAL1	protein_coding
ENSG00000008516.17	0.38385	0.0893416	4.29643	1.7357e-05	4.6541e-05	MMP25	protein_coding
ENSG00000008517.18	0.729814	0.10283	7.09727	1.27249e-12	8.3974e-12	IL32	protein_coding
ENSG00000008710.20	-0.241324	0.0536555	-4.49765	6.87086e-06	1.94054e-05	PKD1	protein_coding
ENSG00000008735.14	-0.860006	0.0795142	-10.8158	2.89874e-27	1.08797e-25	MAPK8IP2	protein_coding
ENSG00000008838.20	-0.197765	0.027507	-7.18966	6.4955e-13	4.43008e-12	MED24	protein_coding
ENSG00000008853.17	-0.36549	0.0521889	-7.00322	2.50144e-12	1.5857e-11	RHOBTB2	protein_coding
ENSG00000008869.12	-0.171207	0.0352461	-4.85749	1.18886e-06	3.70438e-06	HEATR5B	protein_coding
ENSG00000008952.17	-0.11496	0.0296143	-3.88191	0.00010364	0.00025078	SEC62	protein_coding
ENSG00000008988.11	-0.138694	0.0447024	-3.1026	0.0019183	0.00382001	RPS20	protein_coding
ENSG00000009307.16	0.164148	0.0329402	4.98321	6.25396e-07	2.01589e-06	CSDE1	protein_coding
ENSG00000009335.18	0.20466	0.0318441	6.42693	1.30207e-10	6.63455e-10	UBE3C	protein_coding
ENSG00000009413.16	-0.150834	0.0572002	-2.63695	0.00836552	0.0149027	REV3L	protein_coding
ENSG00000009694.13	0.103917	0.101771	1.02109	0.307213	0.380286	TENM1	protein_coding
ENSG00000009709.12	-1.01544	0.171159	-5.93274	2.97925e-09	1.28109e-08	PAX7	protein_coding
ENSG00000009724.17	-0.0800299	0.05799	-1.38006	0.167567	0.224508	MASP2	protein_coding
ENSG00000009765.15	-0.0590316	0.167539	-0.352345	0.724579	0.777819	IYD	protein_coding
ENSG00000009780.16	0.246339	0.0398756	6.17769	6.50453e-10	3.02805e-09	FAM76A	protein_coding
ENSG00000009790.15	1.01411	0.0720667	14.0718	5.66301e-45	1.05615e-42	TRAF3IP3	protein_coding
ENSG00000009830.12	-0.06747	0.0323662	-2.08458	0.0371075	0.058312	POMT2	protein_coding
ENSG00000009844.16	-0.0956172	0.0288322	-3.31633	0.000912071	0.0019142	VTA1	protein_coding
ENSG00000009950.16	0.329661	0.0866404	3.80494	0.000141839	0.000336847	MLXIPL	protein_coding
ENSG00000009954.11	0.10265	0.030895	3.32255	0.000891982	0.00187465	BAZ1B	protein_coding
ENSG00000010017.13	0.156612	0.0329738	4.74957	2.03851e-06	6.14372e-06	RANBP9	protein_coding
ENSG00000010030.14	1.28005	0.112205	11.4081	3.80823e-30	1.95748e-28	ETV7	protein_coding
ENSG00000010072.16	0.0419983	0.0257748	1.62943	0.103221	0.146359	SPRTN	protein_coding
ENSG00000010165.20	0.0190329	0.0221875	0.857821	0.390991	0.466853	EEF1AKNMT	protein_coding
ENSG00000010219.13	0.104241	0.0411335	2.53422	0.0112699	0.0196328	DYRK4	protein_coding
ENSG00000010244.19	0.0676838	0.021324	3.17407	0.0015032	0.003049	ZNF207	protein_coding
ENSG00000010256.11	-0.0899304	0.0355208	-2.53177	0.0113489	0.0197597	UQCRC1	protein_coding
ENSG00000010270.14	0.267354	0.0397264	6.7299	1.69783e-11	9.68751e-11	STARD3NL	protein_coding
ENSG00000010278.15	0.257081	0.061904	4.1529	3.28292e-05	8.49898e-05	CD9	protein_coding
ENSG00000010282.15	-0.42116	0.111736	-3.76924	0.000163743	0.000384833	HHATL	protein_coding
ENSG00000010292.13	0.204332	0.0495371	4.12483	3.71004e-05	9.53851e-05	NCAPD2	protein_coding
ENSG00000010295.20	0.164898	0.0374746	4.40027	1.08116e-05	2.97686e-05	IFFO1	protein_coding
ENSG00000010310.9	-0.33562	0.100524	-3.33871	0.000841678	0.00177628	GIPR	protein_coding
ENSG00000010318.21	-0.271315	0.0411336	-6.59596	4.22518e-11	2.29435e-10	PHF7	protein_coding
ENSG00000010319.7	-0.561206	0.0877193	-6.39775	1.57679e-10	7.95452e-10	SEMA3G	protein_coding
ENSG00000010322.16	-0.292695	0.034608	-8.45743	2.73329e-17	3.22073e-16	NISCH	protein_coding
ENSG00000010327.10	0.911846	0.0862634	10.5705	4.08355e-26	1.36818e-24	STAB1	protein_coding
ENSG00000010361.14	0.0609213	0.0377466	1.61396	0.106537	0.15057	FUZ	protein_coding
ENSG00000010379.16	-0.372442	0.0948729	-3.9257	8.64778e-05	0.000211547	SLC6A13	protein_coding
ENSG00000010404.18	-0.26959	0.0867277	-3.10846	0.00188062	0.0037503	IDS	protein_coding
ENSG00000010438.17	-0.820061	0.113248	-7.2413	4.44399e-13	3.10269e-12	PRSS3	protein_coding
ENSG00000010539.12	0.123993	0.0261449	4.74253	2.11062e-06	6.34932e-06	ZNF200	protein_coding
ENSG00000010610.10	0.970123	0.0680681	14.2522	4.34164e-46	9.10708e-44	CD4	protein_coding
ENSG00000010626.15	0.127697	0.0601382	2.12339	0.0337215	0.0534695	LRRC23	protein_coding
ENSG00000010671.16	0.985767	0.0698392	14.1148	3.07843e-45	5.9698e-43	BTK	protein_coding
ENSG00000010704.18	1.09739	0.0913597	12.0118	3.0825e-33	2.00501e-31	HFE	protein_coding
ENSG00000010803.16	0.236235	0.0372263	6.34591	2.21111e-10	1.09552e-09	SCMH1	protein_coding
ENSG00000010810.17	-0.204485	0.0387098	-5.28252	1.27417e-07	4.47655e-07	FYN	protein_coding
ENSG00000010818.10	-0.362069	0.0639229	-5.66416	1.47748e-08	5.84405e-08	HIVEP2	protein_coding
ENSG00000010932.17	0.897278	0.114817	7.81487	5.5021e-15	4.82639e-14	FMO1	protein_coding
ENSG00000011007.12	0.139645	0.028996	4.81603	1.46443e-06	4.50508e-06	ELOA	protein_coding
ENSG00000011009.11	0.144269	0.0444063	3.24883	0.00115881	0.00239331	LYPLA2	protein_coding
ENSG00000011021.23	-0.242981	0.0405384	-5.99383	2.04954e-09	8.97706e-09	CLCN6	protein_coding
ENSG00000011028.14	1.04564	0.0948179	11.0278	2.80534e-28	1.1742e-26	MRC2	protein_coding
ENSG00000011052.21						NME1-NME2	protein_coding
ENSG00000011083.9	-1.58817	0.179761	-8.83488	1.00201e-18	1.42682e-17	SLC6A7	protein_coding
ENSG00000011105.14	0.206217	0.0618837	3.33233	0.000861224	0.00181444	TSPAN9	protein_coding
ENSG00000011114.15	0.00384677	0.0362814	0.106026	0.915562	0.934972	BTBD7	protein_coding
ENSG00000011132.12	0.0649672	0.038392	1.69221	0.090606	0.130215	APBA3	protein_coding
ENSG00000011143.19	-0.090261	0.029712	-3.03786	0.00238261	0.00466267	MKS1	protein_coding
ENSG00000011198.10	0.0763834	0.0321985	2.37227	0.0176794	0.029649	ABHD5	protein_coding
ENSG00000011201.12	0.0644188	0.0769139	0.837545	0.402286	0.478212	ANOS1	protein_coding
ENSG00000011243.18	-0.200996	0.0330684	-6.07819	1.21548e-09	5.47633e-09	AKAP8L	protein_coding
ENSG00000011258.16	-0.295608	0.0434816	-6.79846	1.05746e-11	6.17922e-11	MBTD1	protein_coding
ENSG00000011260.14	0.102924	0.0274019	3.75609	0.000172586	0.000404173	UTP18	protein_coding
ENSG00000011275.19	0.0649435	0.0260439	2.49362	0.0126449	0.0218046	RNF216	protein_coding
ENSG00000011295.16	-0.194335	0.0245724	-7.90866	2.60171e-15	2.3839e-14	TTC19	protein_coding
ENSG00000011304.22	0.25349	0.0412697	6.14227	8.13514e-10	3.74373e-09	PTBP1	protein_coding
ENSG00000011332.19	-0.314161	0.0584959	-5.37064	7.84559e-08	2.83193e-07	DPF1	protein_coding
ENSG00000011347.10	-0.905632	0.122666	-7.38294	1.54831e-13	1.1435e-12	SYT7	protein_coding
ENSG00000011376.12	-0.076735	0.0341363	-2.2479	0.0245827	0.0401074	LARS2	protein_coding
ENSG00000011405.13	-0.0491285	0.0486916	-1.00897	0.312987	0.38657	PIK3C2A	protein_coding
ENSG00000011422.12	1.81915	0.10755	16.9144	3.52377e-64	7.42616e-61	PLAUR	protein_coding
ENSG00000011426.11	-0.110024	0.0962237	-1.14342	0.252863	0.321573	ANLN	protein_coding
ENSG00000011451.21	-0.0396874	0.0320516	-1.23823	0.215629	0.279898	WIZ	protein_coding
ENSG00000011454.18	-0.263158	0.0396451	-6.63785	3.183e-11	1.75879e-10	RABGAP1	protein_coding
ENSG00000011465.18	1.16774	0.107728	10.8398	2.22994e-27	8.50584e-26	DCN	protein_coding
ENSG00000011478.13	0.272088	0.0551452	4.93403	8.05504e-07	2.56158e-06	QPCTL	protein_coding
ENSG00000011485.15	0.0893842	0.0384229	2.32632	0.0200013	0.0331995	PPP5C	protein_coding
ENSG00000011523.14	-0.34077	0.0394028	-8.64836	5.22427e-18	6.78994e-17	CEP68	protein_coding
ENSG00000011566.15	-0.0771517	0.0282424	-2.73177	0.00629956	0.011475	MAP4K3	protein_coding
ENSG00000011590.14	-0.256865	0.0765225	-3.35672	0.000788719	0.00167216	ZBTB32	protein_coding
ENSG00000011600.12	1.12811	0.0846403	13.3283	1.58461e-40	1.9644e-38	TYROBP	protein_coding
ENSG00000011638.11	0.516404	0.0820073	6.29705	3.03365e-10	1.47582e-09	TMEM159	protein_coding
ENSG00000011677.13	-1.10656	0.114138	-9.69499	3.16669e-22	6.8659e-21	GABRA3	protein_coding
ENSG00000012048.23	0.399752	0.0563879	7.08933	1.34761e-12	8.86535e-12	BRCA1	protein_coding
ENSG00000012061.16	0.220383	0.0379391	5.80887	6.28961e-09	2.60336e-08	ERCC1	protein_coding
ENSG00000012124.17	-0.258691	0.130438	-1.98325	0.0473395	0.0726441	CD22	protein_coding
ENSG00000012171.20	-0.0052594	0.0759183	-0.0692771	0.944769	0.958112	SEMA3B	protein_coding
ENSG00000012174.12	-0.143892	0.0371484	-3.87343	0.000107312	0.000259189	MBTPS2	protein_coding
ENSG00000012211.13	1.00465	0.0882388	11.3856	4.93251e-30	2.49281e-28	PRICKLE3	protein_coding
ENSG00000012223.13	2.60323	0.23502	11.0766	1.62868e-28	7.01528e-27	LTF	protein_coding
ENSG00000012232.9	0.112578	0.0405225	2.77816	0.0054667	0.0100715	EXTL3	protein_coding
ENSG00000012504.15	-1.04298	0.140313	-7.43325	1.05963e-13	7.97111e-13	NR1H4	protein_coding
ENSG00000012660.14	0.101739	0.0370424	2.74656	0.00602239	0.0110158	ELOVL5	protein_coding
ENSG00000012779.11	1.37935	0.0832009	16.5785	9.96556e-62	1.40013e-58	ALOX5	protein_coding
ENSG00000012817.16	-0.0554491	0.221393	-0.250456	0.802235	0.843795	KDM5D	protein_coding
ENSG00000012822.16	-0.208848	0.031571	-6.61519	3.71083e-11	2.03101e-10	CALCOCO1	protein_coding
ENSG00000012963.15	0.074011	0.0286457	2.58367	0.00977555	0.0172086	UBR7	protein_coding
ENSG00000012983.11	-0.313462	0.0462439	-6.77844	1.21481e-11	7.05081e-11	MAP4K5	protein_coding
ENSG00000013016.16	-0.597656	0.0698845	-8.55206	1.20914e-17	1.49983e-16	EHD3	protein_coding
ENSG00000013275.8	0.274926	0.0345695	7.95284	1.82287e-15	1.70398e-14	PSMC4	protein_coding
ENSG00000013288.9	0.164345	0.0350691	4.68632	2.78158e-06	8.24827e-06	MAN2B2	protein_coding
ENSG00000013293.6	-0.899021	0.119422	-7.52808	5.14905e-14	4.03022e-13	SLC7A14	protein_coding
ENSG00000013297.12	0.0875697	0.119593	0.732231	0.464028	0.539138	CLDN11	protein_coding
ENSG00000013306.16	0.171887	0.0374449	4.59041	4.42382e-06	1.27878e-05	SLC25A39	protein_coding
ENSG00000013364.19	0.542968	0.0677857	8.01006	1.14651e-15	1.09728e-14	MVP	protein_coding
ENSG00000013374.16	0.176794	0.0249006	7.09999	1.24763e-12	8.24623e-12	NUB1	protein_coding
ENSG00000013375.16	-0.0538808	0.0357981	-1.50513	0.13229	0.182309	PGM3	protein_coding
ENSG00000013392.8	-0.243959	0.0311486	-7.83209	4.79811e-15	4.24418e-14	RWDD2A	protein_coding
ENSG00000013441.16	-0.0817941	0.0471035	-1.73648	0.0824798	0.119782	CLK1	protein_coding
ENSG00000013503.10	-0.0847521	0.0289842	-2.92408	0.00345476	0.00658027	POLR3B	protein_coding
ENSG00000013523.11	-0.230696	0.0431461	-5.34685	8.94979e-08	3.21015e-07	ANGEL1	protein_coding
ENSG00000013561.18	0.161345	0.0332776	4.84845	1.2443e-06	3.86628e-06	RNF14	protein_coding
ENSG00000013563.14	0.429106	0.0456929	9.39108	5.93907e-21	1.12557e-19	DNASE1L1	protein_coding
ENSG00000013573.17	-0.131406	0.0667554	-1.96846	0.0490147	0.0749799	DDX11	protein_coding
ENSG00000013583.10	0.534267	0.0679618	7.86129	3.80199e-15	3.40812e-14	HEBP1	protein_coding
ENSG00000013588.9	1.53698	0.148006	10.3846	2.91458e-25	8.9084e-24	GPRC5A	protein_coding
ENSG00000013619.14	-0.206898	0.0461352	-4.48461	7.30475e-06	2.05409e-05	MAMLD1	protein_coding
ENSG00000013725.14	0.90293	0.095521	9.45268	3.30253e-21	6.42651e-20	CD6	protein_coding
ENSG00000013810.20	0.223737	0.0971539	2.30291	0.0212838	0.0351594	TACC3	protein_coding
ENSG00000014123.10	-0.108504	0.0355022	-3.05627	0.00224107	0.00440492	UFL1	protein_coding
ENSG00000014138.9	0.136116	0.0595564	2.2855	0.0222837	0.0366559	POLA2	protein_coding
ENSG00000014164.7	-0.141449	0.0334677	-4.22645	2.3741e-05	6.25333e-05	ZC3H3	protein_coding
ENSG00000014216.16	0.239473	0.0333634	7.1777	7.08924e-13	4.8202e-12	CAPN1	protein_coding
ENSG00000014257.16	1.33556	0.124554	10.7228	7.95879e-27	2.85737e-25	ACP3	protein_coding
ENSG00000014641.21	-0.264351	0.0503936	-5.24574	1.55658e-07	5.41816e-07	MDH1	protein_coding
ENSG00000014824.14	-0.173137	0.0255458	-6.77753	1.22247e-11	7.09429e-11	SLC30A9	protein_coding
ENSG00000014914.21	0.62923	0.0723875	8.69253	3.54452e-18	4.71585e-17	MTMR11	protein_coding
ENSG00000014919.13	-0.257667	0.0322578	-7.98774	1.37435e-15	1.30438e-14	COX15	protein_coding
ENSG00000015133.19	-0.125594	0.07125	-1.76272	0.0779475	0.113895	CCDC88C	protein_coding
ENSG00000015153.15	-0.122466	0.0381821	-3.20743	0.00133925	0.00273661	YAF2	protein_coding
ENSG00000015171.20	-0.329938	0.0528303	-6.24523	4.23177e-10	2.01679e-09	ZMYND11	protein_coding
ENSG00000015285.11	0.806686	0.0640665	12.5914	2.35521e-36	2.01358e-34	WAS	protein_coding
ENSG00000015413.9	1.15598	0.16845	6.86244	6.76943e-12	4.05463e-11	DPEP1	protein_coding
ENSG00000015475.19	-0.408008	0.0479179	-8.51473	1.66983e-17	2.0283e-16	BID	protein_coding
ENSG00000015479.20	-0.335828	0.0645548	-5.20222	1.96919e-07	6.77934e-07	MATR3	protein_coding
ENSG00000015520.15	0.111443	0.110449	1.009	0.312976	0.38657	NPC1L1	protein_coding
ENSG00000015532.10	0.000178145	0.0287412	0.00619825	0.995055	0.99626	XYLT2	protein_coding
ENSG00000015568.13	1.06373	0.121895	8.72666	2.62305e-18	3.5538e-17	RGPD5	protein_coding
ENSG00000015592.16	-0.531354	0.089911	-5.90978	3.42573e-09	1.46337e-08	STMN4	protein_coding
ENSG00000015676.18	-0.079503	0.029643	-2.68202	0.00731791	0.0131802	NUDCD3	protein_coding
ENSG00000016082.15	0.661247	0.320891	2.06066	0.0393359	0.0614768	ISL1	protein_coding
ENSG00000016391.11	-0.143256	0.0606599	-2.36163	0.0181948	0.0304274	CHDH	protein_coding
ENSG00000016402.13	0.401822	0.133482	3.0103	0.00260991	0.00507543	IL20RA	protein_coding
ENSG00000016490.16	0.436596	0.224545	1.94436	0.0518521	0.0789593	CLCA1	protein_coding
ENSG00000016602.9	-0.143595	0.148578	-0.966465	0.333811	0.40846	CLCA4	protein_coding
ENSG00000016864.18	0.162433	0.0262348	6.19153	5.95835e-10	2.78826e-09	GLT8D1	protein_coding
ENSG00000017260.20	-0.048287	0.0274545	-1.7588	0.0786117	0.114742	ATP2C1	protein_coding
ENSG00000017427.17	0.672966	0.0784717	8.5759	9.83132e-18	1.23548e-16	IGF1	protein_coding
ENSG00000017483.15	-0.0548913	0.064217	-0.854778	0.392674	0.468517	SLC38A5	protein_coding
ENSG00000017797.13	0.168469	0.0378543	4.45045	8.56887e-06	2.38742e-05	RALBP1	protein_coding
ENSG00000018189.13	-0.428256	0.0429286	-9.97599	1.94156e-23	4.83086e-22	RUFY3	protein_coding
ENSG00000018236.15	-0.25078	0.0916566	-2.73609	0.00621749	0.0113392	CNTN1	protein_coding
ENSG00000018280.17	1.48471	0.112605	13.1852	1.06823e-39	1.22018e-37	SLC11A1	protein_coding
ENSG00000018408.15	1.00556	0.0876085	11.4779	1.70383e-30	9.04467e-29	WWTR1	protein_coding
ENSG00000018510.17	0.0107051	0.0260308	0.411247	0.680892	0.739739	AGPS	protein_coding
ENSG00000018607.7	-0.245822	0.070986	-3.46297	0.000534252	0.00116139	ZNF806	transcribed_unprocessed_pseudogene
ENSG00000018610.15	0.0291769	0.0219796	1.32745	0.184359	0.244149	CXorf56	protein_coding
ENSG00000018625.15	-0.0970307	0.100817	-0.962441	0.335828	0.410475	ATP1A2	protein_coding
ENSG00000018699.13	0.103563	0.027986	3.70055	0.000215136	0.000496892	TTC27	protein_coding
ENSG00000018869.17	0.171261	0.0388717	4.4058	1.05395e-05	2.90669e-05	ZNF582	protein_coding
ENSG00000019102.12	-0.364894	0.0870511	-4.19172	2.76845e-05	7.23151e-05	VSIG2	protein_coding
ENSG00000019144.19	-0.19427	0.0515444	-3.76897	0.000163921	0.000385208	PHLDB1	protein_coding
ENSG00000019169.10	2.83146	0.165241	17.1353	8.08727e-66	1.89372e-62	MARCO	protein_coding
ENSG00000019186.10	-0.21178	0.0964194	-2.19645	0.02806	0.0452812	CYP24A1	protein_coding
ENSG00000019485.13	-0.506976	0.0489483	-10.3574	3.87428e-25	1.16808e-23	PRDM11	protein_coding
ENSG00000019505.8	-1.23244	0.14766	-8.34643	7.03561e-17	7.85625e-16	SYT13	protein_coding
ENSG00000019549.13	0.940666	0.119465	7.87397	3.43553e-15	3.09808e-14	SNAI2	protein_coding
ENSG00000019582.15	1.38344	0.0975433	14.1829	1.1696e-45	2.38152e-43	CD74	protein_coding
ENSG00000019991.18	0.851192	0.11497	7.40363	1.32506e-13	9.85881e-13	HGF	protein_coding
ENSG00000019995.6	-0.398149	0.0534873	-7.4438	9.78286e-14	7.38163e-13	ZRANB1	protein_coding
ENSG00000020129.16	-0.770375	0.0934192	-8.24643	1.63196e-16	1.7392e-15	NCDN	protein_coding
ENSG00000020181.18	0.190267	0.0738783	2.57541	0.0100122	0.0175858	ADGRA2	protein_coding
ENSG00000020219.9	-0.0368004	0.10263	-0.358573	0.719914	0.773797	CCT8L1P	processed_pseudogene
ENSG00000020256.20	-0.0875817	0.025126	-3.4857	0.000490844	0.00107295	ZFP64	protein_coding
ENSG00000020426.11	-0.0767216	0.0381472	-2.0112	0.0443046	0.0683851	MNAT1	protein_coding
ENSG00000020577.14	0.272416	0.0649327	4.19536	2.72444e-05	7.12438e-05	SAMD4A	protein_coding
ENSG00000020633.19	1.01158	0.0861167	11.7467	7.34664e-32	4.31272e-30	RUNX3	protein_coding
ENSG00000020922.13	-0.0263991	0.0260208	-1.01454	0.310326	0.383654	MRE11	protein_coding
ENSG00000021300.14	-0.240568	0.075945	-3.16766	0.00153672	0.00311251	PLEKHB1	protein_coding
ENSG00000021355.13	1.02453	0.0725864	14.1146	3.08765e-45	5.9698e-43	SERPINB1	protein_coding
ENSG00000021461.17	-0.432525	0.0936908	-4.61651	3.90247e-06	1.13564e-05	CYP3A43	protein_coding
ENSG00000021488.13	0.397824	0.082806	4.80429	1.55304e-06	4.75685e-06	SLC7A9	protein_coding
ENSG00000021574.13	-0.241053	0.0296105	-8.14082	3.92603e-16	3.99996e-15	SPAST	protein_coding
ENSG00000021645.20	-0.872121	0.115227	-7.56871	3.76961e-14	2.99162e-13	NRXN3	protein_coding
ENSG00000021762.20	-0.142882	0.0460023	-3.10597	0.00189657	0.00377943	OSBPL5	protein_coding
ENSG00000021776.11	-0.0510414	0.0313625	-1.62746	0.103639	0.146897	AQR	protein_coding
ENSG00000021826.17	-0.143127	0.0920775	-1.55442	0.120084	0.167308	CPS1	protein_coding
ENSG00000021852.13	0.143963	0.228997	0.628668	0.529567	0.601328	C8B	protein_coding
ENSG00000022267.19	-0.0201954	0.0415086	-0.486534	0.626588	0.69064	FHL1	protein_coding
ENSG00000022277.13	-0.00447062	0.0220817	-0.202458	0.839559	0.874347	RTF2	protein_coding
ENSG00000022355.18	-1.29783	0.17301	-7.50149	6.3098e-14	4.88523e-13	GABRA1	protein_coding
ENSG00000022556.16	-0.533171	0.130566	-4.08354	4.43555e-05	0.000112902	NLRP2	protein_coding
ENSG00000022567.10	-0.402986	0.0577569	-6.97727	3.00962e-12	1.886e-11	SLC45A4	protein_coding
ENSG00000022840.16	0.0260241	0.0211398	1.23105	0.218305	0.282921	RNF10	protein_coding
ENSG00000022976.15	-0.198751	0.0312929	-6.35133	2.13465e-10	1.06026e-09	ZNF839	protein_coding
ENSG00000023041.11	0.00707284	0.0232666	0.303991	0.761135	0.809107	ZDHHC6	protein_coding
ENSG00000023171.18	-0.631944	0.0772809	-8.17723	2.90438e-16	3.00115e-15	GRAMD1B	protein_coding
ENSG00000023191.17	-0.0657835	0.0357119	-1.84206	0.0654658	0.0973786	RNH1	protein_coding
ENSG00000023228.14	-0.212602	0.0305029	-6.96989	3.17179e-12	1.97939e-11	NDUFS1	protein_coding
ENSG00000023287.13	-0.310365	0.039503	-7.85673	3.94291e-15	3.5277e-14	RB1CC1	protein_coding
ENSG00000023318.8	0.271726	0.032411	8.38375	5.12686e-17	5.81675e-16	ERP44	protein_coding
ENSG00000023330.15	0.100313	0.0300901	3.33375	0.000856848	0.00180631	ALAS1	protein_coding
ENSG00000023445.16	1.60478	0.103657	15.4817	4.61286e-54	2.31461e-51	BIRC3	protein_coding
ENSG00000023516.9	-0.411835	0.0548265	-7.5116	5.8409e-14	4.54306e-13	AKAP11	protein_coding
ENSG00000023572.10	-0.051368	0.0228109	-2.25191	0.0243282	0.0397276	GLRX2	protein_coding
ENSG00000023608.5	0.193791	0.0444699	4.3578	1.31378e-05	3.57926e-05	SNAPC1	protein_coding
ENSG00000023697.13	0.151105	0.0399208	3.78512	0.000153632	0.00036275	DERA	protein_coding
ENSG00000023734.11	-0.0485122	0.0256203	-1.89351	0.0582901	0.0877296	STRAP	protein_coding
ENSG00000023839.12	-0.0232474	0.066801	-0.348009	0.727833	0.780636	ABCC2	protein_coding
ENSG00000023892.11	0.82217	0.0701599	11.7185	1.02448e-31	5.97247e-30	DEF6	protein_coding
ENSG00000023902.14	0.220721	0.0442841	4.9842	6.22189e-07	2.00632e-06	PLEKHO1	protein_coding
ENSG00000023909.10	0.482436	0.057172	8.43833	3.21891e-17	3.75932e-16	GCLM	protein_coding
ENSG00000024048.11	-0.132743	0.0269619	-4.92336	8.50729e-07	2.69787e-06	UBR2	protein_coding
ENSG00000024422.12	0.839799	0.0754715	11.1274	9.23197e-29	4.09598e-27	EHD2	protein_coding
ENSG00000024526.17	0.920309	0.139946	6.57615	4.82778e-11	2.60146e-10	DEPDC1	protein_coding
ENSG00000024862.18	0.140421	0.0445865	3.1494	0.00163607	0.00330152	CCDC28A	protein_coding
ENSG00000025039.15	-0.278179	0.0514458	-5.40722	6.40109e-08	2.33998e-07	RRAGD	protein_coding
ENSG00000025156.13	-0.255609	0.0328479	-7.7816	7.16125e-15	6.21069e-14	HSF2	protein_coding
ENSG00000025293.17	-0.130564	0.0287637	-4.5392	5.64681e-06	1.60957e-05	PHF20	protein_coding
ENSG00000025423.11	-0.30506	0.0967303	-3.15372	0.00161205	0.00325554	HSD17B6	protein_coding
ENSG00000025434.19	0.0351704	0.0419363	0.838662	0.401659	0.47752	NR1H3	protein_coding
ENSG00000025708.14	1.62246	0.10895	14.8918	3.7282e-50	1.1815e-47	TYMP	protein_coding
ENSG00000025770.19	-0.215355	0.0364049	-5.91555	3.30765e-09	1.41566e-08	NCAPH2	protein_coding
ENSG00000025772.8	-0.0156284	0.0381289	-0.409885	0.68189	0.740538	TOMM34	protein_coding
ENSG00000025796.14	-0.131751	0.0290593	-4.53385	5.7917e-06	1.64864e-05	SEC63	protein_coding
ENSG00000025800.14	0.104246	0.0344997	3.02164	0.00251408	0.00490288	KPNA6	protein_coding
ENSG00000026025.16	1.1195	0.108475	10.3203	5.70172e-25	1.67508e-23	VIM	protein_coding
ENSG00000026036.22	-0.332401	0.0739721	-4.4936	7.00295e-06	1.97595e-05	RTEL1-TNFRSF6B	protein_coding
ENSG00000026103.22	1.02352	0.0898113	11.3963	4.36038e-30	2.22458e-28	FAS	protein_coding
ENSG00000026297.16	0.723035	0.0641648	11.2684	1.87946e-29	9.11593e-28	RNASET2	protein_coding
ENSG00000026508.20	1.08441	0.0997315	10.8733	1.54531e-27	6.0253e-26	CD44	protein_coding
ENSG00000026559.14	0.0508731	0.138235	0.368017	0.71286	0.76765	KCNG1	protein_coding
ENSG00000026652.15	-0.316324	0.0485101	-6.5208	6.99351e-11	3.68785e-10	AGPAT4	protein_coding
ENSG00000026751.17	1.36713	0.133717	10.2241	1.54675e-24	4.32033e-23	SLAMF7	protein_coding
ENSG00000026950.17	0.407916	0.0532915	7.65443	1.94177e-14	1.59976e-13	BTN3A1	protein_coding
ENSG00000027001.10	0.295012	0.0418044	7.05697	1.70178e-12	1.10623e-11	MIPEP	protein_coding
ENSG00000027075.15	0.3282	0.0454978	7.21353	5.45203e-13	3.75858e-12	PRKCH	protein_coding
ENSG00000027644.5	0.765195	0.132874	5.75881	8.4711e-09	3.44908e-08	INSRR	protein_coding
ENSG00000027697.15	0.403534	0.0431288	9.35648	8.24361e-21	1.52395e-19	IFNGR1	protein_coding
ENSG00000027847.14	0.0526501	0.0312459	1.68502	0.0919843	0.132017	B4GALT7	protein_coding
ENSG00000027869.12	1.27529	0.113349	11.251	2.28865e-29	1.09494e-27	SH2D2A	protein_coding
ENSG00000028116.18	0.589372	0.0793984	7.42297	1.14523e-13	8.5814e-13	VRK2	protein_coding
ENSG00000028137.19	0.877321	0.0689773	12.719	4.63783e-37	4.26812e-35	TNFRSF1B	protein_coding
ENSG00000028203.18	-0.0392652	0.024117	-1.62811	0.103501	0.146721	VEZT	protein_coding
ENSG00000028277.21	0.543322	0.0625279	8.68927	3.64777e-18	4.83491e-17	POU2F2	protein_coding
ENSG00000028310.18	-0.230944	0.0254707	-9.06705	1.22282e-19	1.95377e-18	BRD9	protein_coding
ENSG00000028528.15	-0.15341	0.0388836	-3.94537	7.96768e-05	0.000195648	SNX1	protein_coding
ENSG00000028839.10	-0.314435	0.0401807	-7.82552	5.05573e-15	4.46177e-14	TBPL1	protein_coding
ENSG00000029153.14	0.581748	0.0825215	7.04965	1.79368e-12	1.16096e-11	ARNTL2	protein_coding
ENSG00000029363.17	-0.10419	0.0265105	-3.93014	8.48949e-05	0.000207821	BCLAF1	protein_coding
ENSG00000029364.12	-0.0927516	0.0306423	-3.02691	0.00247065	0.00482534	SLC39A9	protein_coding
ENSG00000029534.21	-0.771823	0.0954046	-8.09	5.96628e-16	5.94217e-15	ANK1	protein_coding
ENSG00000029559.7	2.31632	0.261396	8.86134	7.90559e-19	1.13958e-17	IBSP	protein_coding
ENSG00000029639.11	0.156335	0.0335285	4.66274	3.12024e-06	9.18466e-06	TFB1M	protein_coding
ENSG00000029725.17	-0.121514	0.0345364	-3.51843	0.000434109	0.00095642	RABEP1	protein_coding
ENSG00000029993.15	-0.131641	0.0489299	-2.69039	0.00713679	0.0128739	HMGB3	protein_coding
ENSG00000030066.13	0.123566	0.0373752	3.3061	0.000946057	0.0019807	NUP160	protein_coding
ENSG00000030110.13	0.316889	0.0426847	7.42395	1.13682e-13	8.52442e-13	BAK1	protein_coding
ENSG00000030304.14	0.446392	0.123388	3.61778	0.000297142	0.00067136	MUSK	protein_coding
ENSG00000030419.16	0.0719716	0.0496925	1.44834	0.147522	0.200571	IKZF2	protein_coding
ENSG00000030582.18	0.649392	0.0519295	12.5053	6.98647e-36	5.76268e-34	GRN	protein_coding
ENSG00000031003.10	0.000593037	0.0418472	0.0141715	0.988693	0.991398	FAM13B	protein_coding
ENSG00000031081.11	-0.30122	0.0595285	-5.0601	4.19043e-07	1.37954e-06	ARHGAP31	protein_coding
ENSG00000031691.7	0.0956997	0.0387039	2.47261	0.0134129	0.0230263	CENPQ	protein_coding
ENSG00000031698.13	-0.00389708	0.0315048	-0.123698	0.901554	0.924003	SARS1	protein_coding
ENSG00000031823.14	-0.0923711	0.0201639	-4.58102	4.6272e-06	1.33319e-05	RANBP3	protein_coding
ENSG00000032219.19	-0.292274	0.0424832	-6.87977	5.99493e-12	3.62006e-11	ARID4A	protein_coding
ENSG00000032389.13	-0.276512	0.0305427	-9.05328	1.38743e-19	2.19597e-18	EIPR1	protein_coding
ENSG00000032444.17	-0.0701596	0.0304545	-2.30375	0.0212368	0.0350873	PNPLA6	protein_coding
ENSG00000032742.18	0.0505096	0.0385646	1.30974	0.190284	0.250956	IFT88	protein_coding
ENSG00000033011.13	0.217834	0.0434658	5.01162	5.39737e-07	1.75576e-06	ALG1	protein_coding
ENSG00000033030.15	0.0706057	0.0276168	2.55662	0.0105694	0.0184997	ZCCHC8	protein_coding
ENSG00000033050.9	0.0199029	0.0299809	0.663852	0.506785	0.579912	ABCF2	protein_coding
ENSG00000033100.16	0.455362	0.0503918	9.03643	1.61871e-19	2.54293e-18	CHPF2	protein_coding
ENSG00000033122.21	-0.904423	0.107142	-8.44132	3.13782e-17	3.67275e-16	LRRC7	protein_coding
ENSG00000033170.17	0.123761	0.0455857	2.71491	0.00662937	0.0120249	FUT8	protein_coding
ENSG00000033178.13	0.090699	0.0241667	3.75306	0.000174687	0.000408776	UBA6	protein_coding
ENSG00000033327.13	-0.0963903	0.0447452	-2.15421	0.031224	0.0498639	GAB2	protein_coding
ENSG00000033627.17	-0.434095	0.043245	-10.038	1.03739e-23	2.6516e-22	ATP6V0A1	protein_coding
ENSG00000033800.14	-0.0597933	0.0369944	-1.61628	0.106034	0.149965	PIAS1	protein_coding
ENSG00000033867.16	0.521389	0.054642	9.54191	1.40224e-21	2.84696e-20	SLC4A7	protein_coding
ENSG00000034053.14	-0.353912	0.0447062	-7.91639	2.445e-15	2.24764e-14	APBA2	protein_coding
ENSG00000034152.19	0.530051	0.0582442	9.1005	8.9919e-20	1.45881e-18	MAP2K3	protein_coding
ENSG00000034239.11	0.823768	0.145174	5.67434	1.39221e-08	5.52752e-08	EFCAB1	protein_coding
ENSG00000034510.6	0.733828	0.0865843	8.4753	2.34473e-17	2.79412e-16	TMSB10	protein_coding
ENSG00000034533.12	0.190043	0.026989	7.04149	1.90198e-12	1.2271e-11	ASTE1	protein_coding
ENSG00000034677.13	0.429888	0.060255	7.13448	9.71561e-13	6.51245e-12	RNF19A	protein_coding
ENSG00000034693.15	0.0263152	0.0289927	0.907651	0.364063	0.43977	PEX3	protein_coding
ENSG00000034713.8	-0.108465	0.0379588	-2.85743	0.00427081	0.00800401	GABARAPL2	protein_coding
ENSG00000034971.17	0.463424	0.160502	2.88733	0.00388521	0.00733385	MYOC	protein_coding
ENSG00000035115.22	-0.249052	0.0305708	-8.14671	3.73949e-16	3.81729e-15	SH3YL1	protein_coding
ENSG00000035141.8	0.227014	0.0334029	6.79624	1.07382e-11	6.27136e-11	FAM136A	protein_coding
ENSG00000035403.18	0.392464	0.0636305	6.16785	6.92228e-10	3.21224e-09	VCL	protein_coding
ENSG00000035499.13	0.647761	0.111232	5.82352	5.76197e-09	2.39745e-08	DEPDC1B	protein_coding
ENSG00000035664.11	-0.1439	0.0626619	-2.29646	0.0216497	0.0357177	DAPK2	protein_coding
ENSG00000035681.9	0.0671997	0.0284964	2.35818	0.0183649	0.0306838	NSMAF	protein_coding
ENSG00000035687.10	0.114266	0.0353066	3.23638	0.00121056	0.00249249	ADSS2	protein_coding
ENSG00000035720.8	1.98428	0.142249	13.9493	3.17679e-44	5.55596e-42	STAP1	protein_coding
ENSG00000035862.12	0.122033	0.04145	2.94411	0.00323887	0.00619368	TIMP2	protein_coding
ENSG00000035928.16	-0.0279299	0.0277466	-1.0066	0.314125	0.387793	RFC1	protein_coding
ENSG00000036054.13	0.133775	0.0271891	4.92017	8.6468e-07	2.73923e-06	TBC1D23	protein_coding
ENSG00000036257.13	-0.0451422	0.0266913	-1.69127	0.0907856	0.130429	CUL3	protein_coding
ENSG00000036448.10	-0.083724	0.0615882	-1.35942	0.174014	0.232061	MYOM2	protein_coding
ENSG00000036473.8	-0.152939	0.0869751	-1.75842	0.0786756	0.114819	OTC	protein_coding
ENSG00000036530.9	-0.627536	0.0811887	-7.72935	1.08099e-14	9.18788e-14	CYP46A1	protein_coding
ENSG00000036549.13	0.155951	0.0343602	4.53872	5.65974e-06	1.6126e-05	ZZZ3	protein_coding
ENSG00000036565.15	0.264014	0.134238	1.96677	0.0492103	0.0752408	SLC18A1	protein_coding
ENSG00000036672.16	-0.0693695	0.0636646	-1.08961	0.275885	0.346606	USP2	protein_coding
ENSG00000036828.17	0.445555	0.119559	3.72666	0.000194036	0.000451223	CASR	protein_coding
ENSG00000037042.9	-0.335879	0.0416765	-8.0592	7.67959e-16	7.51188e-15	TUBG2	protein_coding
ENSG00000037241.7	0.156385	0.0433189	3.6101	0.000306079	0.000690036	RPL26L1	protein_coding
ENSG00000037280.16	0.251059	0.0726044	3.4579	0.000544404	0.00118193	FLT4	protein_coding
ENSG00000037474.15	-0.0613806	0.0252848	-2.42757	0.0152005	0.0258383	NSUN2	protein_coding
ENSG00000037637.11	0.0967274	0.0329767	2.93321	0.00335481	0.00640233	FBXO42	protein_coding
ENSG00000037749.12	0.201748	0.0529595	3.80947	0.000139265	0.000331133	MFAP3	protein_coding
ENSG00000037757.14	0.0993592	0.0525222	1.89176	0.0585234	0.0880493	MRI1	protein_coding
ENSG00000037897.17	0.678671	0.099466	6.82315	8.90665e-12	5.25632e-11	METTL1	protein_coding
ENSG00000037965.6	1.24405	0.268613	4.63136	3.63264e-06	1.06114e-05	HOXC8	protein_coding
ENSG00000038002.9	0.414167	0.0479129	8.64418	5.41947e-18	7.02199e-17	AGA	protein_coding
ENSG00000038210.14	0.617635	0.056683	10.8963	1.20039e-27	4.70215e-26	PI4K2B	protein_coding
ENSG00000038219.13	-0.247492	0.0451471	-5.4819	4.20789e-08	1.57442e-07	BOD1L1	protein_coding
ENSG00000038274.17	0.098325	0.0363134	2.70768	0.00677563	0.0122701	MAT2B	protein_coding
ENSG00000038295.8	-1.17634	0.140418	-8.37739	5.41136e-17	6.12469e-16	TLL1	protein_coding
ENSG00000038358.15	-0.222136	0.0374775	-5.92718	3.08184e-09	1.32277e-08	EDC4	protein_coding
ENSG00000038382.20	0.0926564	0.0571453	1.62142	0.104928	0.14852	TRIO	protein_coding
ENSG00000038427.16	-0.106117	0.0715101	-1.48395	0.137822	0.188944	VCAN	protein_coding
ENSG00000038532.16	-0.328784	0.0407028	-8.07765	6.60242e-16	6.52639e-15	CLEC16A	protein_coding
ENSG00000038945.15	1.79798	0.112302	16.0103	1.08368e-57	8.45854e-55	MSR1	protein_coding
ENSG00000039068.19	0.0744382	0.115481	0.644591	0.519192	0.591844	CDH1	protein_coding
ENSG00000039123.16	-0.089683	0.0265205	-3.38165	0.00072053	0.00153537	MTREX	protein_coding
ENSG00000039139.9	0.693495	0.0955555	7.25751	3.94282e-13	2.76562e-12	DNAH5	protein_coding
ENSG00000039319.17	-0.303153	0.0514704	-5.88984	3.86563e-09	1.64081e-08	ZFYVE16	protein_coding
ENSG00000039523.20	-0.18241	0.0283659	-6.4306	1.27099e-10	6.484e-10	RIPOR1	protein_coding
ENSG00000039537.14	1.03622	0.184843	5.60593	2.07142e-08	8.05204e-08	C6	protein_coding
ENSG00000039560.14	0.407439	0.0540974	7.53157	5.01328e-14	3.92766e-13	RAI14	protein_coding
ENSG00000039600.11	0.0979368	0.0892515	1.09731	0.272505	0.342941	SOX30	protein_coding
ENSG00000039650.12	0.192315	0.0449014	4.28306	1.84338e-05	4.92405e-05	PNKP	protein_coding
ENSG00000039987.7	0.265206	0.0940754	2.81908	0.00481611	0.00895628	BEST2	protein_coding
ENSG00000040199.18	-0.439088	0.049149	-8.93381	4.11596e-19	6.1519e-18	PHLPP2	protein_coding
ENSG00000040275.17	0.0491654	0.0350203	1.40391	0.160345	0.216047	SPDL1	protein_coding
ENSG00000040341.18	-0.196444	0.0372669	-5.27126	1.35488e-07	4.7435e-07	STAU2	protein_coding
ENSG00000040487.13	0.192834	0.0373317	5.16543	2.39887e-07	8.17004e-07	SLC66A1	protein_coding
ENSG00000040531.16	0.161543	0.029221	5.52831	3.23334e-08	1.22692e-07	CTNS	protein_coding
ENSG00000040608.14	-1.05727	0.0928715	-11.3843	5.00832e-30	2.52809e-28	RTN4R	protein_coding
ENSG00000040633.13	-0.016243	0.0246929	-0.657801	0.510666	0.583488	PHF23	protein_coding
ENSG00000040731.10	-0.501604	0.0734663	-6.82767	8.63046e-12	5.10548e-11	CDH10	protein_coding
ENSG00000040933.16	-0.12825	0.0426362	-3.00801	0.00262965	0.00511043	INPP4A	protein_coding
ENSG00000041353.10	-0.494393	0.0994515	-4.9712	6.65415e-07	2.13737e-06	RAB27B	protein_coding
ENSG00000041357.16	0.0877429	0.0361311	2.42846	0.0151631	0.0257788	PSMA4	protein_coding
ENSG00000041515.16	-0.890152	0.0934972	-9.52063	1.72131e-21	3.45319e-20	MYO16	protein_coding
ENSG00000041802.11	0.0642486	0.0254711	2.52241	0.0116553	0.0202455	LSG1	protein_coding
ENSG00000041880.14	-0.0923829	0.0416693	-2.21705	0.0266198	0.0431438	PARP3	protein_coding
ENSG00000041982.16	1.05945	0.101459	10.4421	1.59202e-25	5.03425e-24	TNC	protein_coding
ENSG00000041988.15	-0.0451799	0.0393502	-1.14815	0.250906	0.319307	THAP3	protein_coding
ENSG00000042062.13	0.919421	0.0991995	9.2684	1.88954e-20	3.35618e-19	RIPOR3	protein_coding
ENSG00000042088.14	0.130411	0.0363913	3.58357	0.00033893	0.000759023	TDP1	protein_coding
ENSG00000042286.15	0.0428826	0.0452069	0.948586	0.342831	0.417751	AIFM2	protein_coding
ENSG00000042304.12	0.0367786	0.0910032	0.404146	0.686105	0.744137	C2orf83	protein_coding
ENSG00000042317.17	-0.138258	0.036635	-3.77395	0.000160686	0.000378049	SPATA7	protein_coding
ENSG00000042429.12	-0.0419899	0.0256556	-1.63668	0.101698	0.144433	MED17	protein_coding
ENSG00000042445.14	0.212326	0.0377366	5.62651	1.83894e-08	7.19612e-08	RETSAT	protein_coding
ENSG00000042493.16	1.30535	0.0937629	13.9218	4.6681e-44	8.03084e-42	CAPG	protein_coding
ENSG00000042753.12	0.373942	0.0576168	6.49016	8.57442e-11	4.47005e-10	AP2S1	protein_coding
ENSG00000042781.14	0.122784	0.069652	1.76282	0.0779311	0.113876	USH2A	protein_coding
ENSG00000042813.8	0.177239	0.199444	0.888663	0.374184	0.449997	ZPBP	protein_coding
ENSG00000042832.12	-0.491342	0.109612	-4.48254	7.37588e-06	2.07271e-05	TG	protein_coding
ENSG00000042980.13	0.777872	0.0748919	10.3866	2.85376e-25	8.74732e-24	ADAM28	protein_coding
ENSG00000043039.7	-0.474244	0.131514	-3.60603	0.000310913	0.000700074	BARX2	protein_coding
ENSG00000043093.15	-0.105138	0.0268615	-3.91408	9.07481e-05	0.000221415	DCUN1D1	protein_coding
ENSG00000043143.20	-0.141527	0.0566177	-2.4997	0.0124299	0.021455	JADE2	protein_coding
ENSG00000043355.12	0.163731	0.0800642	2.04499	0.0408557	0.0635951	ZIC2	protein_coding
ENSG00000043462.13	1.09251	0.0687494	15.8912	7.29084e-57	4.87781e-54	LCP2	protein_coding
ENSG00000043514.17	0.0143979	0.0433182	0.332375	0.739606	0.790688	TRIT1	protein_coding
ENSG00000043591.6	-0.600325	0.0868566	-6.91168	4.78948e-12	2.92525e-11	ADRB1	protein_coding
ENSG00000044012.4	0.0436791	0.497121	0.0878641	0.929985		GUCA2B	protein_coding
ENSG00000044090.10	0.36926	0.0615451	5.99983	1.97526e-09	8.67421e-09	CUL7	protein_coding
ENSG00000044115.21	0.331166	0.0335318	9.87617	5.28132e-23	1.25058e-21	CTNNA1	protein_coding
ENSG00000044446.12	0.165738	0.0500181	3.31355	0.000921198	0.00193191	PHKA2	protein_coding
ENSG00000044459.15	0.0430815	0.0464472	0.927536	0.353648	0.429095	CNTLN	protein_coding
ENSG00000044524.11	0.645379	0.0996834	6.47429	9.5258e-11	4.93489e-10	EPHA3	protein_coding
ENSG00000044574.8	0.47104	0.0468383	10.0567	8.5803e-24	2.21329e-22	HSPA5	protein_coding
ENSG00000046604.13	1.11264	0.202151	5.50399	3.71293e-08	1.39754e-07	DSG2	protein_coding
ENSG00000046647.13	-0.0715315	0.0324147	-2.20676	0.0273307	0.0441873	GEMIN8	protein_coding
ENSG00000046651.15	0.0205937	0.0396431	0.519477	0.603428	0.669419	OFD1	protein_coding
ENSG00000046653.15	-0.13539	0.0497222	-2.72293	0.0064705	0.0117564	GPM6B	protein_coding
ENSG00000046774.10	0.406374	0.342497	1.1865	0.235424	0.302036	MAGEC2	protein_coding
ENSG00000046889.19	-0.280654	0.0683091	-4.10859	3.98081e-05	0.00010193	PREX2	protein_coding
ENSG00000047056.16	-0.395327	0.047246	-8.36742	5.88916e-17	6.64585e-16	WDR37	protein_coding
ENSG00000047188.16	-0.105713	0.030217	-3.49847	0.000467933	0.00102542	YTHDC2	protein_coding
ENSG00000047230.15	-0.0815536	0.0307524	-2.65194	0.00800307	0.0143102	CTPS2	protein_coding
ENSG00000047249.18	-0.283095	0.0416405	-6.79855	1.05676e-11	6.17598e-11	ATP6V1H	protein_coding
ENSG00000047315.17	-0.0255355	0.034941	-0.730818	0.46489	0.539938	POLR2B	protein_coding
ENSG00000047346.12	-0.348119	0.0472874	-7.36177	1.81482e-13	1.32731e-12	FAM214A	protein_coding
ENSG00000047365.12	0.0426567	0.0659312	0.646987	0.51764	0.590298	ARAP2	protein_coding
ENSG00000047410.14	-0.0858403	0.0377224	-2.27558	0.0228712	0.0375403	TPR	protein_coding
ENSG00000047457.14	1.71144	0.13572	12.6101	1.85828e-36	1.60831e-34	CP	protein_coding
ENSG00000047578.13	0.0709265	0.0417142	1.7003	0.089075	0.128247	KATNIP	protein_coding
ENSG00000047579.20	0.0288999	0.0427239	0.676434	0.498765	0.572242	DTNBP1	protein_coding
ENSG00000047597.7	-0.431757	0.126031	-3.4258	0.000612985	0.00132137	XK	protein_coding
ENSG00000047617.15	-0.0587184	0.0665296	-0.88259	0.377458	0.453351	ANO2	protein_coding
ENSG00000047621.12	0.0969815	0.0379707	2.55411	0.0106458	0.0186211	C12orf4	protein_coding
ENSG00000047634.15	-0.0553889	0.054374	-1.01866	0.308362	0.381495	SCML1	protein_coding
ENSG00000047644.19	-0.0305517	0.0380742	-0.802424	0.422308	0.498135	WWC3	protein_coding
ENSG00000047648.23	0.3745	0.0752003	4.98003	6.3575e-07	2.04708e-06	ARHGAP6	protein_coding
ENSG00000047662.5	-0.302883	0.0928928	-3.26057	0.0011119	0.00230287	FAM184B	protein_coding
ENSG00000047849.21	0.0839821	0.0421376	1.99304	0.0462567	0.071117	MAP4	protein_coding
ENSG00000047932.14	-0.27307	0.0333829	-8.17993	2.84007e-16	2.93974e-15	GOPC	protein_coding
ENSG00000047936.11	-0.22953	0.188866	-1.21531	0.224249	0.289606	ROS1	protein_coding
ENSG00000048028.11	0.0888843	0.0301109	2.9519	0.00315823	0.00605156	USP28	protein_coding
ENSG00000048052.22	-0.0143965	0.0622054	-0.231434	0.816978	0.855927	HDAC9	protein_coding
ENSG00000048140.18	0.150963	0.0413851	3.64775	0.000264548	0.00060266	TSPAN17	protein_coding
ENSG00000048162.21	0.11621	0.0362941	3.2019	0.00136522	0.00278685	NOP16	protein_coding
ENSG00000048342.17	-0.0803849	0.0356193	-2.25678	0.0240217	0.0392742	CC2D2A	protein_coding
ENSG00000048392.12	0.15379	0.0420575	3.65667	0.000255517	0.000583253	RRM2B	protein_coding
ENSG00000048405.10	0.133891	0.0302009	4.43333	9.27884e-06	2.57417e-05	ZNF800	protein_coding
ENSG00000048462.11	0.407252	0.127378	3.19719	0.00138775	0.00283009	TNFRSF17	protein_coding
ENSG00000048471.14	-0.0247744	0.0382349	-0.647953	0.517015	0.589729	SNX29	protein_coding
ENSG00000048540.15	-0.341849	0.092629	-3.69052	0.000223798	0.000515541	LMO3	protein_coding
ENSG00000048544.6	0.115541	0.0300023	3.85107	0.000117603	0.000282395	MRPS10	protein_coding
ENSG00000048545.16	-0.268953	0.120194	-2.23765	0.0252437	0.0410837	GUCA1A	protein_coding
ENSG00000048649.13	-0.328673	0.0443538	-7.41025	1.26061e-13	9.39913e-13	RSF1	protein_coding
ENSG00000048707.15	-0.21078	0.0714529	-2.94992	0.0031786	0.00608754	VPS13D	protein_coding
ENSG00000048740.18	-0.256838	0.0492538	-5.21458	1.8423e-07	6.35964e-07	CELF2	protein_coding
ENSG00000048828.17	0.171066	0.025884	6.60896	3.87021e-11	2.11357e-10	FAM120A	protein_coding
ENSG00000048991.16	-0.338566	0.0442428	-7.65246	1.97172e-14	1.6219e-13	R3HDM1	protein_coding
ENSG00000049089.15	0.0393917	0.0793931	0.49616	0.619782	0.684534	COL9A2	protein_coding
ENSG00000049130.16	0.0342647	0.0686456	0.499154	0.617671	0.682542	KITLG	protein_coding
ENSG00000049167.15	-0.0425631	0.0256525	-1.65922	0.0970715	0.138541	ERCC8	protein_coding
ENSG00000049192.15	-0.484822	0.0732132	-6.62206	3.54226e-11	1.94444e-10	ADAMTS6	protein_coding
ENSG00000049239.13	0.396955	0.0471628	8.41671	3.87219e-17	4.46903e-16	H6PD	protein_coding
ENSG00000049245.13	0.430224	0.0432038	9.95802	2.32642e-23	5.73094e-22	VAMP3	protein_coding
ENSG00000049246.14	-0.332972	0.0738368	-4.50957	6.49602e-06	1.83944e-05	PER3	protein_coding
ENSG00000049247.14	1.10723	0.199755	5.54292	2.97474e-08	1.13427e-07	UTS2	protein_coding
ENSG00000049249.9	1.32501	0.123543	10.725	7.76527e-27	2.79265e-25	TNFRSF9	protein_coding
ENSG00000049283.18	-0.946187	0.117152	-8.0766	6.65963e-16	6.5814e-15	EPN3	protein_coding
ENSG00000049323.16	0.770787	0.0857955	8.984	2.611e-19	3.9975e-18	LTBP1	protein_coding
ENSG00000049449.10	0.0967437	0.0491704	1.96752	0.0491233	0.0751324	RCN1	protein_coding
ENSG00000049540.18	0.600716	0.0859528	6.98891	2.77031e-12	1.74486e-11	ELN	protein_coding
ENSG00000049541.11	0.466471	0.0550718	8.47023	2.44904e-17	2.90924e-16	RFC2	protein_coding
ENSG00000049618.24	-0.225787	0.0360315	-6.26638	3.69527e-10	1.77738e-09	ARID1B	protein_coding
ENSG00000049656.14	0.16082	0.0299016	5.37832	7.51853e-08	2.71946e-07	CLPTM1L	protein_coding
ENSG00000049759.19	-0.0943142	0.0691263	-1.36437	0.17245	0.230244	NEDD4L	protein_coding
ENSG00000049768.16	0.171545	0.0599121	2.86329	0.00419272	0.00787097	FOXP3	protein_coding
ENSG00000049769.14	-0.513654	0.0565942	-9.07609	1.12546e-19	1.80575e-18	PPP1R3F	protein_coding
ENSG00000049860.14	0.819705	0.0590067	13.8917	7.11066e-44	1.20364e-41	HEXB	protein_coding
ENSG00000049883.15	-0.0859083	0.025176	-3.41231	0.000644147	0.00138459	PTCD2	protein_coding
ENSG00000050030.16	-0.569065	0.0934323	-6.09066	1.12445e-09	5.08632e-09	NEXMIF	protein_coding
ENSG00000050130.18	0.049907	0.0278611	1.79128	0.0732487	0.107769	JKAMP	protein_coding
ENSG00000050165.18	0.0649128	0.0721423	0.899788	0.368233	0.443929	DKK3	protein_coding
ENSG00000050327.15	0.540415	0.0989462	5.4617	4.71587e-08	1.75684e-07	ARHGEF5	protein_coding
ENSG00000050344.9	0.948187	0.0849087	11.1671	5.90528e-29	2.68213e-27	NFE2L3	protein_coding
ENSG00000050393.11	-0.15113	0.0296634	-5.09483	3.49054e-07	1.16257e-06	MCUR1	protein_coding
ENSG00000050405.13	0.0962089	0.0591858	1.62554	0.104048	0.147402	LIMA1	protein_coding
ENSG00000050426.16	-0.347097	0.0347358	-9.99248	1.64418e-23	4.13241e-22	LETMD1	protein_coding
ENSG00000050438.17	-0.0660688	0.0541283	-1.2206	0.222239	0.287379	SLC4A8	protein_coding
ENSG00000050555.19	0.59486	0.0857777	6.9349	4.06506e-12	2.50385e-11	LAMC3	protein_coding
ENSG00000050628.20	-1.13046	0.141668	-7.97967	1.46726e-15	1.3888e-14	PTGER3	protein_coding
ENSG00000050730.16	-0.363001	0.149039	-2.4356	0.014867	0.0253194	TNIP3	protein_coding
ENSG00000050748.18	-0.391561	0.0442187	-8.8551	8.36125e-19	1.20197e-17	MAPK9	protein_coding
ENSG00000050767.17	-0.066623	0.129358	-0.515028	0.606534	0.672355	COL23A1	protein_coding
ENSG00000050820.17	-0.476459	0.0457538	-10.4136	2.15047e-25	6.69424e-24	BCAR1	protein_coding
ENSG00000051009.11	-0.167913	0.0305778	-5.49134	3.98889e-08	1.4966e-07	FAM160A2	protein_coding
ENSG00000051108.15	0.255451	0.0382199	6.68373	2.32933e-11	1.30905e-10	HERPUD1	protein_coding
ENSG00000051128.19	0.201754	0.049592	4.06829	4.73601e-05	0.000120151	HOMER3	protein_coding
ENSG00000051180.17	0.523266	0.102117	5.12418	2.98829e-07	1.00361e-06	RAD51	protein_coding
ENSG00000051341.14	0.447232	0.103565	4.31837	1.57182e-05	4.23951e-05	POLQ	protein_coding
ENSG00000051382.9	-0.189411	0.0380692	-4.97543	6.51035e-07	2.09389e-06	PIK3CB	protein_coding
ENSG00000051523.11	1.06677	0.0793054	13.4514	3.02064e-41	3.99113e-39	CYBA	protein_coding
ENSG00000051596.10	0.061125	0.0475435	1.28566	0.19856	0.260493	THOC3	protein_coding
ENSG00000051620.11	0.467857	0.0566141	8.26398	1.40897e-16	1.51574e-15	HEBP2	protein_coding
ENSG00000051825.15	-0.0624582	0.0448149	-1.39369	0.16341	0.219608	MPHOSPH9	protein_coding
ENSG00000052126.14	-0.0236595	0.0750121	-0.315409	0.752451	0.801574	PLEKHA5	protein_coding
ENSG00000052344.16	-0.105618	0.0966811	-1.09244	0.274641	0.345285	PRSS8	protein_coding
ENSG00000052723.12	0.161508	0.0335014	4.82094	1.42885e-06	4.40108e-06	SIKE1	protein_coding
ENSG00000052749.14	-0.252876	0.0345889	-7.31091	2.65342e-13	1.90624e-12	RRP12	protein_coding
ENSG00000052795.13	-0.0689646	0.0443121	-1.55634	0.119628	0.166739	FNIP2	protein_coding
ENSG00000052802.13	-0.325999	0.0607836	-5.36327	8.17283e-08	2.94424e-07	MSMO1	protein_coding
ENSG00000052841.15	-0.122971	0.0266651	-4.61168	3.99435e-06	1.16069e-05	TTC17	protein_coding
ENSG00000052850.8	0.331362	0.124562	2.66022	0.00780904	0.0139924	ALX4	protein_coding
ENSG00000053108.17	-1.00437	0.138508	-7.25134	4.12671e-13	2.89027e-12	FSTL4	protein_coding
ENSG00000053254.16	-0.115673	0.046182	-2.50472	0.0122547	0.0211708	FOXN3	protein_coding
ENSG00000053328.8	0.352476	0.118556	2.97306	0.00294843	0.00568212	METTL24	protein_coding
ENSG00000053371.12	0.191436	0.0410946	4.65843	3.18636e-06	9.36946e-06	AKR7A2	protein_coding
ENSG00000053372.5	0.0814508	0.0422979	1.92564	0.0541488	0.082083	MRTO4	protein_coding
ENSG00000053438.11	0.508849	0.161831	3.14433	0.00166466	0.00335407	NNAT	protein_coding
ENSG00000053501.13	-0.168888	0.0395331	-4.27206	1.93674e-05	5.16003e-05	USE1	protein_coding
ENSG00000053524.12	-0.813682	0.10006	-8.13195	4.22433e-16	4.28214e-15	MCF2L2	protein_coding
ENSG00000053702.15	-0.458351	0.0629903	-7.27654	3.42499e-13	2.42093e-12	NRIP2	protein_coding
ENSG00000053747.17	-0.195061	0.0929407	-2.09877	0.0358376	0.0564976	LAMA3	protein_coding
ENSG00000053770.12	-0.12511	0.0298276	-4.19446	2.73527e-05	7.15148e-05	AP5M1	protein_coding
ENSG00000053900.11	-0.0176285	0.0240102	-0.734209	0.462821	0.53794	ANAPC4	protein_coding
ENSG00000053918.18	0.716006	0.062146	11.5214	1.02982e-30	5.56488e-29	KCNQ1	protein_coding
ENSG00000054116.12	0.31016	0.0429862	7.21534	5.37976e-13	3.71358e-12	TRAPPC3	protein_coding
ENSG00000054118.15	0.0655075	0.0305396	2.145	0.0319529	0.0509238	THRAP3	protein_coding
ENSG00000054148.18	0.113013	0.051697	2.18606	0.0288114	0.0463624	PHPT1	protein_coding
ENSG00000054179.12	0.188258	0.113558	1.65782	0.0973543	0.1389	ENTPD2	protein_coding
ENSG00000054219.11	0.943585	0.0724666	13.021	9.29883e-39	9.94762e-37	LY75	protein_coding
ENSG00000054267.22	-0.12811	0.0319999	-4.00345	6.24256e-05	0.000155599	ARID4B	protein_coding
ENSG00000054277.14	0.443024	0.0796476	5.5623	2.66245e-08	1.02083e-07	OPN3	protein_coding
ENSG00000054282.16	0.0373625	0.0337892	1.10575	0.268835	0.339031	SDCCAG8	protein_coding
ENSG00000054356.14	-0.75649	0.124671	-6.06788	1.29613e-09	5.81796e-09	PTPRN	protein_coding
ENSG00000054392.13	-0.0358258	0.0704882	-0.508253	0.611276	0.676594	HHAT	protein_coding
ENSG00000054523.18	-0.236294	0.0568272	-4.15811	3.20887e-05	8.31647e-05	KIF1B	protein_coding
ENSG00000054598.9	0.310619	0.069397	4.47597	7.60651e-06	2.13325e-05	FOXC1	protein_coding
ENSG00000054611.14	0.0605071	0.030462	1.98631	0.0469985	0.0721574	TBC1D22A	protein_coding
ENSG00000054654.19	-0.351503	0.0610772	-5.75506	8.66087e-09	3.5243e-08	SYNE2	protein_coding
ENSG00000054690.14	-0.417586	0.0882103	-4.73398	2.20163e-06	6.60973e-06	PLEKHH1	protein_coding
ENSG00000054793.14	-0.510403	0.067031	-7.61443	2.64857e-14	2.14352e-13	ATP9A	protein_coding
ENSG00000054796.13	-0.19725	0.24727	-0.797709	0.425039	0.500824	SPO11	protein_coding
ENSG00000054803.4	-0.439553	0.169653	-2.59089	0.00957276	0.016875	CBLN4	protein_coding
ENSG00000054938.16	0.981505	0.147552	6.65192	2.89298e-11	1.60569e-10	CHRDL2	protein_coding
ENSG00000054965.11	-0.311492	0.0474892	-6.55923	5.40853e-11	2.89368e-10	FAM168A	protein_coding
ENSG00000054967.13	0.0949365	0.0392385	2.41947	0.0155431	0.0263675	RELT	protein_coding
ENSG00000054983.17	0.312461	0.0618606	5.05105	4.39377e-07	1.44299e-06	GALC	protein_coding
ENSG00000055044.11	-0.110992	0.0289879	-3.82891	0.000128712	0.0003073	NOP58	protein_coding
ENSG00000055070.17	0.358615	0.041268	8.68992	3.6269e-18	4.81027e-17	SZRD1	protein_coding
ENSG00000055118.16	-0.0897804	0.0617543	-1.45383	0.145993	0.198761	KCNH2	protein_coding
ENSG00000055130.17	0.151414	0.0266743	5.67638	1.37571e-08	5.46564e-08	CUL1	protein_coding
ENSG00000055147.19	0.246839	0.028342	8.70931	3.05718e-18	4.10635e-17	FAM114A2	protein_coding
ENSG00000055163.20	-0.610137	0.0647072	-9.4292	4.13241e-21	7.96419e-20	CYFIP2	protein_coding
ENSG00000055208.19	0.219878	0.0380101	5.78472	7.26343e-09	2.98534e-08	TAB2	protein_coding
ENSG00000055211.14	0.0759112	0.030998	2.44891	0.0143289	0.0244762	GINM1	protein_coding
ENSG00000055332.18	0.145283	0.0370916	3.91689	8.96997e-05	0.000219022	EIF2AK2	protein_coding
ENSG00000055483.19	-0.159809	0.0314658	-5.07881	3.79799e-07	1.25801e-06	USP36	protein_coding
ENSG00000055609.19	-0.159188	0.0478417	-3.32739	0.000876637	0.00184443	KMT2C	protein_coding
ENSG00000055732.13	0.0620938	0.147204	0.42182	0.673156	0.732846	MCOLN3	protein_coding
ENSG00000055813.6	-0.712681	0.111532	-6.38993	1.65961e-10	8.35433e-10	CCDC85A	protein_coding
ENSG00000055917.16	-0.192121	0.0277838	-6.91484	4.68382e-12	2.86446e-11	PUM2	protein_coding
ENSG00000055950.16	-0.274683	0.0393642	-6.97799	2.99435e-12	1.87727e-11	MRPL43	protein_coding
ENSG00000055955.17	0.066796	0.0740804	0.901669	0.367233	0.442876	ITIH4	protein_coding
ENSG00000055957.11	0.981793	0.163819	5.99317	2.05784e-09	9.00873e-09	ITIH1	protein_coding
ENSG00000056050.7	0.0122167	0.0309461	0.394773	0.693011	0.75041	HPF1	protein_coding
ENSG00000056097.16	-0.0125941	0.0270453	-0.465668	0.641453	0.70428	ZFR	protein_coding
ENSG00000056277.16	-0.108898	0.0357768	-3.04383	0.00233589	0.00457676	ZNF280C	protein_coding
ENSG00000056291.17	-0.924494	0.171682	-5.38491	7.24802e-08	2.62793e-07	NPFFR2	protein_coding
ENSG00000056487.16	-0.586142	0.0676693	-8.66186	4.64108e-18	6.07318e-17	PHF21B	protein_coding
ENSG00000056558.11	0.617339	0.0704081	8.76802	1.81837e-18	2.51122e-17	TRAF1	protein_coding
ENSG00000056586.16	-0.176988	0.0366652	-4.82713	1.38516e-06	4.27465e-06	RC3H2	protein_coding
ENSG00000056736.10	0.0732493	0.0616324	1.18849	0.234642	0.301209	IL17RB	protein_coding
ENSG00000056972.20	0.124478	0.0458893	2.71258	0.00667614	0.012105	TRAF3IP2	protein_coding
ENSG00000056998.20	0.508505	0.0945205	5.37984	7.45513e-08	2.69815e-07	GYG2	protein_coding
ENSG00000057019.16	0.818093	0.0674794	12.1236	7.9207e-34	5.44616e-32	DCBLD2	protein_coding
ENSG00000057149.16	-0.962554	0.388199	-2.47954	0.0131553	0.0226176	SERPINB3	protein_coding
ENSG00000057252.13	0.537616	0.0393674	13.6564	1.84946e-42	2.72563e-40	SOAT1	protein_coding
ENSG00000057294.15	-0.0778048	0.11739	-0.662787	0.507467	0.580488	PKP2	protein_coding
ENSG00000057468.7	-0.0614553	0.0894243	-0.687233	0.491936	0.565747	MSH4	protein_coding
ENSG00000057593.14	-0.774665	0.123023	-6.29693	3.0359e-10	1.47675e-09	F7	protein_coding
ENSG00000057608.17	-0.0243926	0.0340687	-0.715984	0.474001	0.548518	GDI2	protein_coding
ENSG00000057657.17	0.577216	0.0614244	9.39717	5.60485e-21	1.06462e-19	PRDM1	protein_coding
ENSG00000057663.16	0.107197	0.0305111	3.51336	0.000442472	0.000973471	ATG5	protein_coding
ENSG00000057704.13	-0.0185236	0.0547564	-0.338291	0.735144	0.786896	TMCC3	protein_coding
ENSG00000057757.10	-0.0897427	0.0399062	-2.24884	0.0245226	0.0400156	PITHD1	protein_coding
ENSG00000057935.14	-0.385956	0.0358335	-10.7708	4.72855e-27	1.73157e-25	MTA3	protein_coding
ENSG00000058056.9	-0.230938	0.0354799	-6.50896	7.56716e-11	3.96653e-10	USP13	protein_coding
ENSG00000058063.16	0.0325812	0.0395366	0.824078	0.409895	0.485709	ATP11B	protein_coding
ENSG00000058085.15	0.631174	0.113272	5.57218	2.51577e-08	9.67846e-08	LAMC2	protein_coding
ENSG00000058091.17	-0.133056	0.0457086	-2.91095	0.00360327	0.00684241	CDK14	protein_coding
ENSG00000058262.10	0.33741	0.0379576	8.88913	6.15883e-19	8.9823e-18	SEC61A1	protein_coding
ENSG00000058272.19	-0.216431	0.0366333	-5.90804	3.46209e-09	1.47771e-08	PPP1R12A	protein_coding
ENSG00000058335.16	-1.01374	0.125949	-8.0488	8.36099e-16	8.15003e-15	RASGRF1	protein_coding
ENSG00000058404.20	-0.702979	0.107435	-6.54329	6.01819e-11	3.19996e-10	CAMK2B	protein_coding
ENSG00000058453.17	-0.0718268	0.0616611	-1.16486	0.244074	0.311647	CROCC	protein_coding
ENSG00000058600.16	-0.106113	0.0240183	-4.41801	9.96122e-06	2.75405e-05	POLR3E	protein_coding
ENSG00000058668.15	0.300817	0.0636066	4.72934	2.25249e-06	6.75395e-06	ATP2B4	protein_coding
ENSG00000058673.17	0.424406	0.106771	3.9749	7.04079e-05	0.00017432	ZC3H11A	protein_coding
ENSG00000058729.11	-0.0118054	0.0232037	-0.508775	0.61091	0.676348	RIOK2	protein_coding
ENSG00000058799.15	0.460825	0.0490138	9.40194	5.35682e-21	1.02025e-19	YIPF1	protein_coding
ENSG00000058804.12	0.366968	0.0456035	8.04694	8.48931e-16	8.26938e-15	NDC1	protein_coding
ENSG00000058866.15	-0.477	0.0939151	-5.07905	3.79317e-07	1.25651e-06	DGKG	protein_coding
ENSG00000059122.17	-0.313102	0.0340531	-9.19454	3.76619e-20	6.41897e-19	FLYWCH1	protein_coding
ENSG00000059145.19	-0.335993	0.0419985	-8.00013	1.24289e-15	1.18549e-14	UNKL	protein_coding
ENSG00000059377.18	0.903802	0.0694822	13.0077	1.10676e-38	1.16622e-36	TBXAS1	protein_coding
ENSG00000059378.13	0.952216	0.0730761	13.0305	8.20859e-39	8.82612e-37	PARP12	protein_coding
ENSG00000059573.9	-0.129085	0.0370152	-3.48737	0.000487802	0.00106658	ALDH18A1	protein_coding
ENSG00000059588.10	-0.445656	0.0517023	-8.61964	6.71625e-18	8.61221e-17	TARBP1	protein_coding
ENSG00000059691.12	-0.251012	0.034746	-7.22422	5.03989e-13	3.49443e-12	GATB	protein_coding
ENSG00000059728.11	0.032641	0.0398995	0.818079	0.413312	0.489167	MXD1	protein_coding
ENSG00000059758.8	-0.1773	0.0334833	-5.29517	1.18906e-07	4.19288e-07	CDK17	protein_coding
ENSG00000059769.20	0.252124	0.0395775	6.3704	1.88541e-10	9.43019e-10	DNAJC25	protein_coding
ENSG00000059804.16	0.49854	0.0909871	5.47924	4.27162e-08	1.59741e-07	SLC2A3	protein_coding
ENSG00000059915.17	-1.1745	0.103988	-11.2945	1.39642e-29	6.81223e-28	PSD	protein_coding
ENSG00000060069.17	-0.0493871	0.0287917	-1.71532	0.0862857	0.124699	CTDP1	protein_coding
ENSG00000060138.13	0.558106	0.0747311	7.46819	8.13043e-14	6.20927e-13	YBX3	protein_coding
ENSG00000060140.9	-1.45786	0.161351	-9.03531	1.63533e-19	2.56617e-18	STYK1	protein_coding
ENSG00000060237.18	-0.126827	0.0452214	-2.80458	0.00503823	0.00933763	WNK1	protein_coding
ENSG00000060303.5	1.04733	0.159394	6.57068	5.00869e-11	2.69168e-10	RPS17P5	processed_pseudogene
ENSG00000060339.14	-0.136271	0.0274614	-4.96229	6.96666e-07	2.23214e-06	CCAR1	protein_coding
ENSG00000060491.16	-0.024985	0.0347929	-0.718107	0.472692	0.547333	OGFR	protein_coding
ENSG00000060558.4	0.981563	0.0755547	12.9914	1.36858e-38	1.4243e-36	GNA15	protein_coding
ENSG00000060566.14	-1.30339	0.18017	-7.23423	4.68181e-13	3.26225e-12	CREB3L3	protein_coding
ENSG00000060642.11	0.151648	0.0357726	4.23922	2.24302e-05	5.92586e-05	PIGV	protein_coding
ENSG00000060656.20	-0.107051	0.0904257	-1.18386	0.23647	0.303113	PTPRU	protein_coding
ENSG00000060688.13	0.370938	0.0452438	8.19865	2.43096e-16	2.5425e-15	SNRNP40	protein_coding
ENSG00000060709.15	-0.903897	0.127832	-7.07099	1.5383e-12	1.00399e-11	RIMBP2	protein_coding
ENSG00000060718.22	0.213007	0.134481	1.58392	0.113212	0.158927	COL11A1	protein_coding
ENSG00000060749.16	-0.172533	0.0431758	-3.99606	6.44046e-05	0.000160285	QSER1	protein_coding
ENSG00000060762.19	-0.158039	0.0426662	-3.70408	0.000212163	0.000490698	MPC1	protein_coding
ENSG00000060971.19	0.135576	0.0304373	4.45428	8.41765e-06	2.34762e-05	ACAA1	protein_coding
ENSG00000060982.15	1.08213	0.116978	9.25073	2.22958e-20	3.91398e-19	BCAT1	protein_coding
ENSG00000061273.18	0.30106	0.0402874	7.47281	7.84977e-14	6.01235e-13	HDAC7	protein_coding
ENSG00000061337.15	0.646734	0.106115	6.09465	1.0968e-09	4.96925e-09	LZTS1	protein_coding
ENSG00000061455.11	-0.0865965	0.082458	-1.05019	0.293631	0.365728	PRDM6	protein_coding
ENSG00000061492.12	-0.425081	0.122455	-3.47132	0.000517904	0.00112824	WNT8A	protein_coding
ENSG00000061656.10	1.03091	0.124874	8.25558	1.51172e-16	1.62131e-15	SPAG4	protein_coding
ENSG00000061676.15	-0.15911	0.0313802	-5.07041	3.96964e-07	1.31054e-06	NCKAP1	protein_coding
ENSG00000061794.13	0.00194527	0.0304369	0.0639116	0.949041	0.96145	MRPS35	protein_coding
ENSG00000061918.14	-0.465855	0.0807514	-5.769	7.97453e-09	3.25696e-08	GUCY1B1	protein_coding
ENSG00000061936.10	-0.294609	0.0357697	-8.23627	1.77663e-16	1.88766e-15	SFSWAP	protein_coding
ENSG00000061938.20	-0.81579	0.0796199	-10.2461	1.23271e-24	3.49411e-23	TNK2	protein_coding
ENSG00000061987.16	-0.164544	0.0310942	-5.2918	1.2112e-07	4.2656e-07	MON2	protein_coding
ENSG00000062038.14	-0.11242	0.0893623	-1.25803	0.208382	0.271704	CDH3	protein_coding
ENSG00000062096.15	0.590043	0.151024	3.90695	9.34671e-05	0.000227601	ARSF	protein_coding
ENSG00000062194.16	-0.135923	0.018797	-7.2311	4.7908e-13	3.33214e-12	GPBP1	protein_coding
ENSG00000062282.15	-0.386391	0.0812266	-4.75695	1.96538e-06	5.93658e-06	DGAT2	protein_coding
ENSG00000062370.17	0.128404	0.0388142	3.30818	0.000939058	0.00196702	ZNF112	protein_coding
ENSG00000062485.19	-0.126329	0.0254257	-4.96854	6.74576e-07	2.16449e-06	CS	protein_coding
ENSG00000062524.16	-0.0194166	0.113371	-0.171266	0.864015	0.893875	LTK	protein_coding
ENSG00000062582.14	0.574432	0.073237	7.84347	4.38274e-15	3.89721e-14	MRPS24	protein_coding
ENSG00000062598.18	-0.0506774	0.0299914	-1.68973	0.0910791	0.13081	ELMO2	protein_coding
ENSG00000062650.19	-0.132011	0.0344733	-3.82938	0.000128467	0.000306751	WAPL	protein_coding
ENSG00000062716.13	0.572374	0.0564407	10.1412	3.6277e-24	9.70201e-23	VMP1	protein_coding
ENSG00000062725.10	-0.121547	0.027093	-4.4863	7.24717e-06	2.03926e-05	APPBP2	protein_coding
ENSG00000062822.15	0.345965	0.0568599	6.08452	1.16844e-09	5.27285e-09	POLD1	protein_coding
ENSG00000063015.20	-0.522631	0.102106	-5.11854	3.07914e-07	1.03223e-06	SEZ6	protein_coding
ENSG00000063046.18	-0.286062	0.04129	-6.92812	4.26478e-12	2.6215e-11	EIF4B	protein_coding
ENSG00000063127.16	0.214966	0.0807594	2.6618	0.00777233	0.0139314	SLC6A16	protein_coding
ENSG00000063169.11	0.0659024	0.0434315	1.51739	0.129169	0.178533	BICRA	protein_coding
ENSG00000063176.16	-0.0322074	0.0338416	-0.95171	0.341244	0.416081	SPHK2	protein_coding
ENSG00000063177.13	-0.00333733	0.0555821	-0.0600432	0.952121	0.96369	RPL18	protein_coding
ENSG00000063180.9	-0.794337	0.0932533	-8.51805	1.62257e-17	1.97773e-16	CA11	protein_coding
ENSG00000063241.8	0.139672	0.0479189	2.91476	0.00355962	0.0067641	ISOC2	protein_coding
ENSG00000063244.13	0.109792	0.0284149	3.86389	0.000111596	0.000268858	U2AF2	protein_coding
ENSG00000063245.15	0.0147638	0.0374716	0.393999	0.693582	0.750855	EPN1	protein_coding
ENSG00000063322.15	0.059937	0.0352955	1.69815	0.0894796	0.128763	MED29	protein_coding
ENSG00000063438.19	-0.386795	0.0931823	-4.15095	3.31102e-05	8.56805e-05	AHRR	protein_coding
ENSG00000063515.3	-0.969538	0.185087	-5.23827	1.62086e-07	5.63163e-07	GSC2	protein_coding
ENSG00000063587.15	-0.322306	0.0521896	-6.17568	6.58774e-10	3.06543e-09	ZNF275	protein_coding
ENSG00000063601.17	-0.261097	0.0346353	-7.53846	4.75564e-14	3.73965e-13	MTMR1	protein_coding
ENSG00000063660.9	0.491223	0.0638637	7.69174	1.45153e-14	1.21534e-13	GPC1	protein_coding
ENSG00000063761.16	-0.319203	0.0376767	-8.47217	2.40867e-17	2.86383e-16	ADCK1	protein_coding
ENSG00000063854.13	-0.266598	0.0349286	-7.63266	2.29959e-14	1.87621e-13	HAGH	protein_coding
ENSG00000063978.16	0.0505696	0.0210793	2.39901	0.0164393	0.0277626	RNF4	protein_coding
ENSG00000064012.22	0.950046	0.0653993	14.5269	8.18922e-48	2.14903e-45	CASP8	protein_coding
ENSG00000064042.18	-0.143124	0.0630713	-2.26923	0.0232541	0.0381154	LIMCH1	protein_coding
ENSG00000064102.15	0.0380944	0.0323194	1.17868	0.238524	0.305348	INTS13	protein_coding
ENSG00000064115.11	0.210408	0.0400109	5.25876	1.45026e-07	5.06553e-07	TM7SF3	protein_coding
ENSG00000064195.7	-1.17075	0.144849	-8.08255	6.3425e-16	6.2916e-15	DLX3	protein_coding
ENSG00000064199.7	0.687809	0.0883947	7.78112	7.18869e-15	6.2332e-14	SPA17	protein_coding
ENSG00000064201.16	-0.391216	0.0748838	-5.22431	1.74808e-07	6.04876e-07	TSPAN32	protein_coding
ENSG00000064205.10	0.0291018	0.0990118	0.293923	0.768817	0.815545	CCN5	protein_coding
ENSG00000064218.5	-0.280196	0.223949	-1.25116	0.210875	0.274547	DMRT3	protein_coding
ENSG00000064225.12	-0.0184482	0.0652582	-0.282695	0.777411	0.822715	ST3GAL6	protein_coding
ENSG00000064270.13	-0.753036	0.089634	-8.40123	4.41819e-17	5.06176e-16	ATP2C2	protein_coding
ENSG00000064300.9	0.793303	0.123174	6.44052	1.19063e-10	6.09399e-10	NGFR	protein_coding
ENSG00000064309.14	-0.0616128	0.0903305	-0.682082	0.495187	0.568971	CDON	protein_coding
ENSG00000064313.12	0.023283	0.0338395	0.68804	0.491427	0.565331	TAF2	protein_coding
ENSG00000064393.16	-0.296954	0.0699373	-4.24601	2.1761e-05	5.76134e-05	HIPK2	protein_coding
ENSG00000064419.13	-0.0281697	0.0354454	-0.794736	0.426767	0.502565	TNPO3	protein_coding
ENSG00000064489.23	0.0436809	0.121765	0.358732	0.719796	0.773748	BORCS8-MEF2B	protein_coding
ENSG00000064490.14	0.0714864	0.0418309	1.70894	0.0874621	0.126235	RFXANK	protein_coding
ENSG00000064545.15	0.0302152	0.0370864	0.814726	0.415229	0.491077	TMEM161A	protein_coding
ENSG00000064547.14	-0.146386	0.0694078	-2.10907	0.0349381	0.0552117	LPAR2	protein_coding
ENSG00000064601.20	0.495482	0.0469403	10.5556	4.78764e-26	1.59395e-24	CTSA	protein_coding
ENSG00000064607.17	-0.238411	0.0301567	-7.90575	2.66336e-15	2.43615e-14	SUGP2	protein_coding
ENSG00000064651.14	-0.189785	0.0548938	-3.4573	0.000545612	0.00118431	SLC12A2	protein_coding
ENSG00000064652.11	0.172912	0.0297101	5.81999	5.88523e-09	2.44559e-08	SNX24	protein_coding
ENSG00000064655.19	0.567841	0.100829	5.63175	1.78394e-08	6.99128e-08	EYA2	protein_coding
ENSG00000064666.15	0.435317	0.0990428	4.39524	1.1065e-05	3.04306e-05	CNN2	protein_coding
ENSG00000064687.13	0.0882987	0.0707735	1.24762	0.212169	0.275975	ABCA7	protein_coding
ENSG00000064692.20	-0.299766	0.0708134	-4.23318	2.30412e-05	6.0785e-05	SNCAIP	protein_coding
ENSG00000064703.12	0.259125	0.0389503	6.6527	2.87769e-11	1.59784e-10	DDX20	protein_coding
ENSG00000064726.10	-0.0116931	0.0250877	-0.46609	0.641151	0.704012	BTBD1	protein_coding
ENSG00000064763.11	0.327104	0.0584313	5.59811	2.16705e-08	8.40132e-08	FAR2	protein_coding
ENSG00000064787.13	-0.352326	0.119193	-2.95593	0.00311732	0.00598188	BCAS1	protein_coding
ENSG00000064835.11	-0.330452	0.0990519	-3.33615	0.00084946	0.00179163	POU1F1	protein_coding
ENSG00000064886.14	2.04165	0.16492	12.3796	3.36914e-35	2.59609e-33	CHI3L2	protein_coding
ENSG00000064932.16	0.562583	0.0579269	9.71194	2.6818e-22	5.86281e-21	SBNO2	protein_coding
ENSG00000064933.18	-0.120382	0.0276866	-4.34803	1.37365e-05	3.73096e-05	PMS1	protein_coding
ENSG00000064961.19	0.166832	0.0453607	3.6779	0.000235166	0.000539988	HMG20B	protein_coding
ENSG00000064989.13	-0.233546	0.0887604	-2.6312	0.00850841	0.0151425	CALCRL	protein_coding
ENSG00000064995.18	-0.0893383	0.0290556	-3.07473	0.0021069	0.00416254	TAF11	protein_coding
ENSG00000064999.15	-0.160232	0.0388585	-4.12348	3.73195e-05	9.59077e-05	ANKS1A	protein_coding
ENSG00000065000.19	-0.152691	0.0269623	-5.66314	1.48628e-08	5.8772e-08	AP3D1	protein_coding
ENSG00000065029.15	-0.129561	0.0244517	-5.29864	1.16667e-07	4.12016e-07	ZNF76	protein_coding
ENSG00000065054.14	-0.183833	0.0491889	-3.73729	0.000186013	0.000433643	SLC9A3R2	protein_coding
ENSG00000065057.9	-0.253648	0.0444422	-5.70736	1.14739e-08	4.60191e-08	NTHL1	protein_coding
ENSG00000065060.17	-0.0725839	0.0365649	-1.98507	0.0471367	0.0723487	UHRF1BP1	protein_coding
ENSG00000065135.12	0.37282	0.0420601	8.86398	7.72052e-19	1.11443e-17	GNAI3	protein_coding
ENSG00000065150.21	-0.0504993	0.0287883	-1.75416	0.0794035	0.115749	IPO5	protein_coding
ENSG00000065154.12	-0.389297	0.0444663	-8.75486	2.04352e-18	2.80744e-17	OAT	protein_coding
ENSG00000065183.16	0.100515	0.0386188	2.60274	0.00924825	0.0163502	WDR3	protein_coding
ENSG00000065243.20	0.256569	0.0379927	6.75312	1.44702e-11	8.32859e-11	PKN2	protein_coding
ENSG00000065268.11	-0.135917	0.0437987	-3.10321	0.00191431	0.00381226	WDR18	protein_coding
ENSG00000065308.5	0.514211	0.0661503	7.77337	7.64234e-15	6.60347e-14	TRAM2	protein_coding
ENSG00000065320.9	0.168027	0.0644941	2.60531	0.00917917	0.016239	NTN1	protein_coding
ENSG00000065325.13	-0.755187	0.135449	-5.57544	2.46899e-08	9.51064e-08	GLP2R	protein_coding
ENSG00000065328.17	0.351949	0.121611	2.89405	0.00380309	0.00719011	MCM10	protein_coding
ENSG00000065357.20	-0.00981632	0.0326944	-0.300244	0.763991	0.811426	DGKA	protein_coding
ENSG00000065361.16	-0.252873	0.108606	-2.32834	0.0198939	0.0330342	ERBB3	protein_coding
ENSG00000065371.17	-0.125077	0.113461	-1.10238	0.270294	0.340546	ROPN1	protein_coding
ENSG00000065413.20	-0.0981148	0.0439899	-2.2304	0.0257212	0.0418096	ANKRD44	protein_coding
ENSG00000065427.15	-0.00622878	0.0255678	-0.243618	0.807527	0.848077	KARS1	protein_coding
ENSG00000065457.10	0.0994606	0.0310414	3.20412	0.00135475	0.00276666	ADAT1	protein_coding
ENSG00000065485.20	0.931435	0.0845469	11.0168	3.17184e-28	1.31584e-26	PDIA5	protein_coding
ENSG00000065491.8	0.0693241	0.0264826	2.61773	0.0088518	0.0157006	TBC1D22B	protein_coding
ENSG00000065518.8	0.0356061	0.0343065	1.03788	0.299325	0.371755	NDUFB4	protein_coding
ENSG00000065526.12	-0.124199	0.0494553	-2.51134	0.0120275	0.0208167	SPEN	protein_coding
ENSG00000065534.19	0.441262	0.0833749	5.2925	1.20654e-07	4.25132e-07	MYLK	protein_coding
ENSG00000065548.18	-0.0306984	0.0244646	-1.25481	0.209548	0.273056	ZC3H15	protein_coding
ENSG00000065559.15	-0.393955	0.0475313	-8.28832	1.14861e-16	1.24904e-15	MAP2K4	protein_coding
ENSG00000065600.13	-0.197488	0.0524967	-3.76191	0.000168624	0.000395599	PACC1	protein_coding
ENSG00000065609.14	-1.1259	0.114908	-9.79826	1.14541e-22	2.63096e-21	SNAP91	protein_coding
ENSG00000065613.15	-0.232903	0.043506	-5.35336	8.63339e-08	3.10115e-07	SLK	protein_coding
ENSG00000065615.14	0.215649	0.039279	5.49019	4.01511e-08	1.5059e-07	CYB5R4	protein_coding
ENSG00000065618.21	-0.970503	0.118848	-8.16591	3.19027e-16	3.27888e-15	COL17A1	protein_coding
ENSG00000065621.15	-0.585739	0.0783904	-7.47207	7.89412e-14	6.04413e-13	GSTO2	protein_coding
ENSG00000065665.21	-0.399798	0.0502394	-7.95786	1.75046e-15	1.64175e-14	SEC61A2	protein_coding
ENSG00000065675.15	-0.311094	0.0709333	-4.38573	1.15599e-05	3.17193e-05	PRKCQ	protein_coding
ENSG00000065717.15	0.00464871	0.0808133	0.057524	0.954128	0.965295	TLE2	protein_coding
ENSG00000065802.12	-0.346314	0.0415448	-8.33592	7.68983e-17	8.56098e-16	ASB1	protein_coding
ENSG00000065809.13	-0.273018	0.0665037	-4.1053	4.03789e-05	0.000103329	FAM107B	protein_coding
ENSG00000065833.9	-0.178959	0.099053	-1.8067	0.070809	0.104544	ME1	protein_coding
ENSG00000065882.16	0.610567	0.0556928	10.9631	5.74777e-28	2.32498e-26	TBC1D1	protein_coding
ENSG00000065883.16	0.0975098	0.0234988	4.14956	3.33117e-05	8.61701e-05	CDK13	protein_coding
ENSG00000065911.13	-0.317048	0.0785377	-4.03689	5.41655e-05	0.000136243	MTHFD2	protein_coding
ENSG00000065923.10	-0.452573	0.0652935	-6.93137	4.16788e-12	2.56493e-11	SLC9A7	protein_coding
ENSG00000065970.9	-0.138353	0.0331323	-4.17577	2.9698e-05	7.72583e-05	FOXJ2	protein_coding
ENSG00000065978.19	0.330037	0.0534164	6.17858	6.46817e-10	3.01278e-09	YBX1	protein_coding
ENSG00000065989.16	-0.533859	0.0606717	-8.79914	1.37871e-18	1.92933e-17	PDE4A	protein_coding
ENSG00000066027.12	-0.217651	0.0608287	-3.5781	0.000346101	0.000773972	PPP2R5A	protein_coding
ENSG00000066032.18	-0.255274	0.0659181	-3.87259	0.000107683	0.000260009	CTNNA2	protein_coding
ENSG00000066044.15	0.0504074	0.0222058	2.27001	0.023207	0.0380411	ELAVL1	protein_coding
ENSG00000066056.14	-0.187146	0.0580229	-3.22538	0.00125805	0.00258333	TIE1	protein_coding
ENSG00000066084.13	-0.194835	0.0475876	-4.09424	4.23559e-05	0.000108086	DIP2B	protein_coding
ENSG00000066117.15	-0.0588424	0.0336654	-1.74786	0.0804889	0.117194	SMARCD1	protein_coding
ENSG00000066135.13	0.0760296	0.0348461	2.18187	0.0291193	0.0467953	KDM4A	protein_coding
ENSG00000066136.20	0.0883713	0.0267492	3.3037	0.00095417	0.00199719	NFYC	protein_coding
ENSG00000066185.13	0.607965	0.0991712	6.13046	8.76258e-10	4.01974e-09	ZMYND12	protein_coding
ENSG00000066230.12	-0.723083	0.0786893	-9.1891	3.96156e-20	6.73832e-19	SLC9A3	protein_coding
ENSG00000066248.15	-0.865186	0.124736	-6.93613	4.02978e-12	2.48393e-11	NGEF	protein_coding
ENSG00000066279.18	0.668743	0.129995	5.14438	2.68412e-07	9.07313e-07	ASPM	protein_coding
ENSG00000066294.15	1.07318	0.0815858	13.154	1.61418e-39	1.82893e-37	CD84	protein_coding
ENSG00000066322.15	0.340931	0.0674397	5.05534	4.29618e-07	1.4119e-06	ELOVL1	protein_coding
ENSG00000066336.12	1.05429	0.0747479	14.1046	3.55553e-45	6.81468e-43	SPI1	protein_coding
ENSG00000066379.15	0.0551064	0.0518386	1.06304	0.287765	0.359325	POLR1H	protein_coding
ENSG00000066382.16	-0.0856124	0.0712726	-1.2012	0.229675	0.295635	MPPED2	protein_coding
ENSG00000066405.13	0.337491	0.0837834	4.02813	5.62211e-05	0.000141018	CLDN18	protein_coding
ENSG00000066422.5	-0.106425	0.0288479	-3.68917	0.000224985	0.000518192	ZBTB11	protein_coding
ENSG00000066427.24	-0.125407	0.0282558	-4.43828	9.0682e-06	2.51938e-05	ATXN3	protein_coding
ENSG00000066455.13	-0.006789	0.0263945	-0.257212	0.797015	0.839394	GOLGA5	protein_coding
ENSG00000066468.23	0.0185735	0.0839074	0.221358	0.824814	0.862336	FGFR2	protein_coding
ENSG00000066557.6	0.115561	0.0350493	3.29711	0.000976861	0.00204184	LRRC40	protein_coding
ENSG00000066583.12	0.0766467	0.0363318	2.10963	0.0348901	0.0551524	ISOC1	protein_coding
ENSG00000066629.18	0.0646569	0.0386121	1.67452	0.0940277	0.134635	EML1	protein_coding
ENSG00000066651.20	-0.22234	0.0327209	-6.79504	1.08283e-11	6.32138e-11	TRMT11	protein_coding
ENSG00000066654.14	-0.209773	0.0294968	-7.11173	1.14596e-12	7.60768e-12	THUMPD1	protein_coding
ENSG00000066697.15	0.166129	0.0387777	4.28413	1.83455e-05	4.90233e-05	MSANTD3	protein_coding
ENSG00000066735.14	-0.943736	0.102602	-9.19805	3.64493e-20	6.22993e-19	KIF26A	protein_coding
ENSG00000066739.12	-0.26663	0.0413885	-6.44213	1.17807e-10	6.03262e-10	ATG2B	protein_coding
ENSG00000066777.9	-0.0879528	0.0302536	-2.90718	0.00364702	0.00691615	ARFGEF1	protein_coding
ENSG00000066813.14	-0.446903	0.200233	-2.23191	0.0256207	0.0416558	ACSM2B	protein_coding
ENSG00000066827.16	-0.119065	0.0373749	-3.1857	0.00144407	0.00293712	ZFAT	protein_coding
ENSG00000066855.16	0.312807	0.0438164	7.13903	9.39887e-13	6.30716e-12	MTFR1	protein_coding
ENSG00000066923.17	-0.26731	0.0532047	-5.02418	5.05585e-07	1.64886e-06	STAG3	protein_coding
ENSG00000066926.12	0.0173731	0.0298883	0.581268	0.56106	0.630802	FECH	protein_coding
ENSG00000066933.16	-0.271384	0.0499484	-5.43328	5.53268e-08	2.03968e-07	MYO9A	protein_coding
ENSG00000067048.17	0.00883632	0.215631	0.0409789	0.967313	0.975693	DDX3Y	protein_coding
ENSG00000067057.18	-0.299867	0.059146	-5.06994	3.97937e-07	1.31354e-06	PFKP	protein_coding
ENSG00000067064.11	-0.477868	0.0538098	-8.88068	6.64541e-19	9.6652e-18	IDI1	protein_coding
ENSG00000067066.17	1.21577	0.0751265	16.1829	6.6552e-59	5.5002e-56	SP100	protein_coding
ENSG00000067082.15	0.55778	0.0558868	9.98053	1.8547e-23	4.63115e-22	KLF6	protein_coding
ENSG00000067113.17	0.259859	0.0465772	5.57911	2.41756e-08	9.3253e-08	PLPP1	protein_coding
ENSG00000067141.17	-0.0597855	0.0430093	-1.39006	0.16451	0.220925	NEO1	protein_coding
ENSG00000067167.8	0.546701	0.0498375	10.9697	5.34648e-28	2.17308e-26	TRAM1	protein_coding
ENSG00000067177.15	0.12446	0.0579818	2.14653	0.0318307	0.0507387	PHKA1	protein_coding
ENSG00000067182.8	0.854829	0.0767891	11.1322	8.74928e-29	3.89824e-27	TNFRSF1A	protein_coding
ENSG00000067191.16	-0.727683	0.0723923	-10.0519	9.00814e-24	2.31656e-22	CACNB1	protein_coding
ENSG00000067208.14	0.108616	0.0375956	2.88907	0.00386384	0.00729613	EVI5	protein_coding
ENSG00000067221.14	-0.187694	0.0396805	-4.73013	2.24381e-06	6.73127e-06	STOML1	protein_coding
ENSG00000067225.18	0.203722	0.048139	4.23196	2.31665e-05	6.10888e-05	PKM	protein_coding
ENSG00000067248.10	-0.0175055	0.0217822	-0.803659	0.421594	0.497404	DHX29	protein_coding
ENSG00000067334.14	0.158822	0.026367	6.02354	1.70647e-09	7.55445e-09	DNTTIP2	protein_coding
ENSG00000067365.15	-0.0308126	0.0303517	-1.01518	0.310018	0.383352	METTL22	protein_coding
ENSG00000067369.14	-0.206436	0.0473153	-4.36299	1.28297e-05	3.50074e-05	TP53BP1	protein_coding
ENSG00000067445.21	-0.400267	0.0460499	-8.69203	3.56027e-18	4.73381e-17	TRO	protein_coding
ENSG00000067533.6	-0.0351706	0.0278086	-1.26474	0.205965	0.268993	RRP15	protein_coding
ENSG00000067560.13	0.260534	0.0280407	9.29128	1.52447e-20	2.73891e-19	RHOA	protein_coding
ENSG00000067596.12	0.0534895	0.026615	2.00975	0.0444578	0.0686008	DHX8	protein_coding
ENSG00000067601.8	0.017474	0.0398961	0.437989	0.661395	0.722374	PMS2P4	transcribed_unprocessed_pseudogene
ENSG00000067606.17	-0.717151	0.0863259	-8.30748	9.77532e-17	1.07185e-15	PRKCZ	protein_coding
ENSG00000067646.12	0.121282	0.222232	0.545744	0.585242	0.652955	ZFY	protein_coding
ENSG00000067704.10	0.0503533	0.0254364	1.97957	0.0477517	0.0732178	IARS2	protein_coding
ENSG00000067715.14	-1.26313	0.150862	-8.3727	5.63112e-17	6.36487e-16	SYT1	protein_coding
ENSG00000067798.16	-0.351576	0.0808701	-4.34741	1.37752e-05	3.7401e-05	NAV3	protein_coding
ENSG00000067829.19	-0.161871	0.0294632	-5.49401	3.92911e-08	1.47522e-07	IDH3G	protein_coding
ENSG00000067836.13	-0.34646	0.0622287	-5.56753	2.58376e-08	9.9228e-08	ROGDI	protein_coding
ENSG00000067840.12	-0.904043	0.0765562	-11.8089	3.51195e-32	2.11767e-30	PDZD4	protein_coding
ENSG00000067842.17	-1.37943	0.144328	-9.55759	1.20532e-21	2.47097e-20	ATP2B3	protein_coding
ENSG00000067900.8	0.118728	0.0440667	2.69428	0.00705407	0.012736	ROCK1	protein_coding
ENSG00000067955.15	0.171514	0.0382059	4.4892	7.14912e-06	2.01302e-05	CBFB	protein_coding
ENSG00000067992.16	0.179169	0.0656934	2.72736	0.00638437	0.0116144	PDK3	protein_coding
ENSG00000068001.14	0.324175	0.0548579	5.90937	3.43429e-09	1.46671e-08	HYAL2	protein_coding
ENSG00000068024.17	-0.660129	0.0612132	-10.7841	4.09315e-27	1.50806e-25	HDAC4	protein_coding
ENSG00000068028.17	0.279636	0.0336675	8.30584	9.91194e-17	1.08627e-15	RASSF1	protein_coding
ENSG00000068078.20	-0.0290499	0.114165	-0.254455	0.799144	0.841237	FGFR3	protein_coding
ENSG00000068079.8	0.667445	0.0730731	9.13394	6.60482e-20	1.08702e-18	IFI35	protein_coding
ENSG00000068097.15	-0.0875867	0.0247227	-3.54277	0.000395945	0.000878029	HEATR6	protein_coding
ENSG00000068120.15	-0.109828	0.0252088	-4.35673	1.32021e-05	3.5956e-05	COASY	protein_coding
ENSG00000068137.15	-0.101104	0.0399265	-2.53226	0.0113329	0.0197335	PLEKHH3	protein_coding
ENSG00000068305.17	0.120819	0.0438607	2.75462	0.00587603	0.0107701	MEF2A	protein_coding
ENSG00000068308.14	-0.177386	0.0268311	-6.61123	3.81136e-11	2.08359e-10	OTUD5	protein_coding
ENSG00000068323.17	0.170165	0.03155	5.39349	6.91031e-08	2.51348e-07	TFE3	protein_coding
ENSG00000068354.16	-0.130704	0.0258055	-5.06496	4.08485e-07	1.34668e-06	TBC1D25	protein_coding
ENSG00000068366.20	-0.0951047	0.045087	-2.10936	0.0349135	0.055177	ACSL4	protein_coding
ENSG00000068383.19	-0.419344	0.046435	-9.03078	1.7046e-19	2.66792e-18	INPP5A	protein_coding
ENSG00000068394.11	-0.11422	0.0335063	-3.40891	0.000652223	0.00140015	GPKOW	protein_coding
ENSG00000068400.13	-0.40813	0.0376431	-10.8421	2.17421e-27	8.30081e-26	GRIPAP1	protein_coding
ENSG00000068438.15	0.0347697	0.0259693	1.33888	0.180611	0.239788	FTSJ1	protein_coding
ENSG00000068489.13	0.516089	0.0712377	7.24461	4.33687e-13	3.03293e-12	PRR11	protein_coding
ENSG00000068615.19	-0.389007	0.0674124	-5.77056	7.90103e-09	3.22913e-08	REEP1	protein_coding
ENSG00000068650.18	0.129624	0.0473468	2.73775	0.00618614	0.011286	ATP11A	protein_coding
ENSG00000068654.16	-0.0724838	0.0313399	-2.31283	0.0207321	0.0343274	POLR1A	protein_coding
ENSG00000068697.7	0.310331	0.0406484	7.63452	2.26669e-14	1.85123e-13	LAPTM4A	protein_coding
ENSG00000068724.17	0.459272	0.0401731	11.4323	2.88229e-30	1.49797e-28	TTC7A	protein_coding
ENSG00000068745.15	0.0442933	0.0290424	1.52513	0.127227	0.176166	IP6K2	protein_coding
ENSG00000068781.21	-0.0849193	0.138001	-0.615354	0.538321	0.609479	STON1-GTF2A1L	protein_coding
ENSG00000068784.13	0.0833099	0.0302398	2.75498	0.00586963	0.0107602	SRBD1	protein_coding
ENSG00000068796.19	-0.327993	0.0402599	-8.14687	3.73453e-16	3.81315e-15	KIF2A	protein_coding
ENSG00000068831.19	-0.0306769	0.0547891	-0.559909	0.575541	0.643939	RASGRP2	protein_coding
ENSG00000068878.15	0.143954	0.0287312	5.01035	5.43304e-07	1.76668e-06	PSME4	protein_coding
ENSG00000068885.15	0.0983102	0.0394545	2.49174	0.0127119	0.0219148	IFT80	protein_coding
ENSG00000068903.20	-0.124254	0.0578688	-2.14717	0.03178	0.0506598	SIRT2	protein_coding
ENSG00000068912.14	0.0238732	0.0294933	0.809445	0.418259	0.494059	ERLEC1	protein_coding
ENSG00000068971.14	-0.193473	0.032122	-6.02307	1.71135e-09	7.57525e-09	PPP2R5B	protein_coding
ENSG00000068976.14	0.183793	0.119792	1.53427	0.124964	0.173306	PYGM	protein_coding
ENSG00000068985.5	0.191528	0.333213	0.574791	0.565432		PAGE1	protein_coding
ENSG00000069011.16	0.609895	0.185508	3.28771	0.00101006	0.0021061	PITX1	protein_coding
ENSG00000069018.19	0.48367	0.153272	3.15563	0.00160151	0.00323518	TRPC7	protein_coding
ENSG00000069020.18	-0.0939308	0.0549006	-1.71092	0.087095	0.125757	MAST4	protein_coding
ENSG00000069122.19	0.00365563	0.0578354	0.0632075	0.949601	0.961879	ADGRF5	protein_coding
ENSG00000069188.17	-0.438587	0.0741595	-5.91411	3.33685e-09	1.42758e-08	SDK2	protein_coding
ENSG00000069206.15	-0.393839	0.261383	-1.50675	0.131875	0.181807	ADAM7	protein_coding
ENSG00000069248.12	-0.0685138	0.0242563	-2.82458	0.00473426	0.00881076	NUP133	protein_coding
ENSG00000069275.13	-0.1379	0.0307152	-4.48964	7.13422e-06	2.00909e-05	NUCKS1	protein_coding
ENSG00000069329.18	0.00282678	0.0257136	0.109933	0.912462	0.932439	VPS35	protein_coding
ENSG00000069345.12	-0.0490871	0.0218488	-2.24667	0.0246611	0.0402244	DNAJA2	protein_coding
ENSG00000069399.15	1.17166	0.0879472	13.3223	1.71782e-40	2.11681e-38	BCL3	protein_coding
ENSG00000069424.15	-0.826091	0.0990047	-8.34396	7.18459e-17	8.01544e-16	KCNAB2	protein_coding
ENSG00000069431.11	-0.127378	0.0840386	-1.51571	0.129592	0.179029	ABCC9	protein_coding
ENSG00000069482.7	1.28494	0.155474	8.26465	1.40109e-16	1.50881e-15	GAL	protein_coding
ENSG00000069493.15	-0.0620099	0.0596682	-1.03925	0.29869	0.37112	CLEC2D	protein_coding
ENSG00000069509.6	0.0401911	0.0322802	1.24507	0.213105	0.276979	FUNDC1	protein_coding
ENSG00000069535.14	0.973374	0.128282	7.58776	3.2549e-14	2.60028e-13	MAOB	protein_coding
ENSG00000069667.16	-0.104077	0.0557044	-1.86839	0.0617084	0.0923304	RORA	protein_coding
ENSG00000069696.7	-0.564593	0.0805996	-7.00491	2.47146e-12	1.56858e-11	DRD4	protein_coding
ENSG00000069702.11	0.0684351	0.0768169	0.890886	0.37299	0.448689	TGFBR3	protein_coding
ENSG00000069764.10	-0.206424	0.0782893	-2.63668	0.00837207	0.0149131	PLA2G10	protein_coding
ENSG00000069812.11	0.706007	0.142485	4.95496	7.23452e-07	2.31444e-06	HES2	protein_coding
ENSG00000069849.11	0.255836	0.0402893	6.34997	2.15355e-10	1.06889e-09	ATP1B3	protein_coding
ENSG00000069869.16	0.210975	0.0624013	3.38095	0.00072236	0.00153896	NEDD4	protein_coding
ENSG00000069943.10	0.31489	0.0432223	7.28535	3.20844e-13	2.27473e-12	PIGB	protein_coding
ENSG00000069956.12	-0.0362505	0.0363972	-0.99597	0.319265	0.393275	MAPK6	protein_coding
ENSG00000069966.19	-0.474716	0.0554293	-8.56436	1.0868e-17	1.35807e-16	GNB5	protein_coding
ENSG00000069974.16	1.03853	0.0694145	14.9612	1.31574e-50	4.36669e-48	RAB27A	protein_coding
ENSG00000069998.12	-0.182356	0.040646	-4.48643	7.24258e-06	2.03824e-05	HDHD5	protein_coding
ENSG00000070010.19	0.00128833	0.0349438	0.0368687	0.97059	0.977992	UFD1	protein_coding
ENSG00000070018.9	-0.144517	0.0536733	-2.69253	0.00709122	0.012796	LRP6	protein_coding
ENSG00000070019.5	0.401015	0.11584	3.46181	0.000536566	0.001166	GUCY2C	protein_coding
ENSG00000070031.4	-0.558015	0.107166	-5.20701	1.91905e-07	6.61481e-07	SCT	protein_coding
ENSG00000070047.13	-0.247764	0.0369315	-6.70874	1.96309e-11	1.11242e-10	PHRF1	protein_coding
ENSG00000070061.16	-0.135651	0.0296597	-4.57357	4.79477e-06	1.37845e-05	ELP1	protein_coding
ENSG00000070081.17	0.0039477	0.040118	0.0984022	0.921613	0.939762	NUCB2	protein_coding
ENSG00000070087.14	-0.250954	0.0495431	-5.06537	4.07605e-07	1.34398e-06	PFN2	protein_coding
ENSG00000070159.14	-0.52413	0.139302	-3.76254	0.000168194	0.000394657	PTPN3	protein_coding
ENSG00000070182.21	-0.855424	0.11962	-7.15115	8.6052e-13	5.80414e-12	SPTB	protein_coding
ENSG00000070190.13	1.30046	0.0864038	15.0509	3.40392e-51	1.22626e-48	DAPP1	protein_coding
ENSG00000070193.5	0.0688028	0.171641	0.400852	0.688529	0.746401	FGF10	protein_coding
ENSG00000070214.16	-0.0913401	0.0563102	-1.62209	0.104785	0.148341	SLC44A1	protein_coding
ENSG00000070269.14	-0.113067	0.0361308	-3.12937	0.00175181	0.00351504	TMEM260	protein_coding
ENSG00000070366.14	-0.110191	0.0435976	-2.52745	0.0114895	0.0199815	SMG6	protein_coding
ENSG00000070367.16	-0.120263	0.0322706	-3.72672	0.000193985	0.000451131	EXOC5	protein_coding
ENSG00000070371.16	-0.246455	0.0541776	-4.54903	5.38944e-06	1.54006e-05	CLTCL1	protein_coding
ENSG00000070388.11	-0.403246	0.0982022	-4.10628	4.02087e-05	0.000102925	FGF22	protein_coding
ENSG00000070404.10	0.52327	0.0674616	7.75655	8.72701e-15	7.49002e-14	FSTL3	protein_coding
ENSG00000070413.20	-0.564156	0.0484423	-11.6459	2.40694e-31	1.36541e-29	DGCR2	protein_coding
ENSG00000070423.18	-0.108944	0.0331266	-3.28871	0.00100648	0.00209949	RNF126	protein_coding
ENSG00000070444.15	-0.243407	0.0301378	-8.07646	6.66755e-16	6.58614e-15	MNT	protein_coding
ENSG00000070476.15	-0.00824392	0.0277302	-0.29729	0.766245	0.813349	ZXDC	protein_coding
ENSG00000070495.15	0.0610266	0.0300532	2.03062	0.0422938	0.0656107	JMJD6	protein_coding
ENSG00000070501.12	-0.0184104	0.0338255	-0.544274	0.586253	0.653824	POLB	protein_coding
ENSG00000070526.15	-0.426242	0.0758838	-5.61704	1.9426e-08	7.57924e-08	ST6GALNAC1	protein_coding
ENSG00000070540.13	0.667657	0.056576	11.8011	3.85425e-32	2.31745e-30	WIPI1	protein_coding
ENSG00000070601.10	-0.95473	0.0882308	-10.8208	2.74297e-27	1.03226e-25	FRMPD1	protein_coding
ENSG00000070610.14	-0.159698	0.0303701	-5.25837	1.45335e-07	5.0739e-07	GBA2	protein_coding
ENSG00000070614.15	-0.0975006	0.0383386	-2.54314	0.010986	0.0191731	NDST1	protein_coding
ENSG00000070669.17	0.00835715	0.0626755	0.13334	0.893924	0.917678	ASNS	protein_coding
ENSG00000070718.12	-0.23809	0.0399151	-5.96491	2.44765e-09	1.06225e-08	AP3M2	protein_coding
ENSG00000070729.14	-1.44429	0.190124	-7.59657	3.04078e-14	2.44033e-13	CNGB1	protein_coding
ENSG00000070731.11	1.045	0.116579	8.9639	3.13386e-19	4.74628e-18	ST6GALNAC2	protein_coding
ENSG00000070748.19	0.357295	0.214953	1.6622	0.0964731	0.137764	CHAT	protein_coding
ENSG00000070756.17	-0.108128	0.0498868	-2.16747	0.0301987	0.0483677	PABPC1	protein_coding
ENSG00000070759.17	0.0426302	0.0653249	0.652588	0.514022	0.586712	TESK2	protein_coding
ENSG00000070761.8	-0.0628062	0.0311568	-2.01581	0.0438195	0.0677356	CFAP20	protein_coding
ENSG00000070770.10	-0.0743736	0.0220825	-3.36799	0.00075718	0.00160932	CSNK2A2	protein_coding
ENSG00000070778.13	0.242502	0.0528978	4.58436	4.55385e-06	1.31394e-05	PTPN21	protein_coding
ENSG00000070785.17	0.191349	0.0390321	4.90234	9.47025e-07	2.98662e-06	EIF2B3	protein_coding
ENSG00000070808.16	-1.4436	0.165353	-8.73045	2.53655e-18	3.44436e-17	CAMK2A	protein_coding
ENSG00000070814.22	-0.112054	0.0303823	-3.68814	0.000225898	0.000520094	TCOF1	protein_coding
ENSG00000070831.17	0.442164	0.0485644	9.10469	8.65161e-20	1.4074e-18	CDC42	protein_coding
ENSG00000070882.13	0.623429	0.06741	9.24832	2.28052e-20	3.9984e-19	OSBPL3	protein_coding
ENSG00000070886.12	-1.04766	0.125687	-8.3354	7.72358e-17	8.59628e-16	EPHA8	protein_coding
ENSG00000070915.10	0.720352	0.100856	7.14234	9.17527e-13	6.16792e-12	SLC12A3	protein_coding
ENSG00000070950.10	0.283167	0.0504601	5.6117	2.00352e-08	7.80105e-08	RAD18	protein_coding
ENSG00000070961.16	-0.284705	0.0754356	-3.77414	0.000160558	0.00037777	ATP2B1	protein_coding
ENSG00000070985.13	-0.163377	0.0949048	-1.72148	0.0851636	0.123247	TRPM5	protein_coding
ENSG00000071051.14	0.19634	0.0326466	6.0141	1.80892e-09	7.98199e-09	NCK2	protein_coding
ENSG00000071054.16	-0.199178	0.0414958	-4.79996	1.58694e-06	4.85468e-06	MAP4K4	protein_coding
ENSG00000071073.13	0.365043	0.0381279	9.57417	1.02679e-21	2.11835e-20	MGAT4A	protein_coding
ENSG00000071082.11	-0.17916	0.0496816	-3.60615	0.000310769	0.000699808	RPL31	protein_coding
ENSG00000071127.17	0.369591	0.0376192	9.82454	8.8272e-23	2.05216e-21	WDR1	protein_coding
ENSG00000071189.21	0.0667664	0.0320174	2.08532	0.0370404	0.0582195	SNX13	protein_coding
ENSG00000071203.9	-0.113308	0.363791	-0.311466	0.755446		MS4A12	protein_coding
ENSG00000071205.12	-0.0506376	0.0527342	-0.960243	0.336933	0.411598	ARHGAP10	protein_coding
ENSG00000071242.12	-0.206014	0.0525591	-3.91966	8.86738e-05	0.000216567	RPS6KA2	protein_coding
ENSG00000071243.16	0.0637496	0.0374744	1.70115	0.0889147	0.128038	ING3	protein_coding
ENSG00000071246.11	0.0715822	0.0456258	1.5689	0.116672	0.16318	VASH1	protein_coding
ENSG00000071282.12	0.356587	0.0680968	5.23647	1.63681e-07	5.68051e-07	LMCD1	protein_coding
ENSG00000071462.12	0.098481	0.0326332	3.01781	0.00254606	0.00495973	BUD23	protein_coding
ENSG00000071537.14	-0.0490181	0.0387879	-1.26375	0.206321	0.269411	SEL1L	protein_coding
ENSG00000071539.14	0.489229	0.09024	5.42142	5.91282e-08	2.17094e-07	TRIP13	protein_coding
ENSG00000071553.18	0.0336659	0.0288247	1.16796	0.242825	0.31024	ATP6AP1	protein_coding
ENSG00000071564.17	-0.104531	0.0441359	-2.36838	0.0178662	0.0299336	TCF3	protein_coding
ENSG00000071575.11	0.138816	0.0725673	1.91293	0.0557571	0.0842953	TRIB2	protein_coding
ENSG00000071626.17	-0.0851348	0.0331594	-2.56744	0.0102453	0.0179697	DAZAP1	protein_coding
ENSG00000071655.18	-0.109159	0.0364887	-2.99159	0.00277529	0.00537301	MBD3	protein_coding
ENSG00000071677.1	0.118109	0.998475	0.118289	0.905839		PRLH	protein_coding
ENSG00000071794.16	-0.097911	0.0535763	-1.82751	0.0676235	0.100277	HLTF	protein_coding
ENSG00000071859.15	-0.0783883	0.0378923	-2.06871	0.0385729	0.0603803	FAM50A	protein_coding
ENSG00000071889.17	-0.0202866	0.0313338	-0.647436	0.51735	0.590015	FAM3A	protein_coding
ENSG00000071894.17	-0.202651	0.0446179	-4.54193	5.57426e-06	1.59029e-05	CPSF1	protein_coding
ENSG00000071909.19	-0.542801	0.115409	-4.70327	2.56027e-06	7.62475e-06	MYO3B	protein_coding
ENSG00000071967.12	0.600747	0.0695791	8.63401	5.92369e-18	7.63307e-17	CYBRD1	protein_coding
ENSG00000071991.9	0.55268	0.139189	3.97072	7.16559e-05	0.000177254	CDH19	protein_coding
ENSG00000071994.11	0.0433794	0.0342326	1.2672	0.205085	0.267963	PDCD2	protein_coding
ENSG00000072041.17	-1.0556	0.139273	-7.57931	3.47403e-14	2.76695e-13	SLC6A15	protein_coding
ENSG00000072042.13	-0.0668529	0.0296834	-2.25219	0.02431	0.039701	RDH11	protein_coding
ENSG00000072062.15	0.107431	0.0315382	3.40638	0.000658304	0.00141213	PRKACA	protein_coding
ENSG00000072071.16	-0.584597	0.0470398	-12.4277	1.8486e-35	1.46185e-33	ADGRL1	protein_coding
ENSG00000072080.11	0.258154	0.425887	0.606157	0.544411	0.615264	SPP2	protein_coding
ENSG00000072110.15	0.94275	0.0978393	9.6357	5.65039e-22	1.19738e-20	ACTN1	protein_coding
ENSG00000072121.17	-0.0600735	0.0381539	-1.5745	0.115371	0.161629	ZFYVE26	protein_coding
ENSG00000072133.11	-0.573449	0.0983796	-5.82894	5.57796e-09	2.32341e-08	RPS6KA6	protein_coding
ENSG00000072134.15	-0.440026	0.0698804	-6.29685	3.03764e-10	1.47742e-09	EPN2	protein_coding
ENSG00000072135.13	0.448604	0.0368799	12.1639	4.83891e-34	3.43107e-32	PTPN18	protein_coding
ENSG00000072163.20	-0.688619	0.11246	-6.12326	9.16813e-10	4.19574e-09	LIMS2	protein_coding
ENSG00000072182.13	-0.982677	0.117175	-8.38642	5.01186e-17	5.69855e-16	ASIC4	protein_coding
ENSG00000072195.15	0.0263721	0.0487712	0.540732	0.588692	0.656041	SPEG	protein_coding
ENSG00000072201.14	-0.327537	0.0998121	-3.28154	0.00103243	0.00214903	LNX1	protein_coding
ENSG00000072210.19	0.14751	0.0353797	4.16934	3.0548e-05	7.93325e-05	ALDH3A2	protein_coding
ENSG00000072274.13	0.510723	0.0727151	7.02361	2.16202e-12	1.38218e-11	TFRC	protein_coding
ENSG00000072310.17	-0.0392421	0.0677843	-0.578927	0.562639	0.632155	SREBF1	protein_coding
ENSG00000072315.3	-0.793916	0.15202	-5.22244	1.76584e-07	6.10768e-07	TRPC5	protein_coding
ENSG00000072364.13	-0.142377	0.0377156	-3.77502	0.000159993	0.000376567	AFF4	protein_coding
ENSG00000072401.15	-0.0225571	0.0271146	-0.831917	0.405456	0.481396	UBE2D1	protein_coding
ENSG00000072415.10	9.23343e-05	0.0360068	0.00256436	0.997954	0.998462	MPP5	protein_coding
ENSG00000072422.17	0.0188641	0.0353736	0.533283	0.593838	0.660815	RHOBTB1	protein_coding
ENSG00000072501.19	-0.061044	0.042602	-1.43289	0.151889	0.205793	SMC1A	protein_coding
ENSG00000072506.13	0.191231	0.0416346	4.59308	4.36745e-06	1.26353e-05	HSD17B10	protein_coding
ENSG00000072518.21	-0.100705	0.02451	-4.10873	3.9784e-05	0.000101874	MARK2	protein_coding
ENSG00000072571.20	0.569062	0.107206	5.3081	1.10774e-07	3.92387e-07	HMMR	protein_coding
ENSG00000072609.18	0.0183598	0.0299374	0.613274	0.539695	0.610806	CHFR	protein_coding
ENSG00000072657.9	-1.28091	0.161401	-7.93621	2.08455e-15	1.93443e-14	TRHDE	protein_coding
ENSG00000072682.19	0.674876	0.0837531	8.05793	7.75986e-16	7.58688e-15	P4HA2	protein_coding
ENSG00000072694.21	2.21496	0.155384	14.2548	4.18694e-46	8.86811e-44	FCGR2B	protein_coding
ENSG00000072736.19	0.248621	0.0424395	5.85824	4.67794e-09	1.96599e-08	NFATC3	protein_coding
ENSG00000072756.17	-0.0954295	0.0246476	-3.87176	0.000108054	0.000260831	TRNT1	protein_coding
ENSG00000072778.20	0.084626	0.0368523	2.29635	0.0216557	0.0357247	ACADVL	protein_coding
ENSG00000072786.13	0.266567	0.0427203	6.23982	4.38084e-10	2.08453e-09	STK10	protein_coding
ENSG00000072803.17	-0.174392	0.0313316	-5.56602	2.6063e-08	1.00057e-07	FBXW11	protein_coding
ENSG00000072818.12	0.154582	0.0472281	3.2731	0.00106374	0.00220984	ACAP1	protein_coding
ENSG00000072832.15	-0.353029	0.0502408	-7.02675	2.11407e-12	1.35296e-11	CRMP1	protein_coding
ENSG00000072840.13	0.817316	0.103201	7.91964	2.38193e-15	2.19349e-14	EVC	protein_coding
ENSG00000072849.11	0.0819869	0.0240911	3.40321	0.000665996	0.00142746	DERL2	protein_coding
ENSG00000072858.11	-0.0564071	0.0980135	-0.575504	0.564951	0.634257	SIDT1	protein_coding
ENSG00000072864.16	0.429656	0.0544477	7.89118	2.99341e-15	2.7174e-14	NDE1	protein_coding
ENSG00000072952.19	-0.422798	0.085688	-4.93416	8.0498e-07	2.56011e-06	IRAG1	protein_coding
ENSG00000072954.7	-0.0643674	0.0682053	-0.94373	0.345308	0.420428	TMEM38A	protein_coding
ENSG00000072958.9	0.0027316	0.0250679	0.108968	0.913228	0.933108	AP1M1	protein_coding
ENSG00000073008.15	0.285072	0.0453175	6.29055	3.1634e-10	1.53558e-09	PVR	protein_coding
ENSG00000073050.12	0.0511835	0.0326801	1.5662	0.117302	0.163964	XRCC1	protein_coding
ENSG00000073060.16	-0.268314	0.0419779	-6.39178	1.6396e-10	8.25857e-10	SCARB1	protein_coding
ENSG00000073067.14	-0.0621132	0.0966362	-0.642753	0.520384	0.592946	CYP2W1	protein_coding
ENSG00000073111.14	0.566964	0.0859293	6.59803	4.16667e-11	2.26637e-10	MCM2	protein_coding
ENSG00000073146.16	-0.41051	0.082196	-4.99428	5.90545e-07	1.91027e-06	MOV10L1	protein_coding
ENSG00000073150.14	-0.614938	0.091273	-6.73734	1.61308e-11	9.23169e-11	PANX2	protein_coding
ENSG00000073169.14	-0.231592	0.0448838	-5.15982	2.47192e-07	8.40505e-07	SELENOO	protein_coding
ENSG00000073282.14	0.849186	0.122638	6.92434	4.38003e-12	2.68842e-11	TP63	protein_coding
ENSG00000073331.18	0.87455	0.0733244	11.9271	8.54558e-33	5.35993e-31	ALPK1	protein_coding
ENSG00000073350.14	0.145965	0.0692254	2.10855	0.0349836	0.055267	LLGL2	protein_coding
ENSG00000073417.15	0.11936	0.0697984	1.71007	0.0872532	0.125959	PDE8A	protein_coding
ENSG00000073464.13	-0.411337	0.0740394	-5.55565	2.76584e-08	1.05854e-07	CLCN4	protein_coding
ENSG00000073536.18	-0.187815	0.0299215	-6.27693	3.45318e-10	1.66817e-09	NLE1	protein_coding
ENSG00000073578.17	-0.0891384	0.0431267	-2.0669	0.038744	0.0606305	SDHA	protein_coding
ENSG00000073584.20	-0.0798152	0.0295616	-2.69997	0.00693466	0.0125381	SMARCE1	protein_coding
ENSG00000073598.6	0.0249664	0.0668185	0.373646	0.708668	0.76393	FNDC8	protein_coding
ENSG00000073605.18	-0.254501	0.070033	-3.63402	0.000279035	0.000633677	GSDMB	protein_coding
ENSG00000073614.13	0.0206012	0.0438685	0.469613	0.638631	0.701621	KDM5A	protein_coding
ENSG00000073670.14	-1.09203	0.10556	-10.3451	4.40476e-25	1.32046e-23	ADAM11	protein_coding
ENSG00000073711.11	-0.0443712	0.0534624	-0.829952	0.406566	0.482524	PPP2R3A	protein_coding
ENSG00000073712.15	0.212214	0.0440186	4.82101	1.42833e-06	4.39982e-06	FERMT2	protein_coding
ENSG00000073734.10	0.901767	0.159477	5.65454	1.56268e-08	6.16369e-08	ABCB11	protein_coding
ENSG00000073737.17	0.428411	0.11875	3.60767	0.000308955	0.000696147	DHRS9	protein_coding
ENSG00000073754.6	0.0664783	0.167471	0.396954	0.691402	0.748941	CD5L	protein_coding
ENSG00000073756.12	1.42834	0.130754	10.9239	8.8616e-28	3.52698e-26	PTGS2	protein_coding
ENSG00000073792.16	0.896283	0.165372	5.41979	5.96697e-08	2.18964e-07	IGF2BP2	protein_coding
ENSG00000073803.14	-0.0657197	0.0315381	-2.08382	0.0371767	0.0584076	MAP3K13	protein_coding
ENSG00000073849.16	0.452854	0.0560513	8.07929	6.51465e-16	6.44871e-15	ST6GAL1	protein_coding
ENSG00000073861.3	0.601383	0.110791	5.42809	5.696e-08	2.09641e-07	TBX21	protein_coding
ENSG00000073905.8	1.24531	0.111063	11.2127	3.53413e-29	1.65011e-27	VDAC1P1	processed_pseudogene
ENSG00000073910.22	-0.596456	0.0693187	-8.60454	7.66206e-18	9.7656e-17	FRY	protein_coding
ENSG00000073921.18	0.25278	0.0281675	8.97416	2.85518e-19	4.35237e-18	PICALM	protein_coding
ENSG00000073969.18	-0.534732	0.0686036	-7.79452	6.46513e-15	5.63946e-14	NSF	protein_coding
ENSG00000074047.22	0.265693	0.0823512	3.22634	0.00125385	0.0025756	GLI2	protein_coding
ENSG00000074054.20	-0.242537	0.0374413	-6.47779	9.3076e-11	4.82838e-10	CLASP1	protein_coding
ENSG00000074071.15	-0.120348	0.037459	-3.2128	0.00131447	0.00269002	MRPS34	protein_coding
ENSG00000074181.9	0.460577	0.0645844	7.13141	9.93486e-13	6.64885e-12	NOTCH3	protein_coding
ENSG00000074201.9	-0.210039	0.0308496	-6.80848	9.86336e-12	5.7869e-11	CLNS1A	protein_coding
ENSG00000074211.14	-1.03873	0.123139	-8.43546	3.29905e-17	3.84865e-16	PPP2R2C	protein_coding
ENSG00000074219.14	0.516888	0.102117	5.06173	4.15462e-07	1.36828e-06	TEAD2	protein_coding
ENSG00000074266.22	0.157456	0.0265287	5.9353	2.93302e-09	1.2625e-08	EED	protein_coding
ENSG00000074276.10	-0.465832	0.080401	-5.79386	6.87883e-09	2.83417e-08	CDHR2	protein_coding
ENSG00000074317.11	-1.24594	0.135604	-9.18808	3.99911e-20	6.79671e-19	SNCB	protein_coding
ENSG00000074319.13	-0.106395	0.0274378	-3.87768	0.000105456	0.000254909	TSG101	protein_coding
ENSG00000074356.17	-0.0313042	0.0241468	-1.29641	0.194834	0.256211	NCBP3	protein_coding
ENSG00000074370.18	0.779332	0.0817988	9.52743	1.61228e-21	3.24838e-20	ATP2A3	protein_coding
ENSG00000074410.14	0.933902	0.124154	7.52211	5.38985e-14	4.2101e-13	CA12	protein_coding
ENSG00000074416.14	-0.0974376	0.0590356	-1.65049	0.0988432	0.140777	MGLL	protein_coding
ENSG00000074527.13	-0.362106	0.102437	-3.53492	0.000407905	0.000902819	NTN4	protein_coding
ENSG00000074582.15	-0.0568497	0.0266269	-2.13505	0.0327569	0.0520909	BCS1L	protein_coding
ENSG00000074590.13	-0.482618	0.0808443	-5.96973	2.37651e-09	1.03297e-08	NUAK1	protein_coding
ENSG00000074603.19	-0.226707	0.0410909	-5.5172	3.44435e-08	1.30191e-07	DPP8	protein_coding
ENSG00000074621.14	0.104428	0.0406614	2.56824	0.0102216	0.0179318	SLC24A1	protein_coding
ENSG00000074657.14	-0.0225281	0.0350701	-0.642372	0.520631	0.593164	ZNF532	protein_coding
ENSG00000074660.16	0.231551	0.0444001	5.2151	1.83721e-07	6.34309e-07	SCARF1	protein_coding
ENSG00000074695.6	0.310229	0.0369471	8.39657	4.59706e-17	5.25241e-16	LMAN1	protein_coding
ENSG00000074696.13	-0.0992678	0.0353139	-2.81102	0.00493854	0.00916658	HACD3	protein_coding
ENSG00000074706.13	-0.759641	0.112273	-6.76601	1.32386e-11	7.65527e-11	IPCEF1	protein_coding
ENSG00000074755.15	-0.222702	0.0377011	-5.90704	3.4831e-09	1.48622e-08	ZZEF1	protein_coding
ENSG00000074771.4	-0.503591	0.159031	-3.16663	0.00154216	0.00312262	NOX3	protein_coding
ENSG00000074800.16	0.331781	0.0470389	7.05333	1.7468e-12	1.13236e-11	ENO1	protein_coding
ENSG00000074803.20	-0.0519872	0.0832984	-0.624107	0.532557	0.604003	SLC12A1	protein_coding
ENSG00000074842.8	0.347566	0.0512476	6.78209	1.18453e-11	6.88172e-11	MYDGF	protein_coding
ENSG00000074855.11	-0.409765	0.0575821	-7.11619	1.10949e-12	7.3772e-12	ANO8	protein_coding
ENSG00000074935.14	-0.179344	0.0428123	-4.18908	2.80082e-05	7.3106e-05	TUBE1	protein_coding
ENSG00000074964.17	-0.120381	0.0570847	-2.10881	0.034961	0.0552396	ARHGEF10L	protein_coding
ENSG00000074966.11	1.23742	0.112537	10.9957	4.0068e-28	1.64764e-26	TXK	protein_coding
ENSG00000075035.10	-1.34964	0.145108	-9.30095	1.39194e-20	2.52015e-19	WSCD2	protein_coding
ENSG00000075043.19	-0.706741	0.0847504	-8.33909	7.4863e-17	8.33879e-16	KCNQ2	protein_coding
ENSG00000075073.15	-0.0774131	0.0786498	-0.984276	0.32498	0.399059	TACR2	protein_coding
ENSG00000075089.9	-0.190917	0.025951	-7.35682	1.88338e-13	1.37563e-12	ACTR6	protein_coding
ENSG00000075131.10	0.199436	0.0376432	5.29806	1.17037e-07	4.13184e-07	TIPIN	protein_coding
ENSG00000075142.14	-0.115868	0.0432131	-2.68131	0.00733338	0.0132064	SRI	protein_coding
ENSG00000075151.21	-0.0954683	0.0399595	-2.38912	0.0168886	0.0284518	EIF4G3	protein_coding
ENSG00000075188.9	0.354225	0.0453831	7.80521	5.94012e-15	5.20088e-14	NUP37	protein_coding
ENSG00000075213.11	0.752987	0.131698	5.71754	1.08077e-08	4.34928e-08	SEMA3A	protein_coding
ENSG00000075218.19	0.574865	0.114074	5.03941	4.66962e-07	1.52929e-06	GTSE1	protein_coding
ENSG00000075223.14	0.161468	0.1034	1.56159	0.118384	0.16524	SEMA3C	protein_coding
ENSG00000075234.17	0.583872	0.0587148	9.94421	2.67286e-23	6.54609e-22	TTC38	protein_coding
ENSG00000075239.14	-0.165242	0.0334919	-4.93378	8.06532e-07	2.56446e-06	ACAT1	protein_coding
ENSG00000075240.17	-0.087917	0.0357516	-2.45911	0.0139284	0.023844	GRAMD4	protein_coding
ENSG00000075275.18	0.977586	0.126071	7.75425	8.8868e-15	7.62405e-14	CELSR1	protein_coding
ENSG00000075290.8	-0.377515	0.0958493	-3.93863	8.19491e-05	0.000200993	WNT8B	protein_coding
ENSG00000075292.19	-0.29982	0.0355957	-8.42294	3.67152e-17	4.2514e-16	ZNF638	protein_coding
ENSG00000075303.13	0.0847662	0.0335255	2.52841	0.0114581	0.0199334	SLC25A40	protein_coding
ENSG00000075336.12	-0.0453259	0.0237149	-1.91128	0.0559685	0.0845617	TIMM21	protein_coding
ENSG00000075340.23	-0.499436	0.0616813	-8.09704	5.63135e-16	5.63255e-15	ADD2	protein_coding
ENSG00000075388.4	0.0843519	0.403878	0.208855	0.834562		FGF4	protein_coding
ENSG00000075391.17	-0.275709	0.0490775	-5.61783	1.93368e-08	7.54586e-08	RASAL2	protein_coding
ENSG00000075399.14	-0.279682	0.0384411	-7.2756	3.4488e-13	2.43653e-12	VPS9D1	protein_coding
ENSG00000075407.18	-0.26927	0.0478278	-5.62999	1.80219e-08	7.0569e-08	ZNF37A	protein_coding
ENSG00000075413.19	-0.0783595	0.0251591	-3.11456	0.0018422	0.00367924	MARK3	protein_coding
ENSG00000075415.13	-0.0830963	0.0264628	-3.14012	0.00168879	0.00339906	SLC25A3	protein_coding
ENSG00000075420.13	0.853106	0.0643348	13.2604	3.92725e-40	4.66281e-38	FNDC3B	protein_coding
ENSG00000075426.12	0.642919	0.0794229	8.09488	5.73214e-16	5.73064e-15	FOSL2	protein_coding
ENSG00000075429.9	0.581057	0.173513	3.34878	0.000811668	0.00171716	CACNG5	protein_coding
ENSG00000075461.6	-0.671356	0.0925119	-7.25697	3.95865e-13	2.77626e-12	CACNG4	protein_coding
ENSG00000075539.15	-0.00489689	0.0427087	-0.114658	0.908716	0.92931	FRYL	protein_coding
ENSG00000075568.17	0.0292977	0.0286949	1.02101	0.307251	0.380303	TMEM131	protein_coding
ENSG00000075618.18	0.325186	0.0619734	5.24718	1.54446e-07	5.37728e-07	FSCN1	protein_coding
ENSG00000075624.17	0.439981	0.0402799	10.9231	8.94235e-28	3.55241e-26	ACTB	protein_coding
ENSG00000075643.6	1.24613	0.111911	11.135	8.47184e-29	3.78663e-27	MOCOS	protein_coding
ENSG00000075651.16	0.269615	0.0831061	3.24423	0.0011777	0.0024293	PLD1	protein_coding
ENSG00000075673.12	-0.168696	0.129695	-1.30071	0.193358	0.254452	ATP12A	protein_coding
ENSG00000075702.18	0.608506	0.104239	5.83758	5.29641e-09	2.21203e-08	WDR62	protein_coding
ENSG00000075711.21	-0.135646	0.0360748	-3.76013	0.000169822	0.000398276	DLG1	protein_coding
ENSG00000075785.14	0.0388068	0.0234349	1.65594	0.0977339	0.13939	RAB7A	protein_coding
ENSG00000075790.12	0.193707	0.0462735	4.18613	2.83751e-05	7.39847e-05	BCAP29	protein_coding
ENSG00000075826.17	-0.686536	0.0806074	-8.51704	1.63687e-17	1.99343e-16	SEC31B	protein_coding
ENSG00000075856.12	-0.19725	0.0233908	-8.4328	3.37505e-17	3.93078e-16	SART3	protein_coding
ENSG00000075884.14	1.06613	0.0765692	13.9237	4.54628e-44	7.85333e-42	ARHGAP15	protein_coding
ENSG00000075886.11	-0.265834	0.0619652	-4.29005	1.78636e-05	4.78052e-05	TUBA3D	protein_coding
ENSG00000075891.22	-0.143205	0.153614	-0.932236	0.351215	0.426609	PAX2	protein_coding
ENSG00000075914.13	-0.124954	0.0345461	-3.61701	0.000298022	0.000673205	EXOSC7	protein_coding
ENSG00000075945.13	-0.166652	0.0335578	-4.96611	6.83102e-07	2.18951e-06	KIFAP3	protein_coding
ENSG00000075975.17	-0.0904591	0.0215671	-4.1943	2.7371e-05	7.15538e-05	MKRN2	protein_coding
ENSG00000076003.5	0.304265	0.055331	5.499	3.81957e-08	1.43601e-07	MCM6	protein_coding
ENSG00000076043.11	0.500478	0.0501746	9.97473	1.96631e-23	4.88948e-22	REXO2	protein_coding
ENSG00000076053.12	0.219237	0.0368063	5.95652	2.57668e-09	1.11607e-08	RBM7	protein_coding
ENSG00000076067.13	0.122272	0.0312874	3.90804	9.30493e-05	0.000226675	RBMS2	protein_coding
ENSG00000076108.12	-0.194309	0.0411916	-4.71721	2.39106e-06	7.14604e-06	BAZ2A	protein_coding
ENSG00000076201.15	-0.246224	0.0322367	-7.638	2.20629e-14	1.80604e-13	PTPN23	protein_coding
ENSG00000076242.16	0.0434055	0.0262574	1.65308	0.0983144	0.140113	MLH1	protein_coding
ENSG00000076248.11	0.204049	0.0366031	5.57464	2.48048e-08	9.54965e-08	UNG	protein_coding
ENSG00000076258.10	0.338557	0.0543933	6.22424	4.83886e-10	2.28981e-09	FMO4	protein_coding
ENSG00000076321.11	-0.0701713	0.0341228	-2.05643	0.0397406	0.0620496	KLHL20	protein_coding
ENSG00000076344.16	-0.593357	0.092497	-6.41488	1.4093e-10	7.15238e-10	RGS11	protein_coding
ENSG00000076351.13	-0.0312584	0.0367423	-0.850747	0.39491	0.470731	SLC46A1	protein_coding
ENSG00000076356.7	-0.251731	0.0527091	-4.77587	1.78935e-06	5.43525e-06	PLXNA2	protein_coding
ENSG00000076382.17	0.242037	0.0786487	3.07744	0.00208786	0.00412856	SPAG5	protein_coding
ENSG00000076513.17	-0.0928564	0.0302936	-3.06521	0.00217516	0.00428857	ANKRD13A	protein_coding
ENSG00000076554.15	-0.129412	0.0614093	-2.10737	0.0350857	0.0554116	TPD52	protein_coding
ENSG00000076555.15	0.109112	0.0713407	1.52945	0.126153	0.174816	ACACB	protein_coding
ENSG00000076604.15	-0.00765479	0.0678908	-0.112752	0.910228	0.930606	TRAF4	protein_coding
ENSG00000076641.4	-0.168698	0.0447109	-3.77309	0.000161236	0.000379238	PAG1	protein_coding
ENSG00000076650.7	0.0485625	0.031368	1.54815	0.121585	0.169193	GPATCH1	protein_coding
ENSG00000076662.10	1.17922	0.0805955	14.6313	1.7725e-48	5.01404e-46	ICAM3	protein_coding
ENSG00000076685.19	-0.190336	0.0543325	-3.50316	0.000459768	0.00100884	NT5C2	protein_coding
ENSG00000076706.17	0.671626	0.0781938	8.58924	8.75436e-18	1.10608e-16	MCAM	protein_coding
ENSG00000076716.9	0.32835	0.0710848	4.61914	3.85337e-06	1.12173e-05	GPC4	protein_coding
ENSG00000076770.14	0.767739	0.0773595	9.92431	3.26348e-23	7.90985e-22	MBNL3	protein_coding
ENSG00000076826.10	-1.00144	0.101631	-9.85371	6.60604e-23	1.5486e-21	CAMSAP3	protein_coding
ENSG00000076864.19	-0.699082	0.0770118	-9.07759	1.11006e-19	1.78375e-18	RAP1GAP	protein_coding
ENSG00000076924.12	-0.275413	0.0357864	-7.69603	1.40361e-14	1.17827e-13	XAB2	protein_coding
ENSG00000076928.18	0.251249	0.0470387	5.34131	9.22753e-08	3.30246e-07	ARHGEF1	protein_coding
ENSG00000076944.16	0.841302	0.0683626	12.3065	8.36062e-35	6.31526e-33	STXBP2	protein_coding
ENSG00000076984.18	-0.162901	0.025942	-6.27945	3.39766e-10	1.64248e-09	MAP2K7	protein_coding
ENSG00000077009.13	-0.402088	0.128096	-3.13897	0.00169545	0.00341105	NMRK2	protein_coding
ENSG00000077044.11	-0.194816	0.0397834	-4.8969	9.73595e-07	3.06422e-06	DGKD	protein_coding
ENSG00000077063.11	-0.614511	0.076274	-8.05662	7.8432e-16	7.66303e-15	CTTNBP2	protein_coding
ENSG00000077080.10	-1.09719	0.122712	-8.94117	3.85058e-19	5.77367e-18	ACTL6B	protein_coding
ENSG00000077092.19	0.167644	0.0681343	2.4605	0.0138745	0.0237606	RARB	protein_coding
ENSG00000077097.15	-0.205552	0.0352385	-5.83316	5.43872e-09	2.26899e-08	TOP2B	protein_coding
ENSG00000077147.16	-0.231451	0.034642	-6.68123	2.36941e-11	1.33016e-10	TM9SF3	protein_coding
ENSG00000077150.20	0.326174	0.052348	6.23089	4.63807e-10	2.20072e-09	NFKB2	protein_coding
ENSG00000077152.11	0.361314	0.0974886	3.70622	0.000210375	0.000486855	UBE2T	protein_coding
ENSG00000077157.22	-0.295688	0.0584305	-5.0605	4.18155e-07	1.37694e-06	PPP1R12B	protein_coding
ENSG00000077232.18	0.257607	0.0300967	8.55931	1.13547e-17	1.41469e-16	DNAJC10	protein_coding
ENSG00000077235.18	-0.218802	0.0298842	-7.32167	2.44909e-13	1.76576e-12	GTF3C1	protein_coding
ENSG00000077238.14	0.780232	0.0623211	12.5195	5.8367e-36	4.84274e-34	IL4R	protein_coding
ENSG00000077254.14	0.0633267	0.0320761	1.97426	0.048352	0.0740602	USP33	protein_coding
ENSG00000077264.15	-0.980819	0.0989809	-9.90918	3.79742e-23	9.14093e-22	PAK3	protein_coding
ENSG00000077274.9	1.25572	0.210796	5.95705	2.56831e-09	1.11267e-08	CAPN6	protein_coding
ENSG00000077279.19	-0.592563	0.113073	-5.24052	1.60127e-07	5.56817e-07	DCX	protein_coding
ENSG00000077312.9	0.0289846	0.0384806	0.753226	0.451314	0.526982	SNRPA	protein_coding
ENSG00000077327.16	-0.0898415	0.110629	-0.812099	0.416735	0.492575	SPAG6	protein_coding
ENSG00000077348.9	-0.0366827	0.0438797	-0.835984	0.403164	0.479012	EXOSC5	protein_coding
ENSG00000077380.16	0.0226831	0.0253146	0.896047	0.370228	0.445938	DYNC1I2	protein_coding
ENSG00000077420.16	0.949376	0.0781028	12.1555	5.36537e-34	3.75656e-32	APBB1IP	protein_coding
ENSG00000077454.16	0.198959	0.0418168	4.75788	1.95638e-06	5.91107e-06	LRCH4	protein_coding
ENSG00000077458.13	-0.100308	0.0345739	-2.90127	0.00371652	0.00703875	FAM76B	protein_coding
ENSG00000077463.15	-0.112809	0.0358623	-3.14562	0.00165735	0.00334109	SIRT6	protein_coding
ENSG00000077498.9	0.2772	0.259865	1.06671	0.286104	0.357484	TYR	protein_coding
ENSG00000077514.9	0.248312	0.0341856	7.26365	3.76782e-13	2.65148e-12	POLD3	protein_coding
ENSG00000077522.14	-0.309728	0.0674662	-4.59087	4.41413e-06	1.27625e-05	ACTN2	protein_coding
ENSG00000077549.19	0.255633	0.0347622	7.35379	1.92668e-13	1.40571e-12	CAPZB	protein_coding
ENSG00000077585.14	0.136471	0.051335	2.65843	0.00785046	0.0140617	GPR137B	protein_coding
ENSG00000077616.11	0.0719295	0.0962479	0.747336	0.454861	0.53052	NAALAD2	protein_coding
ENSG00000077684.16	-0.206637	0.0539051	-3.83335	0.000126411	0.0003022	JADE1	protein_coding
ENSG00000077713.19	0.750535	0.0831343	9.02798	1.74862e-19	2.73276e-18	SLC25A43	protein_coding
ENSG00000077721.16	0.231499	0.0317176	7.29877	2.90402e-13	2.0746e-12	UBE2A	protein_coding
ENSG00000077782.21	0.210299	0.0640759	3.28202	0.00103065	0.00214586	FGFR1	protein_coding
ENSG00000077800.13	0.158795	0.0928663	1.70993	0.0872787	0.125988	FKBP6	protein_coding
ENSG00000077935.17	0.268252	0.0926101	2.89657	0.00377261	0.00713793	SMC1B	protein_coding
ENSG00000077942.19	1.01431	0.112685	9.00127	2.23127e-19	3.44238e-18	FBLN1	protein_coding
ENSG00000077943.8	0.0294505	0.111023	0.265266	0.790805	0.834104	ITGA8	protein_coding
ENSG00000077984.6	1.47172	0.102325	14.3828	6.63961e-47	1.54615e-44	CST7	protein_coding
ENSG00000078018.20	-0.643571	0.0694351	-9.26866	1.88493e-20	3.3494e-19	MAP2	protein_coding
ENSG00000078043.16	-0.0359193	0.0226204	-1.58791	0.112306	0.157807	PIAS2	protein_coding
ENSG00000078053.17	-0.75131	0.0930267	-8.07629	6.67693e-16	6.59232e-15	AMPH	protein_coding
ENSG00000078061.13	0.200949	0.0306422	6.5579	5.45715e-11	2.91858e-10	ARAF	protein_coding
ENSG00000078070.13	0.0184517	0.0279684	0.659732	0.509426	0.582302	MCCC1	protein_coding
ENSG00000078081.8	1.09156	0.113421	9.62391	6.33754e-22	1.33761e-20	LAMP3	protein_coding
ENSG00000078098.14	1.285	0.12315	10.4344	1.72617e-25	5.43768e-24	FAP	protein_coding
ENSG00000078114.19	-0.01899	0.0839296	-0.226261	0.820998	0.859242	NEBL	protein_coding
ENSG00000078124.12	-0.0380736	0.0315236	-1.20778	0.227132	0.292684	ACER3	protein_coding
ENSG00000078140.14	-0.0784307	0.0279529	-2.80582	0.00501891	0.0093055	UBE2K	protein_coding
ENSG00000078142.13	-0.108021	0.0281608	-3.83584	0.000125135	0.000299274	PIK3C3	protein_coding
ENSG00000078177.14	-0.0975252	0.047509	-2.05277	0.0400946	0.062542	N4BP2	protein_coding
ENSG00000078237.7	0.334215	0.0528827	6.31995	2.61655e-10	1.28253e-09	TIGAR	protein_coding
ENSG00000078246.17	0.192152	0.0435059	4.41668	1.00227e-05	2.76997e-05	TULP3	protein_coding
ENSG00000078269.15	-0.145332	0.0969714	-1.49871	0.133949	0.184281	SYNJ2	protein_coding
ENSG00000078295.17	-0.212286	0.0842974	-2.5183	0.0117923	0.0204573	ADCY2	protein_coding
ENSG00000078304.19	-0.0916787	0.0318487	-2.87857	0.00399481	0.00752927	PPP2R5C	protein_coding
ENSG00000078319.10	0.333698	0.0496404	6.7223	1.78874e-11	1.0176e-10	PMS2P1	transcribed_unprocessed_pseudogene
ENSG00000078328.22	-1.3556	0.148251	-9.14398	6.01942e-20	9.95148e-19	RBFOX1	protein_coding
ENSG00000078369.18	0.0725745	0.031185	2.32723	0.0199532	0.0331236	GNB1	protein_coding
ENSG00000078399.19	1.8808	0.257256	7.31099	2.65173e-13	1.90535e-12	HOXA9	protein_coding
ENSG00000078401.7	-0.011646	0.090572	-0.128583	0.897688	0.920712	EDN1	protein_coding
ENSG00000078403.17	-0.0112225	0.0364235	-0.308111	0.757998	0.806545	MLLT10	protein_coding
ENSG00000078487.17	-0.269734	0.0512935	-5.25865	1.45118e-07	5.068e-07	ZCWPW1	protein_coding
ENSG00000078549.15	-0.261162	0.0911611	-2.86484	0.0041722	0.00783731	ADCYAP1R1	protein_coding
ENSG00000078579.9	0.696487	0.0893744	7.79291	6.54832e-15	5.7073e-14	FGF20	protein_coding
ENSG00000078589.13	1.75224	0.154923	11.3104	1.1656e-29	5.72597e-28	P2RY10	protein_coding
ENSG00000078596.11	-0.000899179	0.0607438	-0.0148028	0.98819	0.991035	ITM2A	protein_coding
ENSG00000078618.22	0.178691	0.0283897	6.29422	3.08949e-10	1.50091e-09	NRDC	protein_coding
ENSG00000078668.14	-0.109078	0.0288529	-3.78049	0.000156521	0.000369117	VDAC3	protein_coding
ENSG00000078674.18	-0.0210583	0.0341404	-0.616815	0.537357	0.608632	PCM1	protein_coding
ENSG00000078687.17	-0.447047	0.0544353	-8.21245	2.16726e-16	2.28141e-15	TNRC6C	protein_coding
ENSG00000078699.22	-0.0784415	0.0313134	-2.50505	0.0122434	0.0211521	CBFA2T2	protein_coding
ENSG00000078725.13	-0.672954	0.113212	-5.94422	2.77775e-09	1.19897e-08	BRINP1	protein_coding
ENSG00000078747.16	0.03572	0.026641	1.34079	0.179989	0.239039	ITCH	protein_coding
ENSG00000078795.17	0.0563501	0.0896735	0.628391	0.529748	0.601485	PKD2L2	protein_coding
ENSG00000078804.13	0.136651	0.0639793	2.13586	0.0326912	0.0519983	TP53INP2	protein_coding
ENSG00000078808.19	0.387163	0.0422423	9.16529	4.94136e-20	8.26809e-19	SDF4	protein_coding
ENSG00000078814.17	-0.869678	0.0882307	-9.85686	6.4023e-23	1.50167e-21	MYH7B	protein_coding
ENSG00000078898.7	-0.870514	0.161768	-5.38126	7.3965e-08	2.679e-07	BPIFB2	protein_coding
ENSG00000078900.15	0.782739	0.123904	6.31729	2.66189e-10	1.30324e-09	TP73	protein_coding
ENSG00000078902.16	-0.405286	0.0474984	-8.53264	1.43043e-17	1.75418e-16	TOLLIP	protein_coding
ENSG00000078967.13	0.0716157	0.0338525	2.11552	0.0343852	0.054433	UBE2D4	protein_coding
ENSG00000079101.16	0.148085	0.122508	1.20878	0.226748	0.292296	CLUL1	protein_coding
ENSG00000079102.16	-0.603785	0.07588	-7.95709	1.76126e-15	1.65004e-14	RUNX1T1	protein_coding
ENSG00000079112.10	0.0123156	0.104665	0.117668	0.906331	0.9275	CDH17	protein_coding
ENSG00000079134.12	-0.0983622	0.0381194	-2.58037	0.00986937	0.0173594	THOC1	protein_coding
ENSG00000079150.18	0.180151	0.0546204	3.29824	0.000972945	0.00203426	FKBP7	protein_coding
ENSG00000079156.17	0.0120827	0.0393668	0.306927	0.758899	0.807239	OSBPL6	protein_coding
ENSG00000079215.14	0.120504	0.0647564	1.86088	0.0627607	0.0937452	SLC1A3	protein_coding
ENSG00000079246.16	0.0465596	0.0254682	1.82814	0.0675282	0.100145	XRCC5	protein_coding
ENSG00000079257.8	0.867477	0.0893034	9.71382	2.63291e-22	5.76192e-21	LXN	protein_coding
ENSG00000079263.19	0.954591	0.0640873	14.8952	3.54354e-50	1.13149e-47	SP140	protein_coding
ENSG00000079277.22	0.424933	0.0492558	8.62706	6.2951e-18	8.10174e-17	MKNK1	protein_coding
ENSG00000079308.19	-0.0499389	0.0487041	-1.02535	0.305197	0.378056	TNS1	protein_coding
ENSG00000079313.15	-0.279813	0.0342073	-8.17994	2.83983e-16	2.93974e-15	REXO1	protein_coding
ENSG00000079332.15	-0.163312	0.0270105	-6.04623	1.48276e-09	6.61131e-09	SAR1A	protein_coding
ENSG00000079335.20	0.201527	0.0498172	4.04533	5.2249e-05	0.000131768	CDC14A	protein_coding
ENSG00000079337.16	-0.456766	0.0700823	-6.51757	7.14577e-11	3.76155e-10	RAPGEF3	protein_coding
ENSG00000079385.23	1.20906	0.0892502	13.5469	8.26767e-42	1.15389e-39	CEACAM1	protein_coding
ENSG00000079387.14	0.0386333	0.0322052	1.1996	0.230296	0.296314	SENP1	protein_coding
ENSG00000079393.20	-0.838173	0.13119	-6.389	1.66973e-10	8.39928e-10	DUSP13	protein_coding
ENSG00000079432.7	0.0479303	0.0367487	1.30427	0.192141	0.253056	CIC	protein_coding
ENSG00000079435.10	-0.312293	0.0803235	-3.88794	0.0001011	0.00024507	LIPE	protein_coding
ENSG00000079459.13	-0.269624	0.0416463	-6.47414	9.53504e-11	4.93847e-10	FDFT1	protein_coding
ENSG00000079462.8	0.0530535	0.0558787	0.94944	0.342397	0.417261	PAFAH1B3	protein_coding
ENSG00000079482.13	-0.584425	0.0812368	-7.19409	6.28768e-13	4.29877e-12	OPHN1	protein_coding
ENSG00000079557.5	0.0601432	0.721987	0.0833024	0.933611		AFM	protein_coding
ENSG00000079616.13	-0.109286	0.0459754	-2.37704	0.0174521	0.0293074	KIF22	protein_coding
ENSG00000079689.14	-0.0737324	0.179103	-0.411676	0.680577	0.73953	SCGN	protein_coding
ENSG00000079691.18	0.0406599	0.0814027	0.499491	0.617433	0.682351	CARMIL1	protein_coding
ENSG00000079739.17	0.279715	0.0434329	6.44016	1.19347e-10	6.10667e-10	PGM1	protein_coding
ENSG00000079785.16	-0.122572	0.0257232	-4.76504	1.88819e-06	5.71776e-06	DDX1	protein_coding
ENSG00000079805.18	0.0572354	0.0243716	2.34844	0.0188521	0.0314219	DNM2	protein_coding
ENSG00000079819.19	0.0208991	0.0478296	0.436949	0.662148	0.722953	EPB41L2	protein_coding
ENSG00000079841.18	-1.13943	0.119531	-9.53252	1.53516e-21	3.10189e-20	RIMS1	protein_coding
ENSG00000079931.15	1.07625	0.18168	5.92385	3.1449e-09	1.34861e-08	MOXD1	protein_coding
ENSG00000079950.14	-0.104811	0.0326264	-3.21247	0.00131599	0.00269273	STX7	protein_coding
ENSG00000079974.18	0.138881	0.0372115	3.73222	0.000189802	0.000441987	RABL2B	protein_coding
ENSG00000079999.14	-0.111243	0.0259314	-4.2899	1.78756e-05	4.78284e-05	KEAP1	protein_coding
ENSG00000080007.8	0.0614514	0.111325	0.552001	0.580947	0.648886	DDX43	protein_coding
ENSG00000080031.10	0.305369	0.106764	2.86022	0.00423353	0.00793909	PTPRH	protein_coding
ENSG00000080166.16	-0.219824	0.10232	-2.14839	0.0316826	0.0505198	DCT	protein_coding
ENSG00000080189.15	0.0287885	0.0242424	1.18753	0.23502	0.301603	SLC35C2	protein_coding
ENSG00000080200.10	0.12024	0.0799052	1.50478	0.132381	0.182403	CRYBG3	protein_coding
ENSG00000080224.17	-0.842181	0.14991	-5.6179	1.93296e-08	7.54389e-08	EPHA6	protein_coding
ENSG00000080293.10	0.110544	0.0988564	1.11823	0.263468	0.333141	SCTR	protein_coding
ENSG00000080298.15	-0.10717	0.046852	-2.28741	0.0221721	0.0364894	RFX3	protein_coding
ENSG00000080345.18	-0.112813	0.0319104	-3.53531	0.000407302	0.000901696	RIF1	protein_coding
ENSG00000080371.6	-0.0493338	0.0284759	-1.73248	0.0831887	0.120662	RAB21	protein_coding
ENSG00000080493.18	-0.178701	0.0808123	-2.21131	0.0270145	0.0437243	SLC4A4	protein_coding
ENSG00000080503.24	-0.237606	0.0473268	-5.02053	5.15278e-07	1.67905e-06	SMARCA2	protein_coding
ENSG00000080511.5	1.0116	0.194206	5.2089	1.89962e-07	6.54999e-07	RDH8	protein_coding
ENSG00000080546.13	-0.0932363	0.0540593	-1.7247	0.0845808	0.122471	SESN1	protein_coding
ENSG00000080561.14	-0.0150984	0.0707895	-0.213286	0.831104	0.867385	MID2	protein_coding
ENSG00000080572.13	1.98042	0.214639	9.22675	2.78959e-20	4.8426e-19	DNAAF6	protein_coding
ENSG00000080573.7	0.355096	0.080687	4.4009	1.07802e-05	2.969e-05	COL5A3	protein_coding
ENSG00000080603.17	-0.134491	0.0385007	-3.49322	0.00047723	0.00104444	SRCAP	protein_coding
ENSG00000080608.10	0.207214	0.0396934	5.22036	1.78576e-07	6.17356e-07	PUM3	protein_coding
ENSG00000080618.17	-0.0805653	0.087236	-0.923533	0.35573	0.431224	CPB2	protein_coding
ENSG00000080644.16	-0.0618756	0.130443	-0.47435	0.63525	0.698634	CHRNA3	protein_coding
ENSG00000080709.16	-0.522689	0.0796793	-6.55991	5.38386e-11	2.88195e-10	KCNN2	protein_coding
ENSG00000080802.19	0.0270745	0.0259498	1.04334	0.296789	0.369105	CNOT4	protein_coding
ENSG00000080815.19	0.0197381	0.0318546	0.619632	0.5355	0.606888	PSEN1	protein_coding
ENSG00000080819.9	0.00246046	0.0437641	0.0562209	0.955166	0.966169	CPOX	protein_coding
ENSG00000080822.17	-0.00762416	0.0638767	-0.119357	0.904992	0.926649	CLDND1	protein_coding
ENSG00000080823.23	0.100738	0.0545547	1.84655	0.064813	0.0965404	MOK	protein_coding
ENSG00000080824.19	-0.0378666	0.0379061	-0.998958	0.317815	0.391708	HSP90AA1	protein_coding
ENSG00000080839.12	0.276447	0.0485187	5.69773	1.21413e-08	4.8534e-08	RBL1	protein_coding
ENSG00000080845.18	-0.0731128	0.0344894	-2.11986	0.0340178	0.0539008	DLGAP4	protein_coding
ENSG00000080854.16	-0.568845	0.0879814	-6.46552	1.00952e-10	5.20556e-10	IGSF9B	protein_coding
ENSG00000080910.13	0.390283	0.346355	1.12683	0.259815	0.329284	CFHR2	protein_coding
ENSG00000080947.15	-0.197451	0.0544872	-3.6238	0.000290309	0.000657155	CROCCP3	transcribed_unprocessed_pseudogene
ENSG00000080986.13	0.747365	0.120234	6.21594	5.10191e-10	2.40537e-09	NDC80	protein_coding
ENSG00000081014.11	0.0209826	0.0271663	0.772375	0.439893	0.515802	AP4E1	protein_coding
ENSG00000081019.13	0.0707656	0.0372363	1.90044	0.0573748	0.0864819	RSBN1	protein_coding
ENSG00000081026.19	-0.0854368	0.0600847	-1.42194	0.155044	0.209621	MAGI3	protein_coding
ENSG00000081041.9	0.476931	0.107965	4.41747	9.98633e-06	2.76063e-05	CXCL2	protein_coding
ENSG00000081051.8	1.51277	0.202252	7.47965	7.45223e-14	5.72243e-13	AFP	protein_coding
ENSG00000081052.13	-0.330894	0.104183	-3.1761	0.0014927	0.00302902	COL4A4	protein_coding
ENSG00000081059.20	0.646841	0.0806164	8.02369	1.02614e-15	9.89492e-15	TCF7	protein_coding
ENSG00000081087.15	0.310607	0.0405797	7.65426	1.94434e-14	1.60157e-13	OSTM1	protein_coding
ENSG00000081138.14	-0.684925	0.142536	-4.80528	1.54536e-06	4.73506e-06	CDH7	protein_coding
ENSG00000081148.12	0.0676675	0.0600902	1.1261	0.260123	0.329604	IMPG2	protein_coding
ENSG00000081154.12	0.0942611	0.0285219	3.30486	0.000950224	0.00198922	PCNP	protein_coding
ENSG00000081177.18	-0.114938	0.0370264	-3.10422	0.00190782	0.00380022	EXD2	protein_coding
ENSG00000081181.8	0.0787566	0.058131	1.35481	0.175477	0.233738	ARG2	protein_coding
ENSG00000081189.16	-0.293537	0.0768353	-3.82034	0.000133266	0.00031758	MEF2C	protein_coding
ENSG00000081237.20	1.2543	0.0846346	14.8202	1.08432e-49	3.3118e-47	PTPRC	protein_coding
ENSG00000081248.11	-0.272479	0.128566	-2.11937	0.0340594	0.0539586	CACNA1S	protein_coding
ENSG00000081277.13	-0.604152	0.138534	-4.36105	1.2944e-05	3.5285e-05	PKP1	protein_coding
ENSG00000081307.14	-0.142015	0.0212162	-6.69372	2.17567e-11	1.22777e-10	UBA5	protein_coding
ENSG00000081320.11	0.00931754	0.0657969	0.14161	0.887388	0.912039	STK17B	protein_coding
ENSG00000081377.17	-0.113177	0.0330371	-3.42575	0.000613106	0.00132149	CDC14B	protein_coding
ENSG00000081386.12	-0.218478	0.0374773	-5.82959	5.55629e-09	2.31484e-08	ZNF510	protein_coding
ENSG00000081479.15	-0.19169	0.135887	-1.41066	0.158345	0.213576	LRP2	protein_coding
ENSG00000081665.14	-0.20573	0.0278246	-7.39382	1.42666e-13	1.05718e-12	ZNF506	protein_coding
ENSG00000081692.12	-0.080245	0.0366649	-2.18861	0.0286254	0.0461036	JMJD4	protein_coding
ENSG00000081721.12	-0.0261804	0.0305772	-0.856206	0.391884	0.467719	DUSP12	protein_coding
ENSG00000081760.17	-0.28768	0.04993	-5.76167	8.3286e-09	3.39302e-08	AACS	protein_coding
ENSG00000081791.9	-0.052421	0.0244738	-2.14193	0.0321994	0.0512721	DELE1	protein_coding
ENSG00000081800.9	-0.639848	0.161339	-3.96586	7.31307e-05	0.000180626	SLC13A1	protein_coding
ENSG00000081803.16	-0.0939197	0.0905686	-1.037	0.299736	0.372177	CADPS2	protein_coding
ENSG00000081818.4	-0.0883757	0.120674	-0.732351	0.463954	0.539082	PCDHB4	protein_coding
ENSG00000081842.18	-0.769465	0.152773	-5.03667	4.73704e-07	1.55077e-06	PCDHA6	protein_coding
ENSG00000081853.15	-0.183071	0.103543	-1.76806	0.0770503	0.112732	PCDHGA2	protein_coding
ENSG00000081870.12	0.354968	0.0464269	7.64573	2.07763e-14	1.70536e-13	HSPB11	protein_coding
ENSG00000081913.14	-0.379769	0.0505466	-7.51325	5.76791e-14	4.48877e-13	PHLPP1	protein_coding
ENSG00000081923.15	0.664194	0.0725367	9.15667	5.35242e-20	8.90992e-19	ATP8B1	protein_coding
ENSG00000081985.13	-0.665109	0.118319	-5.62132	1.89508e-08	7.40206e-08	IL12RB2	protein_coding
ENSG00000082014.17	-0.122613	0.0385256	-3.18265	0.00145934	0.00296647	SMARCD3	protein_coding
ENSG00000082068.9	-0.022764	0.0238329	-0.955147	0.339503	0.414337	WDR70	protein_coding
ENSG00000082074.19	1.0557	0.0806501	13.0898	3.76477e-39	4.17583e-37	FYB1	protein_coding
ENSG00000082126.18	1.25422	0.126572	9.90911	3.8003e-23	9.14264e-22	MPP4	protein_coding
ENSG00000082146.13	0.0989115	0.0428434	2.30868	0.0209616	0.0346773	STRADB	protein_coding
ENSG00000082153.18	0.346192	0.0378996	9.13444	6.57439e-20	1.08244e-18	BZW1	protein_coding
ENSG00000082175.15	-0.541148	0.110275	-4.90725	9.23599e-07	2.91798e-06	PGR	protein_coding
ENSG00000082196.21	0.0409022	0.0767374	0.533015	0.594023	0.660968	C1QTNF3	protein_coding
ENSG00000082212.13	0.0796473	0.0307878	2.58698	0.00968221	0.0170551	ME2	protein_coding
ENSG00000082213.18	0.0802503	0.0291412	2.75384	0.00589009	0.010793	C5orf22	protein_coding
ENSG00000082258.13	-0.155883	0.0273248	-5.70481	1.16473e-08	4.66745e-08	CCNT2	protein_coding
ENSG00000082269.17	-0.0704881	0.0367772	-1.91662	0.055286	0.0836594	FAM135A	protein_coding
ENSG00000082293.13	-0.0913671	0.135604	-0.673776	0.500454	0.573835	COL19A1	protein_coding
ENSG00000082397.17	-0.372765	0.0817441	-4.56015	5.11168e-06	1.46457e-05	EPB41L3	protein_coding
ENSG00000082438.17	0.0637225	0.0583963	1.09121	0.275181	0.345897	COBLL1	protein_coding
ENSG00000082458.12	-0.644364	0.0617082	-10.4421	1.59213e-25	5.03425e-24	DLG3	protein_coding
ENSG00000082482.14	-0.0681899	0.0905306	-0.753225	0.451315	0.526982	KCNK2	protein_coding
ENSG00000082497.12	-0.146861	0.111598	-1.31598	0.188182	0.248509	SERTAD4	protein_coding
ENSG00000082512.15	0.421846	0.0709727	5.94378	2.78531e-09	1.20211e-08	TRAF5	protein_coding
ENSG00000082515.18	0.1322	0.0400659	3.29957	0.000968346	0.00202545	MRPL22	protein_coding
ENSG00000082516.9	0.00926421	0.0256102	0.361739	0.717547	0.771942	GEMIN5	protein_coding
ENSG00000082556.14	-0.885201	0.156841	-5.64394	1.66205e-08	6.53302e-08	OPRK1	protein_coding
ENSG00000082641.16	0.0486495	0.0404075	1.20397	0.2286	0.294378	NFE2L1	protein_coding
ENSG00000082684.16	-0.328864	0.0764994	-4.29891	1.71642e-05	4.60536e-05	SEMA5B	protein_coding
ENSG00000082701.17	-0.240395	0.038708	-6.21048	5.28229e-10	2.48708e-09	GSK3B	protein_coding
ENSG00000082781.12	0.554296	0.066529	8.33164	7.97305e-17	8.85523e-16	ITGB5	protein_coding
ENSG00000082805.20	-0.136076	0.0456852	-2.97857	0.00289598	0.00559022	ERC1	protein_coding
ENSG00000082898.18	0.0266978	0.0245809	1.08612	0.277426	0.348269	XPO1	protein_coding
ENSG00000082929.8	1.25191	0.18383	6.81018	9.74767e-12	5.72619e-11	LINC01587	lncRNA
ENSG00000082996.20	0.215941	0.0392856	5.49668	3.87002e-08	1.45381e-07	RNF13	protein_coding
ENSG00000083067.23	0.0692502	0.124963	0.554167	0.579464	0.647607	TRPM3	protein_coding
ENSG00000083093.10	-0.00717209	0.0238386	-0.300861	0.763521	0.811131	PALB2	protein_coding
ENSG00000083097.14	-0.458912	0.0558947	-8.2103	2.20633e-16	2.32022e-15	DOP1A	protein_coding
ENSG00000083099.11	-0.0329219	0.0288675	-1.14045	0.2541	0.322923	LYRM2	protein_coding
ENSG00000083123.15	0.101357	0.0445902	2.27307	0.0230218	0.0377612	BCKDHB	protein_coding
ENSG00000083168.11	-0.202223	0.0462266	-4.37461	1.2165e-05	3.32799e-05	KAT6A	protein_coding
ENSG00000083223.18	0.222596	0.0356859	6.23764	4.44234e-10	2.11189e-09	TUT7	protein_coding
ENSG00000083290.20	-0.139091	0.0506758	-2.74472	0.00605619	0.0110709	ULK2	protein_coding
ENSG00000083307.12	-0.250377	0.103036	-2.42999	0.0150991	0.0256793	GRHL2	protein_coding
ENSG00000083312.17	0.169255	0.0334121	5.06568	4.06956e-07	1.34216e-06	TNPO1	protein_coding
ENSG00000083444.17	0.61219	0.0628327	9.74317	1.97297e-22	4.3837e-21	PLOD1	protein_coding
ENSG00000083454.22	-0.734162	0.0979111	-7.49825	6.46757e-14	5.00095e-13	P2RX5	protein_coding
ENSG00000083457.12	0.134931	0.0446626	3.02112	0.00251845	0.0049105	ITGAE	protein_coding
ENSG00000083520.15	-0.204066	0.0341659	-5.97279	2.33227e-09	1.01521e-08	DIS3	protein_coding
ENSG00000083535.16	-0.074632	0.0329383	-2.26581	0.0234631	0.0384241	PIBF1	protein_coding
ENSG00000083544.16	-0.30254	0.0332049	-9.1113	8.14043e-20	1.32989e-18	TDRD3	protein_coding
ENSG00000083622.8	0.0522515	0.763022	0.0684797	0.945404		AC000061.1	lncRNA
ENSG00000083635.8	-0.199909	0.0339675	-5.88532	3.97295e-09	1.68382e-08	NUFIP1	protein_coding
ENSG00000083642.19	-0.185448	0.037006	-5.01129	5.40657e-07	1.75862e-06	PDS5B	protein_coding
ENSG00000083720.13	-0.234966	0.0430961	-5.45215	4.97642e-08	1.84725e-07	OXCT1	protein_coding
ENSG00000083750.13	-0.304925	0.0335634	-9.08504	1.03661e-19	1.66891e-18	RRAGB	protein_coding
ENSG00000083782.8	2.48927	0.324916	7.66126	1.84111e-14	1.52189e-13	EPYC	protein_coding
ENSG00000083799.18	0.0251479	0.0404966	0.620988	0.534607	0.605975	CYLD	protein_coding
ENSG00000083807.10	0.0555844	0.0510696	1.08841	0.276416	0.347149	SLC27A5	protein_coding
ENSG00000083812.12	0.085784	0.0349601	2.45377	0.0141369	0.0241736	ZNF324	protein_coding
ENSG00000083814.13	0.0662861	0.0327733	2.02256	0.043118	0.066764	ZNF671	protein_coding
ENSG00000083817.9	0.335676	0.0430926	7.78964	6.72018e-15	5.84742e-14	ZNF416	protein_coding
ENSG00000083828.16	0.182759	0.0405658	4.50525	6.62962e-06	1.87589e-05	ZNF586	protein_coding
ENSG00000083838.16	0.0465925	0.033751	1.38048	0.16744	0.224351	ZNF446	protein_coding
ENSG00000083844.10	0.105757	0.0334452	3.16211	0.00156629	0.00316812	ZNF264	protein_coding
ENSG00000083845.9	0.155724	0.0653225	2.38392	0.0171292	0.0288192	RPS5	protein_coding
ENSG00000083857.14	-0.112816	0.0710335	-1.58821	0.112239	0.157734	FAT1	protein_coding
ENSG00000083896.13	-0.187173	0.0268853	-6.96189	3.35742e-12	2.08997e-11	YTHDC1	protein_coding
ENSG00000083937.10	0.0939219	0.0275165	3.41329	0.000641828	0.00138022	CHMP2B	protein_coding
ENSG00000084070.12	0.183823	0.0478126	3.84465	0.000120724	0.000289491	SMAP2	protein_coding
ENSG00000084072.17	0.116056	0.0281684	4.12007	3.78751e-05	9.72584e-05	PPIE	protein_coding
ENSG00000084073.10	0.342369	0.0359682	9.51866	1.75418e-21	3.51412e-20	ZMPSTE24	protein_coding
ENSG00000084090.13	-0.014573	0.0226042	-0.644704	0.519119	0.591777	STARD7	protein_coding
ENSG00000084092.7	-0.160498	0.0307754	-5.21513	1.83685e-07	6.34238e-07	NOA1	protein_coding
ENSG00000084093.19	0.429001	0.05877	7.29966	2.88506e-13	2.06176e-12	REST	protein_coding
ENSG00000084110.11	1.38173	0.111419	12.4012	2.57394e-35	2.01652e-33	HAL	protein_coding
ENSG00000084112.15	0.156822	0.0353621	4.43475	9.21791e-06	2.55848e-05	SSH1	protein_coding
ENSG00000084207.18	0.0327497	0.0453634	0.721941	0.470331	0.545079	GSTP1	protein_coding
ENSG00000084234.18	0.127217	0.0356952	3.56398	0.000365279	0.00081405	APLP2	protein_coding
ENSG00000084444.14	-0.367587	0.055124	-6.66837	2.58662e-11	1.44421e-10	FAM234B	protein_coding
ENSG00000084453.16	-0.339045	0.112892	-3.00326	0.00267101	0.00518397	SLCO1A2	protein_coding
ENSG00000084463.8	-0.0889005	0.0223473	-3.97814	6.94568e-05	0.000172087	WBP11	protein_coding
ENSG00000084623.12	0.267379	0.0428269	6.24325	4.28577e-10	2.04091e-09	EIF3I	protein_coding
ENSG00000084628.10	-0.429646	0.0962586	-4.46346	8.06473e-06	2.25426e-05	NKAIN1	protein_coding
ENSG00000084636.18	0.028461	0.0777126	0.366233	0.714191	0.768861	COL16A1	protein_coding
ENSG00000084652.16	0.400133	0.0433222	9.23621	2.55379e-20	4.45528e-19	TXLNA	protein_coding
ENSG00000084674.15	0.639154	0.138215	4.62434	3.75793e-06	1.09524e-05	APOB	protein_coding
ENSG00000084676.15	-0.185409	0.0408473	-4.53907	5.65017e-06	1.61042e-05	NCOA1	protein_coding
ENSG00000084693.16	0.00635189	0.0260684	0.243662	0.807492	0.848076	AGBL5	protein_coding
ENSG00000084710.14	-0.430764	0.0519771	-8.28757	1.15581e-16	1.2559e-15	EFR3B	protein_coding
ENSG00000084731.15	-0.712311	0.0668533	-10.6548	1.65529e-26	5.75649e-25	KIF3C	protein_coding
ENSG00000084733.11	0.0864439	0.0271261	3.18674	0.00143887	0.00292753	RAB10	protein_coding
ENSG00000084734.9	0.405312	0.0760377	5.33041	9.7992e-08	3.49538e-07	GCKR	protein_coding
ENSG00000084754.12	-0.161224	0.0287929	-5.59943	2.15061e-08	8.3414e-08	HADHA	protein_coding
ENSG00000084764.12	-0.434403	0.051782	-8.38908	4.89974e-17	5.58462e-16	MAPRE3	protein_coding
ENSG00000084774.14	-0.0130543	0.0379776	-0.343736	0.731045	0.783463	CAD	protein_coding
ENSG00000085063.17	0.2647	0.0456556	5.79776	6.72054e-09	2.77112e-08	CD59	protein_coding
ENSG00000085117.12	0.0331503	0.0574519	0.577009	0.563933	0.633339	CD82	protein_coding
ENSG00000085185.15	-0.0211538	0.0450872	-0.469175	0.638944	0.70191	BCORL1	protein_coding
ENSG00000085224.23	-0.317274	0.0599637	-5.2911	1.21581e-07	4.28112e-07	ATRX	protein_coding
ENSG00000085231.14	0.0610276	0.0277963	2.19553	0.0281254	0.0453711	AK6	protein_coding
ENSG00000085265.11	1.82298	0.129545	14.0722	5.62991e-45	1.05465e-42	FCN1	protein_coding
ENSG00000085274.16	-0.00456453	0.0293883	-0.155318	0.876571	0.90356	MYNN	protein_coding
ENSG00000085276.19	0.444513	0.0672885	6.60608	3.94637e-11	2.15293e-10	MECOM	protein_coding
ENSG00000085365.18	-0.284859	0.0374416	-7.60808	2.78193e-14	2.24455e-13	SCAMP1	protein_coding
ENSG00000085377.15	-0.0525975	0.0381187	-1.37983	0.167638	0.224588	PREP	protein_coding
ENSG00000085382.12	-0.178171	0.0334334	-5.32914	9.86806e-08	3.51826e-07	HACE1	protein_coding
ENSG00000085415.16	-0.0538978	0.027874	-1.93362	0.0531594	0.0807417	SEH1L	protein_coding
ENSG00000085433.16	-0.215529	0.0533297	-4.04145	5.31215e-05	0.000133833	WDR47	protein_coding
ENSG00000085449.15	-0.0658905	0.0248071	-2.65612	0.0079046	0.0141486	WDFY1	protein_coding
ENSG00000085465.13	-0.225149	0.0708555	-3.17758	0.00148512	0.00301495	OVGP1	protein_coding
ENSG00000085491.17	0.82703	0.0811827	10.1873	2.26039e-24	6.20673e-23	SLC25A24	protein_coding
ENSG00000085511.20	-0.0441872	0.0393624	-1.12257	0.261619	0.3312	MAP3K4	protein_coding
ENSG00000085514.16	0.814644	0.0625813	13.0174	9.74523e-39	1.03464e-36	PILRA	protein_coding
ENSG00000085552.17	0.300323	0.0916423	3.27712	0.00104872	0.00218059	IGSF9	protein_coding
ENSG00000085563.15	-0.173497	0.0633634	-2.73812	0.00617914	0.0112747	ABCB1	protein_coding
ENSG00000085644.14	-0.189323	0.0278186	-6.80563	1.0061e-11	5.89708e-11	ZNF213	protein_coding
ENSG00000085662.14	0.252998	0.0337023	7.50684	6.05702e-14	4.69988e-13	AKR1B1	protein_coding
ENSG00000085719.13	0.0872361	0.0359906	2.42386	0.0153567	0.0260786	CPNE3	protein_coding
ENSG00000085721.13	-0.23978	0.03342	-7.17474	7.24423e-13	4.92321e-12	RRN3	protein_coding
ENSG00000085733.16	-0.05136	0.027861	-1.84344	0.0652653	0.0971111	CTTN	protein_coding
ENSG00000085741.13	-0.362758	0.0898554	-4.03713	5.41079e-05	0.000136114	WNT11	protein_coding
ENSG00000085760.15	0.028618	0.0181073	1.58047	0.113999	0.159878	MTIF2	protein_coding
ENSG00000085788.14	-0.271575	0.0361654	-7.50924	5.94697e-14	4.62097e-13	DDHD2	protein_coding
ENSG00000085831.15	0.668358	0.105662	6.32541	2.52559e-10	1.24069e-09	TTC39A	protein_coding
ENSG00000085832.17	0.0383591	0.0500719	0.766081	0.443628	0.519677	EPS15	protein_coding
ENSG00000085840.13	0.76334	0.107338	7.11158	1.14723e-12	7.61492e-12	ORC1	protein_coding
ENSG00000085871.9	0.676364	0.0588652	11.49	1.48043e-30	7.88859e-29	MGST2	protein_coding
ENSG00000085872.15	-0.181265	0.0358529	-5.05579	4.2862e-07	1.40898e-06	CHERP	protein_coding
ENSG00000085978.22	0.0209281	0.0290399	0.720667	0.471115	0.545807	ATG16L1	protein_coding
ENSG00000085982.14	0.0369436	0.0306645	1.20476	0.228294	0.294046	USP40	protein_coding
ENSG00000085998.14	0.168586	0.0338602	4.97889	6.39509e-07	2.05886e-06	POMGNT1	protein_coding
ENSG00000085999.13	0.601701	0.0977391	6.15619	7.45137e-10	3.44599e-09	RAD54L	protein_coding
ENSG00000086015.22	0.0363358	0.0320437	1.13394	0.256818	0.32597	MAST2	protein_coding
ENSG00000086061.16	-0.0500407	0.031412	-1.59304	0.11115	0.156387	DNAJA1	protein_coding
ENSG00000086062.13	0.855823	0.0670174	12.7702	2.40648e-37	2.27187e-35	B4GALT1	protein_coding
ENSG00000086065.14	0.0283132	0.0319846	0.885212	0.376042	0.451826	CHMP5	protein_coding
ENSG00000086102.19	-0.0997043	0.0275588	-3.61788	0.000297025	0.000671205	NFX1	protein_coding
ENSG00000086159.13	-0.400255	0.0840168	-4.76399	1.89804e-06	5.74633e-06	AQP6	protein_coding
ENSG00000086189.10	0.118054	0.0412404	2.86258	0.00420207	0.00788606	DIMT1	protein_coding
ENSG00000086200.17	0.114862	0.0270902	4.24	2.23524e-05	5.90827e-05	IPO11	protein_coding
ENSG00000086205.18	-0.0383726	0.11543	-0.33243	0.739564	0.790663	FOLH1	protein_coding
ENSG00000086232.13	0.0915175	0.0248439	3.68371	0.000229867	0.00052854	EIF2AK1	protein_coding
ENSG00000086288.12	1.05294	0.116274	9.0557	1.35698e-19	2.15101e-18	NME8	protein_coding
ENSG00000086289.12	0.236594	0.0591027	4.0031	6.25183e-05	0.000155821	EPDR1	protein_coding
ENSG00000086300.16	0.630613	0.105142	5.99771	2.00125e-09	8.7783e-09	SNX10	protein_coding
ENSG00000086475.15	-0.19003	0.0367327	-5.17331	2.2998e-07	7.85911e-07	SEPHS1	protein_coding
ENSG00000086504.17	-0.185185	0.0366997	-5.04594	4.51287e-07	1.48049e-06	MRPL28	protein_coding
ENSG00000086506.3	-0.88883	0.112329	-7.91272	2.51822e-15	2.31092e-14	HBQ1	protein_coding
ENSG00000086544.3	0.660073	0.0638503	10.3378	4.752e-25	1.41749e-23	ITPKC	protein_coding
ENSG00000086548.9	-0.493562	0.260199	-1.89686	0.0578462	0.0871207	CEACAM6	protein_coding
ENSG00000086570.12	-0.309026	0.0791912	-3.90227	9.52928e-05	0.000231766	FAT2	protein_coding
ENSG00000086589.12	-0.0206136	0.020991	-0.982022	0.326089	0.400245	RBM22	protein_coding
ENSG00000086598.11	0.266178	0.038699	6.87815	6.06367e-12	3.65588e-11	TMED2	protein_coding
ENSG00000086619.14	-0.156765	0.0404745	-3.87317	0.00010743	0.000259444	ERO1B	protein_coding
ENSG00000086666.19	0.237701	0.0373382	6.36617	1.9381e-10	9.6788e-10	ZFAND6	protein_coding
ENSG00000086696.11	0.534621	0.206341	2.59096	0.00957086	0.0168724	HSD17B2	protein_coding
ENSG00000086712.13	-0.151857	0.0350281	-4.3353	1.45563e-05	3.93949e-05	TXLNG	protein_coding
ENSG00000086717.18	-0.375625	0.122382	-3.06927	0.00214581	0.00423346	PPEF1	protein_coding
ENSG00000086730.17	0.983862	0.0713313	13.7928	2.81429e-43	4.49316e-41	LAT2	protein_coding
ENSG00000086758.16	-0.180286	0.0397082	-4.54028	5.61798e-06	1.60189e-05	HUWE1	protein_coding
ENSG00000086827.9	0.115955	0.0249547	4.64663	3.37401e-06	9.88677e-06	ZW10	protein_coding
ENSG00000086848.15	-0.175413	0.030308	-5.78768	7.1367e-09	2.93525e-08	ALG9	protein_coding
ENSG00000086967.10	0.389945	0.111992	3.48189	0.000497897	0.00108741	MYBPC2	protein_coding
ENSG00000086991.13	1.19902	0.121484	9.86977	5.62915e-23	1.3292e-21	NOX4	protein_coding
ENSG00000087008.16	-0.12675	0.0265332	-4.77705	1.77889e-06	5.40583e-06	ACOX3	protein_coding
ENSG00000087053.20	-0.0634861	0.03343	-1.89908	0.0575544	0.0867091	MTMR2	protein_coding
ENSG00000087074.8	0.528472	0.0656935	8.04451	8.6593e-16	8.41746e-15	PPP1R15A	protein_coding
ENSG00000087076.9	-0.108434	0.0585183	-1.853	0.0638828	0.095249	HSD17B14	protein_coding
ENSG00000087077.14	0.768225	0.0773382	9.93331	2.98195e-23	7.25252e-22	TRIP6	protein_coding
ENSG00000087085.16	-0.0173342	0.0746963	-0.232063	0.816489	0.855585	ACHE	protein_coding
ENSG00000087086.15	0.923605	0.0759939	12.1537	5.48369e-34	3.82669e-32	FTL	protein_coding
ENSG00000087087.20	0.0545194	0.0312675	1.74364	0.0812216	0.118118	SRRT	protein_coding
ENSG00000087088.20	0.408191	0.0487402	8.37483	5.53057e-17	6.25457e-16	BAX	protein_coding
ENSG00000087095.13	-0.316222	0.0463634	-6.82052	9.07131e-12	5.349e-11	NLK	protein_coding
ENSG00000087111.21	-0.0433726	0.0287655	-1.5078	0.131606	0.181505	PIGS	protein_coding
ENSG00000087116.16	0.577537	0.106999	5.39761	6.75352e-08	2.45985e-07	ADAMTS2	protein_coding
ENSG00000087128.10	0.135736	0.252064	0.538497	0.590234	0.657377	TMPRSS11E	protein_coding
ENSG00000087152.15	-0.35716	0.0415784	-8.59004	8.69411e-18	1.09978e-16	ATXN7L3	protein_coding
ENSG00000087157.19	-0.0560536	0.0211976	-2.64433	0.00818526	0.0146069	PGS1	protein_coding
ENSG00000087191.13	-0.168416	0.0330926	-5.08923	3.59527e-07	1.19499e-06	PSMC5	protein_coding
ENSG00000087206.17	0.0398271	0.0235467	1.69141	0.090759	0.130395	UIMC1	protein_coding
ENSG00000087237.12	0.0509518	0.0850059	0.599391	0.548912	0.61949	CETP	protein_coding
ENSG00000087245.13	0.771756	0.092252	8.36574	5.9737e-17	6.73584e-16	MMP2	protein_coding
ENSG00000087250.9	0.285288	0.100021	2.85227	0.00434082	0.00812692	MT3	protein_coding
ENSG00000087253.13	0.807384	0.0752045	10.7358	6.90827e-27	2.49723e-25	LPCAT2	protein_coding
ENSG00000087258.16	-0.581914	0.0664805	-8.75316	2.07465e-18	2.84557e-17	GNAO1	protein_coding
ENSG00000087263.17	0.0551055	0.0244164	2.2569	0.0240141	0.0392634	OGFOD1	protein_coding
ENSG00000087266.17	0.273703	0.0490014	5.58561	2.32881e-08	8.99946e-08	SH3BP2	protein_coding
ENSG00000087269.16	0.0594003	0.0252456	2.35289	0.018628	0.0310754	NOP14	protein_coding
ENSG00000087274.17	-0.190727	0.0288861	-6.60274	4.03623e-11	2.19882e-10	ADD1	protein_coding
ENSG00000087299.12	-0.279198	0.0399949	-6.98084	2.93415e-12	1.842e-11	L2HGDH	protein_coding
ENSG00000087301.9	-0.243224	0.0403628	-6.02595	1.68119e-09	7.44726e-09	TXNDC16	protein_coding
ENSG00000087302.9	0.0752113	0.031736	2.36991	0.0177925	0.0298221	RTRAF	protein_coding
ENSG00000087303.18	0.615368	0.103439	5.94912	2.69591e-09	1.16496e-08	NID2	protein_coding
ENSG00000087338.5	-0.0630551	0.0245396	-2.56953	0.0101838	0.0178707	GMCL1	protein_coding
ENSG00000087365.16	-0.245684	0.0296372	-8.28973	1.1351e-16	1.23499e-15	SF3B2	protein_coding
ENSG00000087448.11	-0.284663	0.0331186	-8.59526	8.30748e-18	1.05436e-16	KLHL42	protein_coding
ENSG00000087460.27	-0.0571776	0.0305947	-1.86887	0.0616405	0.0922418	GNAS	protein_coding
ENSG00000087470.18	-0.267423	0.0306942	-8.71249	2.97278e-18	4.00062e-17	DNM1L	protein_coding
ENSG00000087494.16	0.311719	0.0941781	3.30989	0.000933316	0.00195557	PTHLH	protein_coding
ENSG00000087495.17	-0.586495	0.0912572	-6.42684	1.30282e-10	6.63758e-10	PHACTR3	protein_coding
ENSG00000087502.18	0.000229127	0.0284619	0.00805031	0.993577	0.995064	ERGIC2	protein_coding
ENSG00000087510.7	1.14594	0.133401	8.59021	8.68099e-18	1.09845e-16	TFAP2C	protein_coding
ENSG00000087586.18	0.65286	0.0927274	7.04064	1.91361e-12	1.23441e-11	AURKA	protein_coding
ENSG00000087589.16	0.728893	0.0686608	10.6158	2.51495e-26	8.60411e-25	CASS4	protein_coding
ENSG00000087842.11	0.334315	0.0818881	4.08259	4.45375e-05	0.000113331	PIR	protein_coding
ENSG00000087884.14	-0.110049	0.0378912	-2.90434	0.00368025	0.0069754	AAMDC	protein_coding
ENSG00000087903.13	0.268574	0.0641501	4.18665	2.83103e-05	7.38262e-05	RFX2	protein_coding
ENSG00000087995.16	-0.113836	0.0287822	-3.95509	7.65074e-05	0.000188392	METTL2A	protein_coding
ENSG00000088002.12	0.272433	0.0892019	3.05411	0.00225726	0.00443383	SULT2B1	protein_coding
ENSG00000088035.18	0.425022	0.053212	7.98733	1.3789e-15	1.3084e-14	ALG6	protein_coding
ENSG00000088038.19	0.150896	0.0343263	4.39592	1.10305e-05	3.03376e-05	CNOT3	protein_coding
ENSG00000088053.11	-0.472439	0.0818414	-5.77261	7.80521e-09	3.19276e-08	GP6	protein_coding
ENSG00000088179.9	-0.45035	0.0488069	-9.22717	2.77865e-20	4.82559e-19	PTPN4	protein_coding
ENSG00000088205.13	-0.0357004	0.027632	-1.292	0.196359	0.257938	DDX18	protein_coding
ENSG00000088247.17	-0.129365	0.0289798	-4.46398	8.04525e-06	2.24927e-05	KHSRP	protein_coding
ENSG00000088256.9	-0.180459	0.0291562	-6.18939	6.03979e-10	2.82417e-09	GNA11	protein_coding
ENSG00000088280.19	0.250809	0.0595882	4.20903	2.56466e-05	6.73005e-05	ASAP3	protein_coding
ENSG00000088298.13	0.506055	0.0499017	10.141	3.63265e-24	9.70909e-23	EDEM2	protein_coding
ENSG00000088305.18	0.126178	0.0564818	2.23396	0.0254859	0.0414495	DNMT3B	protein_coding
ENSG00000088320.4	-0.331491	0.149597	-2.21589	0.0266991	0.0432657	REM1	protein_coding
ENSG00000088325.16	0.542364	0.109614	4.94794	7.50024e-07	2.39367e-06	TPX2	protein_coding
ENSG00000088340.17	1.04975	0.123494	8.50044	1.88877e-17	2.28174e-16	FER1L4	transcribed_unitary_pseudogene
ENSG00000088356.6	0.194139	0.0433084	4.48271	7.37019e-06	2.07125e-05	PDRG1	protein_coding
ENSG00000088367.23	-0.495872	0.0626079	-7.92028	2.36984e-15	2.18283e-14	EPB41L1	protein_coding
ENSG00000088386.17	1.13556	0.174933	6.49139	8.50481e-11	4.43495e-10	SLC15A1	protein_coding
ENSG00000088387.19	-0.410386	0.0673622	-6.09223	1.11345e-09	5.04038e-09	DOCK9	protein_coding
ENSG00000088448.14	0.00373943	0.0513186	0.0728668	0.941912	0.955928	ANKRD10	protein_coding
ENSG00000088451.11	0.245759	0.0415022	5.92159	3.18846e-09	1.36673e-08	TGDS	protein_coding
ENSG00000088538.13	-0.751443	0.0758501	-9.90695	3.88324e-23	9.33151e-22	DOCK3	protein_coding
ENSG00000088543.15	-0.252702	0.0350588	-7.20795	5.67996e-13	3.90609e-12	C3orf18	protein_coding
ENSG00000088682.14	-0.114212	0.0306068	-3.73158	0.000190279	0.000442975	COQ9	protein_coding
ENSG00000088726.16	0.457186	0.122746	3.72465	0.000195589	0.00045461	TMEM40	protein_coding
ENSG00000088727.13	0.42792	0.060891	7.02763	2.10065e-12	1.34519e-11	KIF9	protein_coding
ENSG00000088756.13	-0.70023	0.101582	-6.89326	5.4528e-12	3.31024e-11	ARHGAP28	protein_coding
ENSG00000088766.12	-0.0309177	0.0575126	-0.53758	0.590867	0.657978	CRLS1	protein_coding
ENSG00000088782.5	0.036153	2.88948	0.012512	0.990017		DEFB127	protein_coding
ENSG00000088808.18	-0.458659	0.0532366	-8.61548	6.96507e-18	8.90417e-17	PPP1R13B	protein_coding
ENSG00000088812.18	-0.216582	0.0359699	-6.0212	1.73129e-09	7.65629e-09	ATRN	protein_coding
ENSG00000088826.18	0.031953	0.0555377	0.575338	0.565062	0.634354	SMOX	protein_coding
ENSG00000088827.12	1.43972	0.118178	12.1826	3.84635e-34	2.75714e-32	SIGLEC1	protein_coding
ENSG00000088832.18	0.307472	0.0443033	6.94017	3.91642e-12	2.41901e-11	FKBP1A	protein_coding
ENSG00000088833.17	-0.0931595	0.0225782	-4.12609	3.6899e-05	9.49254e-05	NSFL1C	protein_coding
ENSG00000088836.14	0.166011	0.0951514	1.7447	0.0810366	0.117885	SLC4A11	protein_coding
ENSG00000088854.12	-0.235952	0.0498052	-4.73748	2.16387e-06	6.50211e-06	C20orf194	protein_coding
ENSG00000088876.13	-0.176543	0.0318625	-5.54079	3.01117e-08	1.14733e-07	ZNF343	protein_coding
ENSG00000088881.21	-0.561381	0.0573032	-9.79668	1.16346e-22	2.66661e-21	EBF4	protein_coding
ENSG00000088882.8	-0.225547	0.0960105	-2.34919	0.0188142	0.0313662	CPXM1	protein_coding
ENSG00000088888.18	-0.0247485	0.0288821	-0.856878	0.391512	0.467382	MAVS	protein_coding
ENSG00000088899.15	-0.581989	0.0593599	-9.80442	1.07764e-22	2.4834e-21	LZTS3	protein_coding
ENSG00000088926.14	0.064801	0.130959	0.494817	0.620729	0.685472	F11	protein_coding
ENSG00000088930.8	0.299775	0.0362803	8.26275	1.4236e-16	1.53031e-15	XRN2	protein_coding
ENSG00000088970.16	-0.448902	0.048631	-9.23078	2.68662e-20	4.67348e-19	KIZ	protein_coding
ENSG00000088986.11	0.11566	0.0422935	2.7347	0.00624379	0.0113823	DYNLL1	protein_coding
ENSG00000088992.18	-0.183443	0.0800577	-2.29138	0.0219414	0.0361436	TESC	protein_coding
ENSG00000089006.17	0.16706	0.0272846	6.12287	9.19023e-10	4.20403e-09	SNX5	protein_coding
ENSG00000089009.15	-0.246259	0.0423293	-5.8177	5.9662e-09	2.47697e-08	RPL6	protein_coding
ENSG00000089012.14	1.77953	0.131113	13.5725	5.82782e-42	8.2706e-40	SIRPG	protein_coding
ENSG00000089022.14	-0.0706822	0.0178746	-3.95433	7.6749e-05	0.00018891	MAPKAPK5	protein_coding
ENSG00000089041.17	-0.400212	0.0817511	-4.89549	9.80589e-07	3.08554e-06	P2RX7	protein_coding
ENSG00000089048.14	-0.0758196	0.0344978	-2.19781	0.0279626	0.0451345	ESF1	protein_coding
ENSG00000089050.16	0.0954619	0.0346372	2.75605	0.00585034	0.0107277	RBBP9	protein_coding
ENSG00000089053.13	-0.105707	0.0245073	-4.3133	1.60834e-05	4.3319e-05	ANAPC5	protein_coding
ENSG00000089057.15	-0.36263	0.0463222	-7.82844	4.93973e-15	4.3658e-14	SLC23A2	protein_coding
ENSG00000089060.11	0.52468	0.0507698	10.3345	4.92045e-25	1.46051e-23	SLC8B1	protein_coding
ENSG00000089063.15	0.383909	0.0463808	8.27733	1.25967e-16	1.36383e-15	TMEM230	protein_coding
ENSG00000089091.16	0.0256325	0.0355341	0.721347	0.470696	0.545397	DZANK1	protein_coding
ENSG00000089094.19	-0.237295	0.0317053	-7.48441	7.18695e-14	5.5334e-13	KDM2B	protein_coding
ENSG00000089101.19	0.810524	0.097123	8.34533	7.10132e-17	7.92464e-16	CFAP61	protein_coding
ENSG00000089116.4	-1.29809	0.206319	-6.29167	3.14072e-10	1.52527e-09	LHX5	protein_coding
ENSG00000089123.16	0.0825678	0.032371	2.55067	0.0107516	0.0187912	TASP1	protein_coding
ENSG00000089127.14	1.50718	0.107616	14.0052	1.44953e-44	2.63346e-42	OAS1	protein_coding
ENSG00000089154.11	-0.148843	0.0320973	-4.63725	3.53072e-06	1.03259e-05	GCN1	protein_coding
ENSG00000089157.16	0.00704342	0.0594227	0.118531	0.905647	0.92698	RPLP0	protein_coding
ENSG00000089159.16	0.289708	0.0376947	7.68562	1.52253e-14	1.27177e-13	PXN	protein_coding
ENSG00000089163.4	-0.211118	0.0439269	-4.80612	1.53885e-06	4.71609e-06	SIRT4	protein_coding
ENSG00000089169.15	-0.81199	0.134544	-6.03513	1.5883e-09	7.05504e-09	RPH3A	protein_coding
ENSG00000089177.19	0.363933	0.0589542	6.17316	6.69403e-10	3.11317e-09	KIF16B	protein_coding
ENSG00000089195.15	0.0172663	0.0293507	0.588276	0.556347	0.626572	TRMT6	protein_coding
ENSG00000089199.10	-1.26785	0.12039	-10.5311	6.2075e-26	2.04726e-24	CHGB	protein_coding
ENSG00000089220.5	-0.230485	0.0460374	-5.00647	5.54367e-07	1.80043e-06	PEBP1	protein_coding
ENSG00000089225.20	-0.0204137	0.203296	-0.100414	0.920016	0.938578	TBX5	protein_coding
ENSG00000089234.16	-0.123861	0.0228009	-5.43228	5.56393e-08	2.05031e-07	BRAP	protein_coding
ENSG00000089248.7	0.122968	0.0350825	3.5051	0.000456442	0.00100206	ERP29	protein_coding
ENSG00000089250.19	-0.48004	0.132446	-3.62443	0.000289601	0.000655729	NOS1	protein_coding
ENSG00000089280.19	-0.205441	0.0319457	-6.43094	1.26816e-10	6.47036e-10	FUS	protein_coding
ENSG00000089289.16	-0.231463	0.0355243	-6.51564	7.23813e-11	3.80731e-10	IGBP1	protein_coding
ENSG00000089327.15	0.975584	0.0756463	12.8967	4.70087e-38	4.74012e-36	FXYD5	protein_coding
ENSG00000089335.21	0.0719566	0.033609	2.14099	0.0322746	0.0513763	ZNF302	protein_coding
ENSG00000089351.14	0.0851452	0.0320267	2.65857	0.00784731	0.0140568	GRAMD1A	protein_coding
ENSG00000089356.18	0.222055	0.105642	2.10195	0.0355577	0.0561109	FXYD3	protein_coding
ENSG00000089472.16	0.15641	0.0899363	1.73912	0.0820145	0.119168	HEPH	protein_coding
ENSG00000089486.17	-0.373619	0.0485157	-7.701	1.35007e-14	1.13694e-13	CDIP1	protein_coding
ENSG00000089505.18	-0.0591261	0.0571489	-1.0346	0.300858	0.373405	CMTM1	protein_coding
ENSG00000089558.9	-0.643948	0.0914313	-7.04297	1.88185e-12	1.21486e-11	KCNH4	protein_coding
ENSG00000089597.18	0.215468	0.0300732	7.16478	7.79104e-13	5.27864e-12	GANAB	protein_coding
ENSG00000089639.11	0.364604	0.045547	8.005	1.19467e-15	1.14156e-14	GMIP	protein_coding
ENSG00000089682.16	-0.110596	0.0393058	-2.81372	0.00489712	0.0090961	RBM41	protein_coding
ENSG00000089685.15	0.648751	0.13854	4.68278	2.83014e-06	8.37869e-06	BIRC5	protein_coding
ENSG00000089692.9	0.43129	0.0847315	5.09008	3.57908e-07	1.18989e-06	LAG3	protein_coding
ENSG00000089693.11	-0.177838	0.0303473	-5.86009	4.62609e-09	1.94557e-08	MLF2	protein_coding
ENSG00000089723.10	-0.223622	0.0567367	-3.9414	8.10071e-05	0.000198799	OTUB2	protein_coding
ENSG00000089737.17	-0.175651	0.0361606	-4.85754	1.18852e-06	3.70359e-06	DDX24	protein_coding
ENSG00000089775.12	-0.214778	0.0303313	-7.08107	1.43048e-12	9.37103e-12	ZBTB25	protein_coding
ENSG00000089818.18	-0.368686	0.0416463	-8.85278	8.53635e-19	1.22506e-17	NECAP1	protein_coding
ENSG00000089820.16	0.610078	0.0632957	9.63855	5.49608e-22	1.16702e-20	ARHGAP4	protein_coding
ENSG00000089847.12	-0.779236	0.0812392	-9.59187	8.64986e-22	1.79775e-20	ANKRD24	protein_coding
ENSG00000089876.12	0.0598728	0.0291467	2.05419	0.0399577	0.0623585	DHX32	protein_coding
ENSG00000089902.10	-0.0379948	0.0362906	-1.04696	0.295118	0.36732	RCOR1	protein_coding
ENSG00000089916.18	-0.24582	0.042524	-5.78074	7.43721e-09	3.0523e-08	GPATCH2L	protein_coding
ENSG00000090006.18	0.00127296	0.0872326	0.0145926	0.988357	0.991179	LTBP4	protein_coding
ENSG00000090013.11	0.401541	0.0653531	6.14418	8.03792e-10	3.70101e-09	BLVRB	protein_coding
ENSG00000090020.11	0.264547	0.0570319	4.63857	3.50823e-06	1.02629e-05	SLC9A1	protein_coding
ENSG00000090054.15	0.0620194	0.0239972	2.58445	0.00975353	0.0171714	SPTLC1	protein_coding
ENSG00000090060.18	0.0429445	0.024442	1.757	0.0789178	0.115133	PAPOLA	protein_coding
ENSG00000090061.17	0.0207351	0.0450975	0.459784	0.645671	0.708007	CCNK	protein_coding
ENSG00000090097.22	-0.407216	0.0555215	-7.33438	2.22757e-13	1.61267e-12	PCBP4	protein_coding
ENSG00000090104.12	1.09169	0.111588	9.78318	1.32962e-22	3.02441e-21	RGS1	protein_coding
ENSG00000090238.12	-0.372211	0.0486045	-7.65794	1.88932e-14	1.55898e-13	YPEL3	protein_coding
ENSG00000090263.16	0.011296	0.0367258	0.307578	0.758403	0.806854	MRPS33	protein_coding
ENSG00000090266.13	0.134371	0.0466815	2.87846	0.00399621	0.00753158	NDUFB2	protein_coding
ENSG00000090273.14	-0.0655956	0.0357058	-1.83712	0.0661929	0.0983698	NUDC	protein_coding
ENSG00000090316.16	0.0208993	0.0241525	0.865306	0.386871	0.462732	MAEA	protein_coding
ENSG00000090339.9	1.31114	0.107181	12.233	2.07193e-34	1.50829e-32	ICAM1	protein_coding
ENSG00000090372.15	0.0519285	0.0368332	1.40983	0.15859	0.213881	STRN4	protein_coding
ENSG00000090376.11	0.512577	0.063753	8.04006	8.97975e-16	8.71489e-15	IRAK3	protein_coding
ENSG00000090382.7	2.06834	0.142979	14.466	1.98641e-47	5.07426e-45	LYZ	protein_coding
ENSG00000090402.8	-0.923879	0.185444	-4.98198	6.29375e-07	2.02794e-06	SI	protein_coding
ENSG00000090432.7	0.292376	0.0343196	8.51923	1.60622e-17	1.95949e-16	MUL1	protein_coding
ENSG00000090447.12	-0.438929	0.0484528	-9.0589	1.31769e-19	2.09503e-18	TFAP4	protein_coding
ENSG00000090470.15	-0.0840803	0.0218202	-3.85333	0.000116522	0.000280006	PDCD7	protein_coding
ENSG00000090487.11	0.125207	0.0292309	4.28338	1.84072e-05	4.91725e-05	SPG21	protein_coding
ENSG00000090512.12	0.0239636	0.0986683	0.24287	0.808106	0.848509	FETUB	protein_coding
ENSG00000090520.11	0.240832	0.036	6.68978	2.23509e-11	1.25945e-10	DNAJB11	protein_coding
ENSG00000090530.10	0.965852	0.092777	10.4105	2.22114e-25	6.90736e-24	P3H2	protein_coding
ENSG00000090534.20	-0.234221	0.0634899	-3.68911	0.000225041	0.000518291	THPO	protein_coding
ENSG00000090539.15	-0.284373	0.059571	-4.77368	1.80889e-06	5.49065e-06	CHRD	protein_coding
ENSG00000090554.13	0.315434	0.0744484	4.23695	2.26575e-05	5.98216e-05	FLT3LG	protein_coding
ENSG00000090565.17	-0.246645	0.0286038	-8.62278	6.53454e-18	8.39708e-17	RAB11FIP3	protein_coding
ENSG00000090581.10	-0.0933636	0.0329586	-2.83275	0.00461493	0.00860241	GNPTG	protein_coding
ENSG00000090612.22	0.00359106	0.0296671	0.121045	0.903655	0.925638	ZNF268	protein_coding
ENSG00000090615.15	-0.182223	0.0300233	-6.06938	1.28408e-09	5.76634e-09	GOLGA3	protein_coding
ENSG00000090621.15	0.264443	0.0344406	7.67824	1.61285e-14	1.34241e-13	PABPC4	protein_coding
ENSG00000090659.18	0.874862	0.150113	5.82803	5.6086e-09	2.33548e-08	CD209	protein_coding
ENSG00000090661.12	-0.0993407	0.0376949	-2.63539	0.00840418	0.0149665	CERS4	protein_coding
ENSG00000090674.16	0.0964654	0.0294867	3.27148	0.00106984	0.00222143	MCOLN1	protein_coding
ENSG00000090686.16	0.0829988	0.0280869	2.95507	0.00312596	0.00599627	USP48	protein_coding
ENSG00000090776.6	0.344958	0.0563059	6.1265	8.98315e-10	4.116e-09	EFNB1	protein_coding
ENSG00000090857.14	-0.215515	0.045783	-4.70732	2.50993e-06	7.48223e-06	PDPR	protein_coding
ENSG00000090861.17	-0.293016	0.033843	-8.6581	4.79692e-18	6.26349e-17	AARS1	protein_coding
ENSG00000090863.12	-0.00373554	0.0300287	-0.124399	0.900999	0.923501	GLG1	protein_coding
ENSG00000090889.12	0.724795	0.112346	6.45144	1.10794e-10	5.68594e-10	KIF4A	protein_coding
ENSG00000090905.19	-0.132055	0.03416	-3.86577	0.000110738	0.000266973	TNRC6A	protein_coding
ENSG00000090924.15	0.412054	0.0617269	6.67544	2.46494e-11	1.38029e-10	PLEKHG2	protein_coding
ENSG00000090932.11	-0.703935	0.120803	-5.82711	5.63967e-09	2.34749e-08	DLL3	protein_coding
ENSG00000090971.5	0.132904	0.0504452	2.63462	0.00842313	0.0149984	NAT14	protein_coding
ENSG00000090975.13	-0.238722	0.0517429	-4.61362	3.95713e-06	1.15043e-05	PITPNM2	protein_coding
ENSG00000090989.18	0.0171822	0.0283967	0.605077	0.545128	0.615856	EXOC1	protein_coding
ENSG00000091009.8	-0.0420156	0.0223563	-1.87936	0.0601953	0.0902941	RBM27	protein_coding
ENSG00000091010.6	-0.0119292	0.0651432	-0.183122	0.854702	0.886591	POU4F3	protein_coding
ENSG00000091039.17	-0.256216	0.0429161	-5.97016	2.37027e-09	1.03058e-08	OSBPL8	protein_coding
ENSG00000091073.19	0.490137	0.0481834	10.1723	2.63589e-24	7.16776e-23	DTX2	protein_coding
ENSG00000091106.19	0.856833	0.0639811	13.392	6.73782e-41	8.71143e-39	NLRC4	protein_coding
ENSG00000091127.14	0.213988	0.0475897	4.49652	6.90742e-06	1.9503e-05	PUS7	protein_coding
ENSG00000091128.13	0.722763	0.0983762	7.34693	2.02813e-13	1.47614e-12	LAMB4	protein_coding
ENSG00000091129.21	0.0263237	0.0563877	0.466835	0.640618	0.70351	NRCAM	protein_coding
ENSG00000091136.15	0.9018	0.112093	8.04512	8.61634e-16	8.3873e-15	LAMB1	protein_coding
ENSG00000091137.14	0.161093	0.100146	1.60857	0.107711	0.15206	SLC26A4	protein_coding
ENSG00000091138.13	-0.152634	0.0957141	-1.59469	0.110781	0.15593	SLC26A3	protein_coding
ENSG00000091140.14	0.0339705	0.0295172	1.15087	0.249785	0.318111	DLD	protein_coding
ENSG00000091157.14	-0.330473	0.0481798	-6.85916	6.92675e-12	4.14004e-11	WDR7	protein_coding
ENSG00000091164.13	-0.0749918	0.026689	-2.80984	0.00495661	0.00919808	TXNL1	protein_coding
ENSG00000091181.20	0.961927	0.173321	5.54997	2.85725e-08	1.09204e-07	IL5RA	protein_coding
ENSG00000091262.16	-0.0296937	0.0666423	-0.445569	0.655909	0.717386	ABCC6	protein_coding
ENSG00000091317.8	0.597809	0.0466013	12.8282	1.14026e-37	1.11769e-35	CMTM6	protein_coding
ENSG00000091409.15	0.30592	0.0524893	5.82823	5.6017e-09	2.33283e-08	ITGA6	protein_coding
ENSG00000091428.18	-0.857502	0.0957915	-8.95176	3.4987e-19	5.27232e-18	RAPGEF4	protein_coding
ENSG00000091436.17	0.585451	0.0646128	9.0609	1.29374e-19	2.06006e-18	MAP3K20	protein_coding
ENSG00000091482.8	-1.1675	0.180234	-6.47769	9.31356e-11	4.83088e-10	SMPX	protein_coding
ENSG00000091483.7	0.0782402	0.0344198	2.27312	0.0230192	0.0377598	FH	protein_coding
ENSG00000091490.11	1.06726	0.121077	8.81476	1.19942e-18	1.68965e-17	SEL1L3	protein_coding
ENSG00000091513.16	-0.360496	0.108619	-3.3189	0.000903733	0.00189774	TF	protein_coding
ENSG00000091527.16	0.0102447	0.0285413	0.358944	0.719637	0.773637	CDV3	protein_coding
ENSG00000091536.19	-0.421196	0.102082	-4.12605	3.6904e-05	9.49323e-05	MYO15A	protein_coding
ENSG00000091542.9	0.0180481	0.0232743	0.775454	0.438071	0.51401	ALKBH5	protein_coding
ENSG00000091583.11	1.16633	0.184279	6.32912	2.46567e-10	1.21366e-09	APOH	protein_coding
ENSG00000091592.16	0.375499	0.0580284	6.47096	9.73815e-11	5.035e-10	NLRP1	protein_coding
ENSG00000091622.16	-0.865024	0.112338	-7.70016	1.35896e-14	1.14374e-13	PITPNM3	protein_coding
ENSG00000091640.8	-0.2344	0.0304328	-7.7022	1.33743e-14	1.12743e-13	SPAG7	protein_coding
ENSG00000091651.9	0.210556	0.0822688	2.55937	0.0104861	0.0183631	ORC6	protein_coding
ENSG00000091656.19	-0.0468274	0.0608656	-0.769358	0.441681	0.517712	ZFHX4	protein_coding
ENSG00000091664.9	-0.843819	0.165394	-5.10187	3.36314e-07	1.12244e-06	SLC17A6	protein_coding
ENSG00000091704.10	1.2737	0.179221	7.10687	1.18701e-12	7.87141e-12	CPA1	protein_coding
ENSG00000091732.17	0.0838199	0.0319947	2.61981	0.00879791	0.0156182	ZC3HC1	protein_coding
ENSG00000091831.24	0.313747	0.0615155	5.10029	3.39137e-07	1.13123e-06	ESR1	protein_coding
ENSG00000091844.8	0.119084	0.0684844	1.73885	0.0820612	0.119232	RGS17	protein_coding
ENSG00000091879.14	1.06777	0.114832	9.29852	1.42409e-20	2.57283e-19	ANGPT2	protein_coding
ENSG00000091947.10	-0.0293459	0.0337928	-0.868406	0.385172	0.461132	TMEM101	protein_coding
ENSG00000091972.18	-0.40168	0.0574792	-6.98826	2.78319e-12	1.75245e-11	CD200	protein_coding
ENSG00000091986.16	0.143274	0.0734438	1.9508	0.0510806	0.0778689	CCDC80	protein_coding
ENSG00000092009.10	-0.160424	0.144204	-1.11249	0.265929	0.335769	CMA1	protein_coding
ENSG00000092010.15	0.236726	0.0447153	5.29409	1.19613e-07	4.21606e-07	PSME1	protein_coding
ENSG00000092020.10	0.048894	0.030144	1.62202	0.1048	0.148358	PPP2R3C	protein_coding
ENSG00000092036.18	-0.00664905	0.0372736	-0.178385	0.858421	0.889397	HAUS4	protein_coding
ENSG00000092051.17	-0.950972	0.0953428	-9.97424	1.97605e-23	4.90799e-22	JPH4	protein_coding
ENSG00000092054.13	-1.13986	0.111057	-10.2638	1.02616e-24	2.9343e-23	MYH7	protein_coding
ENSG00000092067.6	0.791736	0.0920793	8.59841	8.08257e-18	1.02767e-16	CEBPE	protein_coding
ENSG00000092068.20	0.21751	0.0674233	3.22604	0.00125517	0.00257804	SLC7A8	protein_coding
ENSG00000092094.11	-0.0447538	0.0356721	-1.25459	0.209628	0.273126	OSGEP	protein_coding
ENSG00000092096.18	-0.487359	0.0510516	-9.54641	1.34272e-21	2.73271e-20	SLC22A17	protein_coding
ENSG00000092098.17	-0.0522756	0.0627004	-0.833736	0.40443	0.480326	RNF31	protein_coding
ENSG00000092108.22	-0.0625017	0.0232022	-2.69379	0.00706452	0.0127527	SCFD1	protein_coding
ENSG00000092140.16	-0.000922206	0.0353146	-0.026114	0.979166	0.98414	G2E3	protein_coding
ENSG00000092148.13	-0.24322	0.0387287	-6.28009	3.38376e-10	1.63633e-09	HECTD1	protein_coding
ENSG00000092199.18	0.0559315	0.0268589	2.08242	0.0373039	0.0585764	HNRNPC	protein_coding
ENSG00000092200.12	0.255156	0.0443113	5.75825	8.4988e-09	3.45935e-08	RPGRIP1	protein_coding
ENSG00000092201.10	-0.190652	0.0367399	-5.18924	2.11156e-07	7.24226e-07	SUPT16H	protein_coding
ENSG00000092203.15	-0.0368812	0.0257545	-1.43203	0.152134	0.206104	TOX4	protein_coding
ENSG00000092208.17	-0.032818	0.0343609	-0.955098	0.339528	0.414349	GEMIN2	protein_coding
ENSG00000092295.12	-0.285235	0.0702493	-4.06033	4.90041e-05	0.000124	TGM1	protein_coding
ENSG00000092330.18	0.0666341	0.0263112	2.53254	0.011324	0.0197197	TINF2	protein_coding
ENSG00000092345.14	0.183797	0.214361	0.857418	0.391214	0.467079	DAZL	protein_coding
ENSG00000092377.15	-0.585811	0.237973	-2.46167	0.0138291	0.0236897	TBL1Y	protein_coding
ENSG00000092421.17	-0.154376	0.0493143	-3.13045	0.00174537	0.00350296	SEMA6A	protein_coding
ENSG00000092439.16	0.0695492	0.03698	1.88072	0.0600097	0.0900573	TRPM7	protein_coding
ENSG00000092445.12	-0.286692	0.0553711	-5.17764	2.24707e-07	7.68888e-07	TYRO3	protein_coding
ENSG00000092470.12	0.423337	0.0711413	5.95066	2.67066e-09	1.1544e-08	WDR76	protein_coding
ENSG00000092529.25	-0.379795	0.0929863	-4.08442	4.41869e-05	0.000112493	CAPN3	protein_coding
ENSG00000092531.10	0.309112	0.0377206	8.19478	2.51053e-16	2.61662e-15	SNAP23	protein_coding
ENSG00000092607.15	0.547895	0.0943606	5.8064	6.38316e-09	2.63975e-08	TBX15	protein_coding
ENSG00000092621.13	-0.176543	0.0614609	-2.87243	0.00407322	0.00766781	PHGDH	protein_coding
ENSG00000092758.18	0.340086	0.123751	2.74816	0.00599314	0.0109676	COL9A3	protein_coding
ENSG00000092820.18	-0.0246849	0.0623901	-0.395654	0.69236	0.749841	EZR	protein_coding
ENSG00000092841.19	0.336106	0.0639813	5.2532	1.4948e-07	5.21214e-07	MYL6	protein_coding
ENSG00000092847.13	-0.0285953	0.0354697	-0.806188	0.420135	0.495918	AGO1	protein_coding
ENSG00000092850.12	0.328711	0.0892801	3.68179	0.000231602	0.000532267	TEKT2	protein_coding
ENSG00000092853.14	0.704525	0.106151	6.63698	3.20172e-11	1.76821e-10	CLSPN	protein_coding
ENSG00000092871.17	0.261236	0.0422753	6.17941	6.43416e-10	2.99794e-09	RFFL	protein_coding
ENSG00000092929.12	0.110019	0.0593107	1.85497	0.0636012	0.0948695	UNC13D	protein_coding
ENSG00000092931.11	0.0684441	0.0217551	3.14611	0.00165455	0.00333593	MFSD11	protein_coding
ENSG00000092964.18	0.0565037	0.0374393	1.50921	0.131245	0.181058	DPYSL2	protein_coding
ENSG00000092969.12	0.843747	0.119613	7.05397	1.73887e-12	1.12739e-11	TGFB2	protein_coding
ENSG00000092978.11	0.0276964	0.0244104	1.13462	0.256535	0.325674	GPATCH2	protein_coding
ENSG00000093000.19	-0.0386773	0.0296366	-1.30505	0.191876	0.252763	NUP50	protein_coding
ENSG00000093009.11	0.597588	0.121109	4.9343	8.0437e-07	2.55836e-06	CDC45	protein_coding
ENSG00000093010.15	-0.0241676	0.0360543	-0.67031	0.50266	0.575969	COMT	protein_coding
ENSG00000093072.18	1.05604	0.072626	14.5407	6.68764e-48	1.7954e-45	ADA2	protein_coding
ENSG00000093100.13	-0.237584	0.0960399	-2.47381	0.0133682	0.0229598	AC016026.1	lncRNA
ENSG00000093134.15	2.04616	0.143185	14.2904	2.51311e-46	5.46005e-44	VNN3	protein_coding
ENSG00000093144.19	0.0474506	0.0303732	1.56225	0.118228	0.165078	ECHDC1	protein_coding
[truncated: 58,661 more rows]
