# Supplementary material for: SIRPB1 regulates inflammatory factor expression in the glioma microenvironment via SYK: functional and bioinformatics insights
Source: J Transl Med. 2024 Apr 9;22:338. doi: 10.1186/s12967-024-05149-z (PMC11003053; doi:10.1186/s12967-024-05149-z)
Supplement: Supplementary file 1 — Additional file 1. Figure S1: The relative expression of Western blot in Figure 1, 4, 6 and 7. Figure S2: A. Single-Cell Analysis of CXCL8 and CCL2 Expression. B. The expression of SIRPB1 in LGG and GBM cohort. C. Kaplan-Meier curves for PFI in specific glioma subgroups. Table S1: Antibodies uesd for Western blot, Immunohistochemical and Immunofluorescence staining. Table S2: Primers used for qPCR and PCR. Table S3: DEGs between high and low SIRPB1 samples in TCGA-GBMLGG cohort. Table S4: Significant terms obtained in Enrichment analysis of DEGs between high and low SIRPB1 samples in TCGA-GBMLGG cohort. Table S5: Within macrophage and microglia cells, significant terms obtained in Enrichment analysis of DEGs between high and low SIRPB1 samples in single-cell dataset GSE117891. [file 12967_2024_5149_MOESM1_ESM.zip › Additional file/supplementary table S4.xlsx]

## Sheet: Sheet 1
ONTOLOGY	ID	Description	GeneRatio	BgRatio	pvalue	p.adjust	qvalue	geneID	Count	zscore
BP	GO:0019221	cytokine-mediated signaling pathway	46/357	486/18800	1.78275e-19	2.76895e-16	2.20639e-16	BIRC3/STAP1/OAS1/IL2RB/PLP2/CSF3/CCL7/CCL20/IL1R2/IL18RAP/TNFSF11/CCR2/CXCL6/EREG/CD70/LILRB2/IL2RA/OASL/IL6/IL1RN/IL36RN/IL36B/CXCL9/CCR5/CXCR1/PPBP/CSF2/IL31RA/IL7R/CXCL10/CXCL8/CCL11/CXCR6/XCR1/CLCF1/CCR8/CXCR2/CCL13/CCR4/CXCR3/LILRA5/LILRB3/LILRA6/MMP12/CCL23/CCL18	46	6.78233
MF	GO:0048018	receptor ligand activity	40/361	489/18410	2.0227e-14	3.33746e-12	2.70404e-12	TYMP/TIMP1/RETN/HAMP/NAMPT/DKK1/CSF3/CCL7/PPY/AREG/CCL20/SPP1/TNFSF11/CXCL6/EREG/CD70/TNFSF14/LIF/GDF15/GPNMB/IL6/IL10/IL1RN/IL36RN/IL36B/CXCL9/UCN2/STC1/IL24/PPBP/CSF2/CXCL10/CXCL8/CCL11/CLCF1/CCL13/VSTM1/DPP4/CCL23/CCL18	40	6.32456
MF	GO:0030546	signaling receptor activator activity	40/361	496/18410	3.23541e-14	4.00382e-12	3.24392e-12	TYMP/TIMP1/RETN/HAMP/NAMPT/DKK1/CSF3/CCL7/PPY/AREG/CCL20/SPP1/TNFSF11/CXCL6/EREG/CD70/TNFSF14/LIF/GDF15/GPNMB/IL6/IL10/IL1RN/IL36RN/IL36B/CXCL9/UCN2/STC1/IL24/PPBP/CSF2/CXCL10/CXCL8/CCL11/CLCF1/CCL13/VSTM1/DPP4/CCL23/CCL18	40	6.32456
KEGG	hsa04060	Cytokine-cytokine receptor interaction	40/197	295/8164	1.08874e-19	1.30104e-17	1.08301e-17	IL2RB/CSF3/CCL7/CCL20/IL1R2/IL18RAP/TNFSF11/CCR2/CXCL6/CD70/TNFSF14/LIF/GDF15/IL2RA/IL6/IL10/IL1RN/IL36RN/IL36B/CXCL9/CCR5/IL24/CXCR1/PPBP/CSF2/IL31RA/IL7R/CXCL10/CXCL8/CCL11/CXCR6/XCR1/CLCF1/CCR8/CXCR2/CCL13/CCR4/CXCR3/CCL23/CCL18	40	6.32456
CC	GO:0009897	external side of plasma membrane	40/370	455/19594	5.44158e-16	1.60527e-13	1.37472e-13	MSR1/FCGR2B/FCN1/IL2RB/TLR8/CD2/SLAMF1/CD48/CD80/CCR2/CLEC10A/IL2RA/THBS1/CXCL9/TRPM8/CD1A/CD1B/CD3G/CCR5/SLAMF9/SLAMF6/CXCR1/IL31RA/CLEC4D/CD3D/SCNN1B/IL7R/CXCL10/CXCR6/XCR1/ADGRE1/CD163/CCR8/CXCR2/CCR4/CXCR3/PDCD1LG2/CD3E/FCGR3A/IGLL5	40	6.32456
BP	GO:0060326	cell chemotaxis	39/357	315/18800	9.84167e-21	3.30877e-17	2.63653e-17	STAP1/SERPINE1/RARRES2/CCL7/LOX/CCL20/SLAMF1/TNFSF11/CCR2/TREM1/CXCL6/TNFSF14/IL6/IL10/THBS1/CXCL9/S100A8/SLAMF8/CCR5/S100A9/S100A12/CXCR1/PPBP/CXCL10/CXCL8/FPR2/CCL11/CXCR6/SAA1/XCR1/CCR8/CXCR2/CCL13/CCR4/CXCR3/C5AR1/DPP4/CCL23/CCL18	39	6.245
BP	GO:0050900	leukocyte migration	37/357	384/18800	4.39969e-16	1.64353e-13	1.30962e-13	STAP1/MMP9/SERPINE1/RARRES2/CCL7/CCL20/SLAMF1/TNFSF11/CCR2/HOXA7/TREM1/CXCL6/TNFSF14/IL6/MYO1G/IL10/THBS1/CXCL9/S100A8/SLAMF8/CCR5/S100A9/S100A12/CXCR1/PPBP/CXCL10/CXCL8/FPR2/CCL11/SAA1/CXCR2/CCL13/CXCR3/C5AR1/DPP4/CCL23/CCL18	37	6.08276
CC	GO:0062023	collagen-containing extracellular matrix	36/370	429/19594	7.0821e-14	4.17844e-12	3.57833e-12	FCN1/MMP9/MXRA5/TIMP1/SRPX2/PCOLCE/SERPINE1/RARRES2/COL1A1/CTSC/LOX/MMP8/TGFBI/FMOD/SLPI/F13A1/GDF15/COL5A1/POSTN/ADAMDEC1/THBS1/LUM/COL6A2/S100A8/COL8A1/SERPING1/S100A9/COL6A3/COL1A2/COL3A1/LRRC15/COL6A5/ANXA2/S100A4/SERPINA1/ORM1	36	6
BP	GO:0030595	leukocyte chemotaxis	33/357	236/18800	2.47081e-19	2.76895e-16	2.20639e-16	STAP1/SERPINE1/RARRES2/CCL7/CCL20/SLAMF1/TNFSF11/CCR2/TREM1/CXCL6/TNFSF14/IL6/IL10/THBS1/CXCL9/S100A8/SLAMF8/CCR5/S100A9/S100A12/CXCR1/PPBP/CXCL10/CXCL8/FPR2/CCL11/SAA1/CXCR2/CCL13/C5AR1/DPP4/CCL23/CCL18	33	5.74456
BP	GO:0002237	response to molecule of bacterial origin	33/357	354/18800	4.79644e-14	1.24043e-11	9.88417e-12	LTF/STAP1/FCGR2B/HAMP/SERPINE1/CSF3/GPR31/CD80/SLPI/CXCL6/LILRB2/IDO1/PTPN22/IL6/IL10/IL36RN/IL36B/CXCL9/S100A8/CD96/CCR5/IL24/S100A9/PPBP/CAMP/CSF2/DEFA4/GJB2/CXCL10/CXCL8/C5AR1/PDCD1LG2/DEFA3	33	5.74456
BP	GO:0042742	defense response to bacterium	33/357	364/18800	1.05898e-13	2.54307e-11	2.02639e-11	LTF/OAS1/LYZ/HAMP/SERPINE1/RARRES2/CCL20/PI3/SLPI/TREM1/CXCL6/JCHAIN/IL6/IL10/S100A8/PLAC8/SLAMF8/S100A9/S100A12/PPBP/CAMP/DEFA4/CLEC4D/GSDMA/SCNN1B/IL7R/FPR2/PLA2G2A/C5AR1/H2BC12L/DEFA3/IGLL5/HP	33	5.74456
BP	GO:0032103	positive regulation of response to external stimulus	33/357	442/18800	2.21515e-11	2.56804e-09	2.0463e-09	STAP1/FCN1/TLR8/CCN4/SERPINE1/RARRES2/CCL7/CTSC/SLAMF1/MMP8/TNFSF11/CCR2/EREG/TNFSF14/IDO1/ALOX5AP/OASL/IL6/THBS1/S100A8/GBP5/SLAMF6/S100A9/S100A12/PYHIN1/CXCL10/CXCL8/FPR2/CCR4/LILRA5/PLA2G2A/C5AR1/MMP12	33	5.74456
BP	GO:0050867	positive regulation of cell activation	36/357	436/18800	1.30411e-13	2.92294e-11	2.32909e-11	STAP1/SIRPG/SIRPB1/IL4I1/HAMP/CTSC/CD2/SLAMF1/MMP8/TNFSF11/CD80/CCR2/CD70/TNFSF14/LILRB2/PTPN22/IL2RA/TESPA1/IL6/IL10/IL36B/THBS1/ICOS/CLEC4D/IL7R/CLCF1/LILRA5/HLA-DQA1/DPP4/PDCD1LG2/CD3E/CR1/FCGR3A/HLA-DOA/HLA-DQB2/IGLL5	36	5.66667
CC	GO:0034774	secretory granule lumen	32/370	322/19594	1.7671e-14	2.00945e-12	1.72085e-12	LTF/FCN1/LYZ/TIMP1/RETN/SERPINE1/RARRES2/CTSC/MMP8/SLPI/F13A1/CHI3L1/THBS1/S100A8/PLAC8/SERPING1/HK3/S100A11/S100A9/S100A12/PTX3/PPBP/CAMP/FABP5/DEFA4/RNASE2/HSPA6/ANXA2/SERPINA1/ORM1/DEFA3/HP	32	5.65685
CC	GO:0060205	cytoplasmic vesicle lumen	32/370	325/19594	2.29368e-14	2.00945e-12	1.72085e-12	LTF/FCN1/LYZ/TIMP1/RETN/SERPINE1/RARRES2/CTSC/MMP8/SLPI/F13A1/CHI3L1/THBS1/S100A8/PLAC8/SERPING1/HK3/S100A11/S100A9/S100A12/PTX3/PPBP/CAMP/FABP5/DEFA4/RNASE2/HSPA6/ANXA2/SERPINA1/ORM1/DEFA3/HP	32	5.65685
CC	GO:0031983	vesicle lumen	32/370	327/19594	2.72468e-14	2.00945e-12	1.72085e-12	LTF/FCN1/LYZ/TIMP1/RETN/SERPINE1/RARRES2/CTSC/MMP8/SLPI/F13A1/CHI3L1/THBS1/S100A8/PLAC8/SERPING1/HK3/S100A11/S100A9/S100A12/PTX3/PPBP/CAMP/FABP5/DEFA4/RNASE2/HSPA6/ANXA2/SERPINA1/ORM1/DEFA3/HP	32	5.65685
BP	GO:0001819	positive regulation of cytokine production	32/357	475/18800	6.16181e-10	5.3118e-08	4.23261e-08	FCN1/OAS1/TLR8/SERPINE1/ITK/CD2/SLAMF1/MMP8/CD80/CCR2/PAEP/EREG/LILRB2/IDO1/CHI3L1/PTPN22/IL6/IL10/THBS1/LUM/GBP5/SLAMF6/PYHIN1/CSF2/SERPINB7/SAA1/LILRA5/C5AR1/CD3E/ORM1/CLEC5A/MMP12	32	5.65685
BP	GO:0002696	positive regulation of leukocyte activation	35/357	421/18800	2.38243e-13	5.00609e-11	3.98901e-11	STAP1/SIRPG/SIRPB1/IL4I1/HAMP/CTSC/CD2/SLAMF1/MMP8/TNFSF11/CD80/CCR2/CD70/TNFSF14/LILRB2/PTPN22/IL2RA/TESPA1/IL6/IL10/IL36B/THBS1/ICOS/CLEC4D/IL7R/CLCF1/HLA-DQA1/DPP4/PDCD1LG2/CD3E/CR1/FCGR3A/HLA-DOA/HLA-DQB2/IGLL5	35	5.57802
MF	GO:0005125	cytokine activity	30/361	235/18410	3.49683e-16	8.65465e-14	7.01206e-14	TIMP1/NAMPT/CSF3/CCL7/AREG/CCL20/SPP1/TNFSF11/CXCL6/CD70/TNFSF14/LIF/GDF15/IL6/IL10/IL1RN/IL36RN/IL36B/CXCL9/IL24/PPBP/CSF2/CXCL10/CXCL8/CCL11/CLCF1/CCL13/VSTM1/CCL23/CCL18	30	5.47723
BP	GO:0097529	myeloid leukocyte migration	30/357	229/18800	7.16574e-17	5.91576e-14	4.71386e-14	STAP1/SERPINE1/RARRES2/CCL7/CCL20/SLAMF1/TNFSF11/CCR2/TREM1/CXCL6/IL6/THBS1/CXCL9/S100A8/SLAMF8/S100A9/S100A12/CXCR1/PPBP/CXCL10/CXCL8/FPR2/CCL11/SAA1/CXCR2/CCL13/C5AR1/DPP4/CCL23/CCL18	30	5.47723
BP	GO:0032496	response to lipopolysaccharide	30/357	333/18800	1.72801e-12	3.05766e-10	2.43644e-10	LTF/STAP1/HAMP/SERPINE1/CSF3/CD80/SLPI/CXCL6/LILRB2/IDO1/PTPN22/IL6/IL10/IL36RN/IL36B/CXCL9/S100A8/CD96/CCR5/IL24/S100A9/PPBP/CAMP/CSF2/DEFA4/GJB2/CXCL10/CXCL8/PDCD1LG2/DEFA3	30	5.47723
BP	GO:0002683	negative regulation of immune system process	30/357	425/18800	7.2298e-10	6.07665e-08	4.84207e-08	LTF/STAP1/FCGR2B/OAS1/IL4I1/SLAMF1/CD80/CCR2/HOXA7/LILRB2/IDO1/PTPN22/IL2RA/GPNMB/IL10/THBS1/SERPING1/CD96/VSIG4/SLAMF8/UBASH3A/IL31RA/COL3A1/IL7R/DPP4/PDCD1LG2/CR1/HLA-DOA/LILRB3/MMP12	30	5.47723
BP	GO:0002443	leukocyte mediated immunity	30/357	457/18800	3.96662e-09	2.89908e-07	2.31008e-07	STAP1/FCGR2B/TLR8/IL4I1/CTSC/SLAMF1/CCR2/TREM1/CXCL6/CD70/IL6/MYO1G/IL10/SERPING1/CD96/CD1A/CD1B/SLAMF9/SLAMF6/SCNN1B/IL7R/CLCF1/GAPT/PRF1/HLA-DQA1/CR1/FCGR3A/HLA-DOA/HLA-DQB2/IGLL5	30	5.47723
BP	GO:0055074	calcium ion homeostasis	33/357	468/18800	1.00308e-10	1.02193e-08	8.14303e-09	P2RY10/CCL7/FAM20A/VDR/TNFSF11/CCR2/CXCL9/GPR65/TRPM8/GPR174/STC1/CCR5/PROK2/CXCR1/F2RL2/SPINK1/BDKRB2/CXCL10/FPR2/CCL11/CXCR6/SAA1/XCR1/CHRNA9/GRIN1/CCR8/CXCR2/CCL13/CCR4/CXCR3/FPR3/C5AR1/CCL23	33	5.39641
BP	GO:0072503	cellular divalent inorganic cation homeostasis	33/357	494/18800	4.06972e-10	3.80067e-08	3.02849e-08	P2RY10/CCL7/VDR/CCR2/CXCL9/GPR65/S100A8/TRPM8/GPR174/STC1/CCR5/S100A9/PROK2/CXCR1/F2RL2/SPINK1/BDKRB2/CXCL10/FPR2/CCL11/CXCR6/SAA1/XCR1/CHRNA9/GRIN1/CCR8/CXCR2/CCL13/CCR4/CXCR3/FPR3/C5AR1/CCL23	33	5.39641
BP	GO:0022407	regulation of cell-cell adhesion	32/357	456/18800	2.20938e-10	2.18468e-08	1.74083e-08	PLAUR/FCGR2B/SIRPG/SIRPB1/IL4I1/SLAMF1/TNFSF11/CD80/CCR2/CD70/TNFSF14/LILRB2/IDO1/PTPN22/IL2RA/TESPA1/GPNMB/IL6/IL10/IL1RN/IL36B/VSIG4/PDPN/ICOS/IL7R/HLA-DQA1/DPP4/PDCD1LG2/CD3E/CR1/HLA-DOA/HLA-DQB2	32	5.3033
MF	GO:0140375	immune receptor activity	28/361	148/18410	8.08464e-20	4.0019e-17	3.24237e-17	FCGR2B/IL2RB/IL1R2/IL18RAP/CCR2/LILRB2/IL2RA/CCR5/CXCR1/IL31RA/IL7R/FPR2/CXCR6/XCR1/CCR8/CXCR2/CCR4/CXCR3/LILRA5/FPR3/HLA-DQA1/C5AR1/CR1/FCGR3A/HLA-DOA/LILRB3/HLA-DQB2/LILRA6	28	5.2915
BP	GO:0006959	humoral immune response	28/357	317/18800	1.57039e-11	2.03063e-09	1.61807e-09	LTF/FCGR2B/FCN1/LYZ/RARRES2/CCR2/PI3/SLPI/TREM1/CXCL6/JCHAIN/IL6/IL36RN/CXCL9/SERPING1/VSIG4/S100A9/S100A12/PPBP/CAMP/DEFA4/CXCL10/CXCL8/CCL13/CR1/H2BC12L/DEFA3/IGLL5	28	5.2915
BP	GO:0007159	leukocyte cell-cell adhesion	31/357	381/18800	1.03917e-11	1.4557e-09	1.15995e-09	FCGR2B/SIRPG/SIRPB1/IL4I1/SLAMF1/TNFSF11/CD80/CCR2/CD70/TNFSF14/LILRB2/IDO1/PTPN22/IL2RA/TESPA1/GPNMB/IL6/IL10/IL36B/S100A8/VSIG4/S100A9/ICOS/IL7R/HLA-DQA1/DPP4/PDCD1LG2/CD3E/CR1/HLA-DOA/HLA-DQB2	31	5.20855
BP	GO:0045785	positive regulation of cell adhesion	31/357	446/18800	5.41949e-10	4.92442e-08	3.92393e-08	PLAUR/IBSP/SIRPG/SIRPB1/IL4I1/SLAMF1/TNFSF11/CD80/CCR2/CD70/TNFSF14/LIF/LILRB2/PTPN22/IL2RA/TESPA1/IL6/IL10/IL36B/COL8A1/PDPN/ICOS/IL7R/SAA1/HLA-DQA1/DPP4/PDCD1LG2/CD3E/CR1/HLA-DOA/HLA-DQB2	31	5.20855
BP	GO:0006874	cellular calcium ion homeostasis	31/357	456/18800	9.29492e-10	7.62183e-08	6.07332e-08	P2RY10/CCL7/VDR/CCR2/CXCL9/GPR65/TRPM8/GPR174/STC1/CCR5/PROK2/CXCR1/F2RL2/SPINK1/BDKRB2/CXCL10/FPR2/CCL11/CXCR6/SAA1/XCR1/CHRNA9/GRIN1/CCR8/CXCR2/CCL13/CCR4/CXCR3/FPR3/C5AR1/CCL23	31	5.20855
BP	GO:0050863	regulation of T cell activation	30/357	342/18800	3.41806e-12	5.47215e-10	4.36038e-10	FCGR2B/SIRPG/SIRPB1/IL4I1/CD2/SLAMF1/TNFSF11/CD80/CCR2/CD70/TNFSF14/LILRB2/IDO1/PTPN22/IL2RA/TESPA1/GPNMB/IL6/IL10/IL36B/VSIG4/ICOS/IL7R/HLA-DQA1/DPP4/PDCD1LG2/CD3E/CR1/HLA-DOA/HLA-DQB2	30	5.11208
MF	GO:0005126	cytokine receptor binding	26/361	272/18410	2.95779e-11	2.44018e-09	1.97705e-09	STAP1/CSF3/CCL7/CCL20/TNFSF11/CCR2/CXCL6/CD70/TNFSF14/LIF/IL6/IL10/IL1RN/IL36RN/IL36B/CXCL9/PPBP/CSF2/CXCL10/CXCL8/CCL11/CLCF1/CCL13/ITGB3/CCL23/CCL18	26	5.09902
KEGG	hsa04061	Viral protein interaction with cytokine and cytokine receptor	26/197	100/8164	2.51251e-20	6.00491e-18	4.99858e-18	IL2RB/CCL7/CCL20/IL18RAP/CCR2/CXCL6/TNFSF14/IL2RA/IL6/IL10/CXCL9/CCR5/IL24/CXCR1/PPBP/CXCL10/CXCL8/CCL11/XCR1/CCR8/CXCR2/CCL13/CCR4/CXCR3/CCL23/CCL18	26	5.09902
BP	GO:1903037	regulation of leukocyte cell-cell adhesion	29/357	344/18800	2.10546e-11	2.52805e-09	2.01443e-09	FCGR2B/SIRPG/SIRPB1/IL4I1/SLAMF1/TNFSF11/CD80/CCR2/CD70/TNFSF14/LILRB2/IDO1/PTPN22/IL2RA/TESPA1/GPNMB/IL6/IL10/IL36B/VSIG4/ICOS/IL7R/HLA-DQA1/DPP4/PDCD1LG2/CD3E/CR1/HLA-DOA/HLA-DQB2	29	5.01377
BP	GO:0071219	cellular response to molecule of bacterial origin	25/357	229/18800	1.94082e-12	3.26252e-10	2.59968e-10	LTF/STAP1/FCGR2B/HAMP/SERPINE1/CSF3/CD80/CXCL6/LILRB2/PTPN22/IL6/IL10/IL36RN/IL36B/CXCL9/CCR5/IL24/PPBP/CAMP/CSF2/DEFA4/CXCL10/CXCL8/PDCD1LG2/DEFA3	25	5
BP	GO:0071216	cellular response to biotic stimulus	25/357	256/18800	2.29328e-11	2.57e-09	2.04786e-09	LTF/STAP1/FCGR2B/HAMP/SERPINE1/CSF3/CD80/CXCL6/LILRB2/PTPN22/IL6/IL10/IL36RN/IL36B/CXCL9/CCR5/IL24/PPBP/CAMP/CSF2/DEFA4/CXCL10/CXCL8/PDCD1LG2/DEFA3	25	5
BP	GO:0002449	lymphocyte mediated immunity	25/357	365/18800	3.59859e-08	2.12254e-06	1.69131e-06	FCGR2B/TLR8/IL4I1/CTSC/SLAMF1/CCR2/CD70/IL6/MYO1G/IL10/SERPING1/CD96/CD1A/CD1B/SLAMF6/IL7R/CLCF1/GAPT/PRF1/HLA-DQA1/CR1/FCGR3A/HLA-DOA/HLA-DQB2/IGLL5	25	5
BP	GO:0002460	adaptive immune response based on somatic recombination of immune receptors built from immunoglobulin superfamily domains	25/357	370/18800	4.69276e-08	2.72018e-06	2.16753e-06	FCGR2B/TLR8/IL4I1/CTSC/SLAMF1/CD80/CCR2/CD70/IL6/MYO1G/IL10/SERPING1/CD1A/CD1B/SLAMF6/IL7R/CLCF1/GAPT/PRF1/HLA-DQA1/CR1/FCGR3A/HLA-DOA/HLA-DQB2/IGLL5	25	5
BP	GO:0043410	positive regulation of MAPK cascade	25/357	491/18800	8.44224e-06	0.000242588	0.000193302	MARCO/FCGR2B/DKK1/CCL7/CCL20/SLAMF1/MMP8/TNFSF11/LIF/GDF15/CHI3L1/PTPN22/GPNMB/IL6/THBS1/NCF1/S100A12/FPR2/CCL11/CCL13/LILRA5/PLA2G2A/C5AR1/CCL23/CCL18	25	5
BP	GO:0051251	positive regulation of lymphocyte activation	28/357	371/18800	6.09373e-10	5.3118e-08	4.23261e-08	SIRPG/SIRPB1/IL4I1/SLAMF1/TNFSF11/CD80/CCR2/CD70/TNFSF14/LILRB2/PTPN22/IL2RA/TESPA1/IL6/IL10/IL36B/ICOS/IL7R/CLCF1/HLA-DQA1/DPP4/PDCD1LG2/CD3E/CR1/FCGR3A/HLA-DOA/HLA-DQB2/IGLL5	28	4.91354
BP	GO:0050727	regulation of inflammatory response	28/357	394/18800	2.35183e-09	1.88259e-07	1.5001e-07	BIRC3/STAP1/FCGR2B/MMP9/CCN4/HAMP/SERPINE1/CTSC/MMP8/GPR31/TNFSF11/CCR2/MAS1/IDO1/ALOX5AP/IL2RA/IL6/IL10/S100A8/NCF1/SLAMF8/S100A9/S100A12/FPR2/SAA1/SOCS3/LILRA5/PLA2G2A	28	4.91354
BP	GO:0097530	granulocyte migration	24/357	154/18800	1.83178e-15	6.15843e-13	4.90723e-13	RARRES2/CCL7/CCL20/SLAMF1/TREM1/CXCL6/THBS1/CXCL9/S100A8/SLAMF8/S100A9/S100A12/CXCR1/PPBP/CXCL10/CXCL8/CCL11/SAA1/CXCR2/CCL13/C5AR1/DPP4/CCL23/CCL18	24	4.89898
BP	GO:0071674	mononuclear cell migration	24/357	199/18800	6.19309e-13	1.22477e-10	9.75939e-11	SERPINE1/RARRES2/CCL7/CCL20/SLAMF1/TNFSF11/CCR2/TNFSF14/IL6/MYO1G/THBS1/SLAMF8/CCR5/S100A12/CXCR1/CXCL10/FPR2/CCL11/SAA1/CXCR2/CCL13/C5AR1/CCL23/CCL18	24	4.89898
BP	GO:0071222	cellular response to lipopolysaccharide	24/357	217/18800	4.10983e-12	6.28057e-10	5.00456e-10	LTF/STAP1/HAMP/SERPINE1/CSF3/CD80/CXCL6/LILRB2/PTPN22/IL6/IL10/IL36RN/IL36B/CXCL9/CCR5/IL24/PPBP/CAMP/CSF2/DEFA4/CXCL10/CXCL8/PDCD1LG2/DEFA3	24	4.89898
BP	GO:0002274	myeloid leukocyte activation	24/357	232/18800	1.72434e-11	2.14713e-09	1.7109e-09	STAP1/FCGR2B/HAMP/CTSC/CD2/SLAMF1/MMP8/CCR2/CXCL6/IL6/IL10/THBS1/VSIG4/S100A12/CAMP/CSF2/IL31RA/CLEC4D/SCNN1B/CXCL8/FPR2/CXCR2/PLA2G2A/C5AR1	24	4.89898
BP	GO:0030198	extracellular matrix organization	24/357	307/18800	5.35368e-09	3.82959e-07	3.05154e-07	IBSP/MMP9/COL1A1/LOX/MMP8/TGFBI/FMOD/MMP19/COL5A1/POSTN/IL6/MMP7/MMP13/LUM/COL8A1/PDPN/PTX3/COL1A2/COL3A1/COL6A5/WT1/MMP1/DPP4/MMP12	24	4.89898
BP	GO:0043062	extracellular structure organization	24/357	308/18800	5.70678e-09	3.99712e-07	3.18503e-07	IBSP/MMP9/COL1A1/LOX/MMP8/TGFBI/FMOD/MMP19/COL5A1/POSTN/IL6/MMP7/MMP13/LUM/COL8A1/PDPN/PTX3/COL1A2/COL3A1/COL6A5/WT1/MMP1/DPP4/MMP12	24	4.89898
BP	GO:0045229	external encapsulating structure organization	24/357	310/18800	6.47906e-09	4.44543e-07	3.54226e-07	IBSP/MMP9/COL1A1/LOX/MMP8/TGFBI/FMOD/MMP19/COL5A1/POSTN/IL6/MMP7/MMP13/LUM/COL8A1/PDPN/PTX3/COL1A2/COL3A1/COL6A5/WT1/MMP1/DPP4/MMP12	24	4.89898
BP	GO:0070661	leukocyte proliferation	24/357	330/18800	2.1773e-08	1.35557e-06	1.08016e-06	FCGR2B/IL4I1/SLAMF1/TNFSF11/CD80/CCR2/CD70/TNFSF14/LILRB2/IDO1/PTPN22/IL2RA/GPNMB/IL6/IL10/VSIG4/CSF2/IL7R/CLCF1/GAPT/PDCD1LG2/CD3E/CR1/FCGR3A	24	4.89898
BP	GO:0042060	wound healing	24/357	429/18800	2.6173e-06	8.79937e-05	7.01161e-05	PLAUR/TIMP1/CCN4/TFPI2/SERPINE1/COL1A1/ODAM/LOX/PLAU/F13A1/EREG/COL5A1/IL6/THBS1/S100A8/SERPING1/PDPN/IL24/F2RL2/COL3A1/SAA1/SERPINA1/ITGB3/MMP12	24	4.89898
BP	GO:0022409	positive regulation of cell-cell adhesion	27/357	291/18800	1.17615e-11	1.58168e-09	1.26034e-09	PLAUR/SIRPG/SIRPB1/IL4I1/SLAMF1/TNFSF11/CD80/CCR2/CD70/TNFSF14/LILRB2/PTPN22/IL2RA/TESPA1/IL6/IL10/IL36B/PDPN/ICOS/IL7R/HLA-DQA1/DPP4/PDCD1LG2/CD3E/CR1/HLA-DOA/HLA-DQB2	27	4.81125
BP	GO:1903131	mononuclear cell differentiation	27/357	433/18800	7.06009e-08	3.82839e-06	3.05058e-06	FCGR2B/IL4I1/ITK/CD2/SLAMF1/CD80/CCR2/HOXA7/LILRB2/PTPN22/IL2RA/TESPA1/IL6/IL10/IL36B/SLAMF8/CD3G/SLAMF6/CSF2/IL31RA/CLEC4D/CD3D/IL7R/CLCF1/CD3E/CR1/HLA-DOA	27	4.81125
CC	GO:0030667	secretory granule membrane	23/370	312/19594	3.08284e-08	9.09439e-07	7.78824e-07	PLAUR/SIRPB1/PLAU/LILRB2/ADGRE3/GPR84/FCGR2A/MS4A3/FCGR3B/CXCR1/FABP5/CLEC4D/CEACAM3/FPR2/CLEC12A/ABCA13/CXCR2/MCEMP1/C5AR1/CR1/LILRB3/CLEC5A/ITGB3	23	4.79583
BP	GO:0071621	granulocyte chemotaxis	23/357	128/18800	2.83121e-16	1.18982e-13	9.48084e-14	RARRES2/CCL7/CCL20/SLAMF1/TREM1/CXCL6/THBS1/CXCL9/S100A8/S100A9/S100A12/CXCR1/PPBP/CXCL10/CXCL8/CCL11/SAA1/CXCR2/CCL13/C5AR1/DPP4/CCL23/CCL18	23	4.79583
BP	GO:0031349	positive regulation of defense response	23/357	289/18800	8.02e-09	5.39265e-07	4.29703e-07	STAP1/FCN1/TLR8/CCN4/SERPINE1/CTSC/MMP8/TNFSF11/CCR2/EREG/IDO1/ALOX5AP/IL6/S100A8/GBP5/SLAMF6/S100A9/S100A12/PYHIN1/FPR2/LILRA5/PLA2G2A/MMP12	23	4.79583
KEGG	hsa04062	Chemokine signaling pathway	22/197	192/8164	9.88931e-10	7.87849e-08	6.55818e-08	CCL7/ITK/CCL20/CCR2/CXCL6/CXCL9/NCF1/CCR5/CXCR1/PPBP/CXCL10/CXCL8/CCL11/CXCR6/XCR1/CCR8/CXCR2/CCL13/CCR4/CXCR3/CCL23/CCL18	22	4.69042
BP	GO:0046651	lymphocyte proliferation	22/357	296/18800	5.80959e-08	3.25531e-06	2.59393e-06	FCGR2B/IL4I1/SLAMF1/CD80/CCR2/CD70/TNFSF14/LILRB2/IDO1/PTPN22/IL2RA/GPNMB/IL6/IL10/VSIG4/IL7R/CLCF1/GAPT/PDCD1LG2/CD3E/CR1/FCGR3A	22	4.69042
BP	GO:0032943	mononuclear cell proliferation	22/357	300/18800	7.36482e-08	3.93024e-06	3.13174e-06	FCGR2B/IL4I1/SLAMF1/CD80/CCR2/CD70/TNFSF14/LILRB2/IDO1/PTPN22/IL2RA/GPNMB/IL6/IL10/VSIG4/IL7R/CLCF1/GAPT/PDCD1LG2/CD3E/CR1/FCGR3A	22	4.69042
BP	GO:0002831	regulation of response to biotic stimulus	22/357	351/18800	1.08605e-06	4.19691e-05	3.34423e-05	LTF/BIRC3/FCGR2B/FCN1/OAS1/TLR8/IL4I1/CXCL6/EREG/PTPN22/OASL/SERPING1/CD96/GBP5/VSIG4/NCF1/SLAMF8/SLAMF6/PYHIN1/FPR2/CR1/MMP12	22	4.69042
BP	GO:0002697	regulation of immune effector process	22/357	353/18800	1.19354e-06	4.55988e-05	3.63345e-05	STAP1/FCGR2B/FCN1/IL4I1/SLAMF1/CD80/CCR2/CXCL6/PTPN22/IL6/IL10/SERPING1/CD96/VSIG4/CD1A/CD1B/NCF1/SLAMF8/SLAMF6/IL7R/CLCF1/CR1	22	4.69042
BP	GO:0051346	negative regulation of hydrolase activity	22/357	371/18800	2.70078e-06	8.99011e-05	7.1636e-05	PLAUR/LTF/BIRC3/MMP9/TIMP1/TFPI2/SERPINE1/RARRES1/CSTA/PI3/SLPI/TNFSF14/THBS1/SERPING1/COL6A3/PTX3/SPINK1/SERPINB7/ANXA2/SERPINA1/CR1/MAGEA3	22	4.69042
BP	GO:0032102	negative regulation of response to external stimulus	22/357	429/18800	2.64696e-05	0.000601888	0.000479603	LTF/STAP1/FCGR2B/OAS1/HAMP/SERPINE1/SPP1/GPR31/PLAU/IL2RA/IL10/THBS1/SERPING1/CD96/VSIG4/SLAMF8/FPR2/SAA1/SOCS3/DPP4/CR1/MMP12	22	4.69042
BP	GO:0052547	regulation of peptidase activity	25/357	456/18800	2.31694e-06	8.04052e-05	6.40694e-05	PLAUR/LTF/BIRC3/MMP9/TIMP1/TFPI2/PCOLCE/SERPINE1/RARRES1/CSTA/PI3/SLPI/TNFSF14/THBS1/S100A8/SERPING1/S100A9/COL6A3/SPINK1/SERPINB7/GRIN1/ANXA2/SERPINA1/CR1/MAGEA3	25	4.6
CC	GO:0042581	specific granule	21/370	160/19594	3.13487e-12	1.54131e-10	1.31995e-10	PLAUR/LTF/LYZ/RETN/MMP8/PLAU/SLPI/CHI3L1/GPR84/MS4A3/PTX3/CAMP/DEFA4/CLEC4D/CEACAM3/FPR2/CLEC12A/MCEMP1/ORM1/HP/CLEC5A	21	4.58258
BP	GO:1990868	response to chemokine	21/357	97/18800	1.05576e-16	5.91576e-14	4.71386e-14	CCL7/LOX/CCL20/CCR2/CXCL6/CXCL9/CCR5/CXCR1/PPBP/CXCL10/CXCL8/CCL11/CXCR6/XCR1/CCR8/CXCR2/CCL13/CCR4/CXCR3/CCL23/CCL18	21	4.58258
BP	GO:1990869	cellular response to chemokine	21/357	97/18800	1.05576e-16	5.91576e-14	4.71386e-14	CCL7/LOX/CCL20/CCR2/CXCL6/CXCL9/CCR5/CXCR1/PPBP/CXCL10/CXCL8/CCL11/CXCR6/XCR1/CCR8/CXCR2/CCL13/CCR4/CXCR3/CCL23/CCL18	21	4.58258
BP	GO:1990266	neutrophil migration	21/357	128/18800	3.81196e-14	1.06798e-11	8.51003e-12	CCL7/CCL20/TREM1/CXCL6/CXCL9/S100A8/SLAMF8/S100A9/S100A12/CXCR1/PPBP/CXCL10/CXCL8/CCL11/SAA1/CXCR2/CCL13/C5AR1/DPP4/CCL23/CCL18	21	4.58258
BP	GO:0010951	negative regulation of endopeptidase activity	21/357	251/18800	1.51867e-08	9.81879e-07	7.82392e-07	PLAUR/LTF/BIRC3/MMP9/TIMP1/TFPI2/SERPINE1/RARRES1/CSTA/PI3/SLPI/TNFSF14/THBS1/SERPING1/COL6A3/SPINK1/SERPINB7/ANXA2/SERPINA1/CR1/MAGEA3	21	4.58258
BP	GO:0010466	negative regulation of peptidase activity	21/357	262/18800	3.20869e-08	1.92636e-06	1.53498e-06	PLAUR/LTF/BIRC3/MMP9/TIMP1/TFPI2/SERPINE1/RARRES1/CSTA/PI3/SLPI/TNFSF14/THBS1/SERPING1/COL6A3/SPINK1/SERPINB7/ANXA2/SERPINA1/CR1/MAGEA3	21	4.58258
BP	GO:0050870	positive regulation of T cell activation	24/357	223/18800	7.39951e-12	1.08162e-09	8.61866e-10	SIRPG/SIRPB1/IL4I1/SLAMF1/TNFSF11/CD80/CCR2/CD70/TNFSF14/LILRB2/PTPN22/IL2RA/TESPA1/IL6/IL36B/ICOS/IL7R/HLA-DQA1/DPP4/PDCD1LG2/CD3E/CR1/HLA-DOA/HLA-DQB2	24	4.49073
BP	GO:1903039	positive regulation of leukocyte cell-cell adhesion	24/357	245/18800	5.45649e-11	5.73273e-09	4.56802e-09	SIRPG/SIRPB1/IL4I1/SLAMF1/TNFSF11/CD80/CCR2/CD70/TNFSF14/LILRB2/PTPN22/IL2RA/TESPA1/IL6/IL36B/ICOS/IL7R/HLA-DQA1/DPP4/PDCD1LG2/CD3E/CR1/HLA-DOA/HLA-DQB2	24	4.49073
BP	GO:0007204	positive regulation of cytosolic calcium ion concentration	24/357	325/18800	1.62327e-08	1.02971e-06	8.20501e-07	P2RY10/CCR2/CXCL9/GPR65/GPR174/CCR5/PROK2/CXCR1/F2RL2/SPINK1/BDKRB2/CXCL10/FPR2/CXCR6/SAA1/XCR1/CHRNA9/GRIN1/CCR8/CXCR2/CCR4/CXCR3/FPR3/C5AR1	24	4.49073
BP	GO:0045861	negative regulation of proteolysis	24/357	350/18800	6.65373e-08	3.66718e-06	2.92213e-06	PLAUR/LTF/BIRC3/MMP9/TIMP1/TFPI2/SERPINE1/IL1R2/RARRES1/CSTA/PI3/SLPI/TNFSF14/PRKCG/IL10/THBS1/SERPING1/COL6A3/SPINK1/SERPINB7/ANXA2/SERPINA1/CR1/MAGEA3	24	4.49073
BP	GO:0051480	regulation of cytosolic calcium ion concentration	24/357	356/18800	9.14733e-08	4.68022e-06	3.72935e-06	P2RY10/CCR2/CXCL9/GPR65/GPR174/CCR5/PROK2/CXCR1/F2RL2/SPINK1/BDKRB2/CXCL10/FPR2/CXCR6/SAA1/XCR1/CHRNA9/GRIN1/CCR8/CXCR2/CCR4/CXCR3/FPR3/C5AR1	24	4.49073
BP	GO:1903706	regulation of hemopoiesis	24/357	371/18800	1.96446e-07	9.43504e-06	7.51814e-06	LTF/FCGR2B/HOXA9/IL4I1/HOXA5/CSF3/LOX/CD2/TNFSF11/CD80/CCR2/HOXA7/LIF/LILRB2/IL2RA/TESPA1/IL10/IL36B/SLAMF8/IL7R/GPR171/CR1/HLA-DOA/LILRB3	24	4.49073
BP	GO:0030098	lymphocyte differentiation	24/357	382/18800	3.34988e-07	1.42561e-05	1.13597e-05	FCGR2B/IL4I1/ITK/CD2/SLAMF1/CD80/CCR2/LILRB2/PTPN22/IL2RA/TESPA1/IL6/IL10/IL36B/SLAMF8/CD3G/SLAMF6/CLEC4D/CD3D/IL7R/CLCF1/CD3E/CR1/HLA-DOA	24	4.49073
BP	GO:0052548	regulation of endopeptidase activity	24/357	426/18800	2.31825e-06	8.04052e-05	6.40694e-05	PLAUR/LTF/BIRC3/MMP9/TIMP1/TFPI2/SERPINE1/RARRES1/CSTA/PI3/SLPI/TNFSF14/THBS1/S100A8/SERPING1/S100A9/COL6A3/SPINK1/SERPINB7/GRIN1/ANXA2/SERPINA1/CR1/MAGEA3	24	4.49073
BP	GO:0070098	chemokine-mediated signaling pathway	20/357	89/18800	2.63431e-16	1.18982e-13	9.48084e-14	CCL7/CCL20/CCR2/CXCL6/CXCL9/CCR5/CXCR1/PPBP/CXCL10/CXCL8/CCL11/CXCR6/XCR1/CCR8/CXCR2/CCL13/CCR4/CXCR3/CCL23/CCL18	20	4.47214
BP	GO:0030593	neutrophil chemotaxis	20/357	106/18800	9.63646e-15	2.94525e-12	2.34687e-12	CCL7/CCL20/TREM1/CXCL6/CXCL9/S100A8/S100A9/S100A12/CXCR1/PPBP/CXCL10/CXCL8/CCL11/SAA1/CXCR2/CCL13/C5AR1/DPP4/CCL23/CCL18	20	4.47214
BP	GO:0070663	regulation of leukocyte proliferation	20/357	254/18800	9.18782e-08	4.68022e-06	3.72935e-06	FCGR2B/IL4I1/SLAMF1/CD80/CCR2/CD70/LILRB2/IDO1/PTPN22/IL2RA/GPNMB/IL6/IL10/VSIG4/CSF2/CLCF1/PDCD1LG2/CD3E/CR1/FCGR3A	20	4.47214
BP	GO:0007162	negative regulation of cell adhesion	20/357	305/18800	1.689e-06	6.24002e-05	4.97224e-05	FCGR2B/IL4I1/SERPINE1/COL1A1/TGFBI/CD80/HOXA7/LILRB2/IDO1/ADAMDEC1/PTPN22/IL2RA/GPNMB/IL10/IL1RN/THBS1/VSIG4/PDCD1LG2/CR1/MMP12	20	4.47214
MF	GO:0019955	cytokine binding	19/361	141/18410	4.03121e-11	2.85064e-09	2.30961e-09	IL2RB/PLP2/IL1R2/CCR2/IL2RA/IL1RN/IL36RN/THBS1/CCR5/PDPN/CXCR1/IL31RA/CXCR6/XCR1/CCR8/CXCR2/CCR4/CXCR3/ITGB3	19	4.3589
MF	GO:0001664	G protein-coupled receptor binding	19/361	288/18410	4.45911e-06	8.17503e-05	6.62347e-05	MARCO/FCN1/CCL7/PPY/CCL20/CCR2/CXCL6/CXCL9/UCN2/PROK2/PPBP/BDKRB2/CXCL10/CXCL8/CCL11/SAA1/CCL13/CCL23/CCL18	19	4.3589
CC	GO:0070820	tertiary granule	19/370	164/19594	3.0841e-10	1.29973e-08	1.11306e-08	LTF/LYZ/MMP9/MMP8/PLAU/LILRB2/ADGRE3/GPR84/PTX3/PPBP/CAMP/CLEC4D/FPR2/CLEC12A/MCEMP1/CR1/ORM1/HP/CLEC5A	19	4.3589
BP	GO:0019730	antimicrobial humoral response	19/357	122/18800	1.68281e-12	3.05766e-10	2.43644e-10	LTF/LYZ/RARRES2/PI3/SLPI/CXCL6/JCHAIN/IL36RN/CXCL9/S100A9/S100A12/PPBP/CAMP/DEFA4/CXCL10/CXCL8/CCL13/H2BC12L/DEFA3	19	4.3589
BP	GO:0001906	cell killing	19/357	185/18800	2.60658e-09	2.03798e-07	1.62393e-07	LTF/STAP1/FCGR2B/LYZ/HAMP/CTSC/TREM1/CXCL6/CD1A/CD1B/SLAMF6/S100A12/DEFA4/SCNN1B/IL7R/PRF1/CCL13/FCGR3A/DEFA3	19	4.3589
BP	GO:0050670	regulation of lymphocyte proliferation	19/357	230/18800	9.1051e-08	4.68022e-06	3.72935e-06	FCGR2B/IL4I1/SLAMF1/CD80/CCR2/CD70/LILRB2/IDO1/PTPN22/IL2RA/GPNMB/IL6/IL10/VSIG4/CLCF1/PDCD1LG2/CD3E/CR1/FCGR3A	19	4.3589
BP	GO:0032944	regulation of mononuclear cell proliferation	19/357	233/18800	1.11726e-07	5.52385e-06	4.40158e-06	FCGR2B/IL4I1/SLAMF1/CD80/CCR2/CD70/LILRB2/IDO1/PTPN22/IL2RA/GPNMB/IL6/IL10/VSIG4/CLCF1/PDCD1LG2/CD3E/CR1/FCGR3A	19	4.3589
BP	GO:0018108	peptidyl-tyrosine phosphorylation	19/357	373/18800	0.000102166	0.0019516	0.0015551	GPRC5A/STAP1/CSF3/AREG/ITK/CD80/EREG/LIF/IL6/NCF1/IL24/SPINK1/CSF2/IL31RA/CLCF1/SOCS3/LILRA5/CD3E/ITGB3	19	4.3589
BP	GO:0018212	peptidyl-tyrosine modification	19/357	376/18800	0.000113414	0.00213015	0.00169737	GPRC5A/STAP1/CSF3/AREG/ITK/CD80/EREG/LIF/IL6/NCF1/IL24/SPINK1/CSF2/IL31RA/CLCF1/SOCS3/LILRA5/CD3E/ITGB3	19	4.3589
BP	GO:0002764	immune response-regulating signaling pathway	22/357	482/18800	0.000146397	0.00260287	0.00207405	LTF/BIRC3/STAP1/FCGR2B/FCN1/OAS1/TLR8/ITK/LILRB2/PTPN22/OASL/TESPA1/MYO1G/UBASH3A/TRAT1/CLEC4D/FPR2/FPR3/C5AR1/CR1/FCGR3A/IGLL5	22	4.26401
MF	GO:0005201	extracellular matrix structural constituent	18/361	172/18410	8.35214e-09	2.75621e-07	2.2331e-07	MXRA5/SRPX2/TFPI2/PCOLCE/COL1A1/TGFBI/FMOD/COL5A1/CHI3L1/POSTN/THBS1/LUM/COL6A2/COL8A1/COL6A3/COL1A2/COL3A1/COL6A5	18	4.24264
MF	GO:0061134	peptidase regulator activity	18/361	230/18410	7.05747e-07	1.74672e-05	1.41521e-05	LTF/BIRC3/TIMP1/TFPI2/PCOLCE/SERPINE1/CTSC/RARRES1/CSTA/PI3/SLPI/TNFSF14/SERPING1/COL6A3/SPINK1/SERPINB7/ANXA2/SERPINA1	18	4.24264
BP	GO:0002685	regulation of leukocyte migration	18/357	218/18800	2.00726e-07	9.50478e-06	7.57371e-06	STAP1/SERPINE1/RARRES2/CCL7/CCL20/SLAMF1/CCR2/HOXA7/TNFSF14/IL6/THBS1/SLAMF8/CXCL10/CXCL8/FPR2/CXCR3/C5AR1/DPP4	18	4.24264
BP	GO:0045088	regulation of innate immune response	18/357	231/18800	4.74561e-07	1.96137e-05	1.56288e-05	BIRC3/FCGR2B/FCN1/OAS1/TLR8/EREG/PTPN22/SERPING1/CD96/GBP5/VSIG4/NCF1/SLAMF8/SLAMF6/PYHIN1/FPR2/CR1/MMP12	18	4.24264
BP	GO:0050730	regulation of peptidyl-tyrosine phosphorylation	18/357	261/18800	2.76253e-06	9.01713e-05	7.18513e-05	GPRC5A/STAP1/CSF3/AREG/CD80/EREG/LIF/IL6/NCF1/IL24/SPINK1/CSF2/IL31RA/CLCF1/SOCS3/LILRA5/CD3E/ITGB3	18	4.24264
BP	GO:0030099	myeloid cell differentiation	18/357	391/18800	0.000524467	0.00731642	0.00582996	LTF/HOXA9/MMP9/CCN4/HOXA5/CSF3/RHAG/LOX/TNFSF11/HOXA7/LIF/CSF2/IL31RA/CLEC1B/GPR171/ANXA2/LILRB3/CLEC5A	18	4.24264
BP	GO:0048568	embryonic organ development	18/357	449/18800	0.00247169	0.0240864	0.0191928	HOXA9/HOXA1/HOXA2/HOXA3/HOXA5/HOXA6/RARRES2/HOXB5/HOXA7/LIF/IL10/LBX1/CSF2/CXCL8/CHRNA9/PHLDA2/SOCS3/HOXA4	18	4.24264
BP	GO:0001818	negative regulation of cytokine production	21/357	363/18800	6.68056e-06	0.000199713	0.000159137	LTF/FCGR2B/OAS1/TLR8/IL1R2/SLAMF1/MMP8/IDO1/PTPN22/GPNMB/IL6/IL10/IL36RN/THBS1/CD96/VSIG4/CIDEA/LILRA5/PDCD1LG2/CR1/ORM1	21	4.14614
MF	GO:0004857	enzyme inhibitor activity	17/361	390/18410	0.00189069	0.0167124	0.0135405	LTF/BIRC3/TIMP1/TFPI2/SERPINE1/RARRES1/CSTA/PI3/SLPI/TNFSF14/SERPING1/COL6A3/SPINK1/SERPINB7/ANXA2/SOCS3/SERPINA1	17	4.12311
MF	GO:0004175	endopeptidase activity	17/361	432/18410	0.00532377	0.0387539	0.0313987	LTF/MMP9/CTSC/GZMK/MMP8/PLAU/MMP19/ADAMDEC1/MMP7/MMP13/ADAM12/HTRA4/TMPRSS7/MMP1/DPP4/HP/MMP12	17	4.12311
KEGG	hsa05202	Transcriptional misregulation in cancer	17/197	193/8164	3.74104e-06	0.000111764	9.30338e-05	BIRC3/HOXA9/IL2RB/MMP9/IL1R2/PLAU/SSX1/IL6/BCL2A1/HMGA2/CSF2/DEFA4/CXCL8/PTCRA/WT1/DEFA3/H3C7	17	4.12311
CC	GO:0005788	endoplasmic reticulum lumen	17/370	311/19594	9.53038e-05	0.001426	0.00122119	PLAUR/CP/AFP/TIMP1/COL1A1/CTSC/SPP1/COL5A1/IL6/THBS1/COL6A2/COL8A1/SERPING1/COL6A3/COL1A2/COL3A1/SERPINA1	17	4.12311
BP	GO:0042098	T cell proliferation	17/357	204/18800	3.85199e-07	1.6188e-05	1.28991e-05	IL4I1/SLAMF1/CD80/CCR2/CD70/TNFSF14/LILRB2/IDO1/PTPN22/IL2RA/GPNMB/IL6/IL10/VSIG4/PDCD1LG2/CD3E/CR1	17	4.12311
BP	GO:0061448	connective tissue development	17/357	260/18800	1.05719e-05	0.000279863	0.000223004	EPYC/TIMP1/CCN4/HOXA3/HOXA5/COL1A1/LOX/TGFBI/COL5A1/CHI3L1/MMP13/HMGA2/STC1/UNCX/SERPINB7/COL3A1/WT1	17	4.12311
BP	GO:0070372	regulation of ERK1 and ERK2 cascade	17/357	311/18800	0.000101263	0.00194541	0.00155017	MARCO/CCL7/CCL20/SLAMF1/TNFSF11/LIF/CHI3L1/PTPN22/GPNMB/FPR2/CCL11/CHRNA9/CCL13/PLA2G2A/C5AR1/CCL23/CCL18	17	4.12311
BP	GO:0019058	viral life cycle	17/357	317/18800	0.000127534	0.00230521	0.00183687	LTF/FCN1/OAS1/SLAMF1/CD80/SLPI/APOBEC3A/OASL/HMGA2/CCR5/PTX3/CXCL8/LRRC15/CXCR6/CR1/CLEC5A/ITGB3	17	4.12311
BP	GO:0060249	anatomical structure homeostasis	17/357	319/18800	0.00013753	0.00245944	0.00195976	LTF/OAS1/LYZ/HAMP/LOX/SPP1/TNFSF11/CCR2/JCHAIN/IL6/CHRNA1/COL3A1/POTEE/POTEF/POTEI/POTEJ/ITGB3	17	4.12311
BP	GO:0070371	ERK1 and ERK2 cascade	17/357	335/18800	0.000245429	0.00391059	0.00311608	MARCO/CCL7/CCL20/SLAMF1/TNFSF11/LIF/CHI3L1/PTPN22/GPNMB/FPR2/CCL11/CHRNA9/CCL13/PLA2G2A/C5AR1/CCL23/CCL18	17	4.12311
BP	GO:0050878	regulation of body fluid levels	17/357	382/18800	0.00107853	0.0125468	0.00999769	PLAUR/TFPI2/SERPINE1/VDR/PLAU/F13A1/IL6/THBS1/SERPING1/PDPN/F2RL2/SPINK1/SCNN1B/COL3A1/SAA1/SERPINA1/ITGB3	17	4.12311
BP	GO:0016032	viral process	17/357	418/18800	0.002786	0.0260181	0.0207321	LTF/FCN1/OAS1/SLAMF1/CD80/SLPI/APOBEC3A/OASL/HMGA2/CCR5/PTX3/CXCL8/LRRC15/CXCR6/CR1/CLEC5A/ITGB3	17	4.12311
BP	GO:1901652	response to peptide	20/357	491/18800	0.00120219	0.0136087	0.0108438	FCGR2B/MMP9/TIMP1/RETN/RARRES2/COL1A1/AREG/EREG/MAS1/GDF15/PTPN22/IL10/MMP13/SPINK1/FBP1/GJB2/COL3A1/FPR2/SOCS3/MMP12	20	4.02492
MF	GO:0004866	endopeptidase inhibitor activity	16/361	180/18410	5.42663e-07	1.41378e-05	1.14546e-05	LTF/BIRC3/TIMP1/TFPI2/SERPINE1/RARRES1/CSTA/PI3/SLPI/TNFSF14/SERPING1/COL6A3/SPINK1/SERPINB7/ANXA2/SERPINA1	16	4
MF	GO:0030414	peptidase inhibitor activity	16/361	187/18410	9.06132e-07	2.0388e-05	1.65185e-05	LTF/BIRC3/TIMP1/TFPI2/SERPINE1/RARRES1/CSTA/PI3/SLPI/TNFSF14/SERPING1/COL6A3/SPINK1/SERPINB7/ANXA2/SERPINA1	16	4
MF	GO:0061135	endopeptidase regulator activity	16/361	194/18410	1.47663e-06	3.04554e-05	2.46752e-05	LTF/BIRC3/TIMP1/TFPI2/SERPINE1/RARRES1/CSTA/PI3/SLPI/TNFSF14/SERPING1/COL6A3/SPINK1/SERPINB7/ANXA2/SERPINA1	16	4
KEGG	hsa04640	Hematopoietic cell lineage	16/197	99/8164	1.40002e-09	8.36514e-08	6.96327e-08	CSF3/IL1R2/CD2/IL2RA/IL6/CD1A/CD1B/CD3G/CSF2/CD3D/IL7R/HLA-DQA1/CD3E/CR1/HLA-DOA/ITGB3	16	4
BP	GO:0042129	regulation of T cell proliferation	16/357	174/18800	2.23447e-07	1.02908e-05	8.20004e-06	IL4I1/SLAMF1/CD80/CCR2/CD70/LILRB2/IDO1/PTPN22/IL2RA/GPNMB/IL6/IL10/VSIG4/PDCD1LG2/CD3E/CR1	16	4
BP	GO:0050920	regulation of chemotaxis	16/357	225/18800	6.71253e-06	0.000199713	0.000159137	STAP1/SERPINE1/RARRES2/CCL7/SLAMF1/CCR2/TNFSF14/IL6/THBS1/SLAMF8/CXCL10/CXCL8/FPR2/CCR4/C5AR1/DPP4	16	4
BP	GO:0044403	biological process involved in symbiotic interaction	16/357	286/18800	0.00012354	0.0022451	0.00178896	LTF/FCN1/SLAMF1/CD80/TREM1/CXCL6/HMGA2/CCR5/PTX3/CAMP/SCNN1B/CXCL8/LRRC15/CR1/CLEC5A/ITGB3	16	4
BP	GO:0030217	T cell differentiation	19/357	263/18800	7.26611e-07	2.84054e-05	2.26343e-05	IL4I1/ITK/CD2/CD80/CCR2/LILRB2/PTPN22/IL2RA/TESPA1/IL6/IL36B/CD3G/SLAMF6/CLEC4D/CD3D/IL7R/CD3E/CR1/HLA-DOA	19	3.90007
BP	GO:1902105	regulation of leukocyte differentiation	19/357	283/18800	2.17455e-06	7.77748e-05	6.19734e-05	LTF/FCGR2B/IL4I1/CD2/TNFSF11/CD80/CCR2/HOXA7/LIF/LILRB2/IL2RA/TESPA1/IL10/IL36B/SLAMF8/IL7R/CR1/HLA-DOA/LILRB3	19	3.90007
BP	GO:0019932	second-messenger-mediated signaling	19/357	303/18800	5.87978e-06	0.000181356	0.00014451	CCL20/TNFSF11/CCR2/THBS1/TRPM8/CCR5/CXCR1/TRAT1/SPINK1/CXCL8/FPR2/CXCR6/XCR1/GRIN1/CCR8/CXCR2/CCR4/CXCR3/CD3E	19	3.90007
MF	GO:0004896	cytokine receptor activity	15/361	97/18410	6.57467e-10	3.25446e-08	2.63679e-08	IL2RB/IL1R2/IL18RAP/CCR2/IL2RA/CCR5/CXCR1/IL31RA/IL7R/CXCR6/XCR1/CCR8/CXCR2/CCR4/CXCR3	15	3.87298
MF	GO:0019838	growth factor binding	15/361	139/18410	9.84649e-08	2.70779e-06	2.19387e-06	IL2RB/SRPX2/CCN4/COL1A1/IL1R2/COL5A1/IL2RA/IL1RN/IL36RN/THBS1/ESM1/COL1A2/COL3A1/HTRA4/ITGB3	15	3.87298
MF	GO:0004252	serine-type endopeptidase activity	15/361	174/18410	1.80923e-06	3.58227e-05	2.90238e-05	LTF/MMP9/CTSC/GZMK/MMP8/PLAU/MMP19/MMP7/MMP13/HTRA4/TMPRSS7/MMP1/DPP4/HP/MMP12	15	3.87298
MF	GO:0008236	serine-type peptidase activity	15/361	191/18410	5.73834e-06	0.000101446	8.21921e-05	LTF/MMP9/CTSC/GZMK/MMP8/PLAU/MMP19/MMP7/MMP13/HTRA4/TMPRSS7/MMP1/DPP4/HP/MMP12	15	3.87298
MF	GO:0017171	serine hydrolase activity	15/361	195/18410	7.38324e-06	0.000126024	0.000102106	LTF/MMP9/CTSC/GZMK/MMP8/PLAU/MMP19/MMP7/MMP13/HTRA4/TMPRSS7/MMP1/DPP4/HP/MMP12	15	3.87298
MF	GO:0005539	glycosaminoglycan binding	15/361	234/18410	6.27622e-05	0.00078641	0.000637155	LTF/EPYC/CCN4/PCOLCE/CCL7/CXCL6/COL5A1/JCHAIN/POSTN/GPNMB/THBS1/CXCL10/CXCL8/SAA1/CCL23	15	3.87298
BP	GO:0002526	acute inflammatory response	15/357	113/18800	3.77017e-09	2.81673e-07	2.24446e-07	FCGR2B/HAMP/TNFSF11/TREM1/ALOX5AP/SAA2/IL6/S100A8/IL31RA/SAA1/CD163/SERPINA1/FCGR3A/ORM1/HP	15	3.87298
BP	GO:0002688	regulation of leukocyte chemotaxis	15/357	124/18800	1.37566e-08	9.06854e-07	7.2261e-07	STAP1/SERPINE1/RARRES2/CCL7/SLAMF1/CCR2/TNFSF14/IL6/THBS1/SLAMF8/CXCL10/CXCL8/FPR2/C5AR1/DPP4	15	3.87298
BP	GO:0050729	positive regulation of inflammatory response	15/357	145/18800	1.14462e-07	5.57712e-06	4.44403e-06	STAP1/CCN4/SERPINE1/CTSC/MMP8/TNFSF11/CCR2/IDO1/ALOX5AP/IL6/S100A8/S100A9/S100A12/LILRA5/PLA2G2A	15	3.87298
BP	GO:0050731	positive regulation of peptidyl-tyrosine phosphorylation	15/357	190/18800	3.66203e-06	0.000117255	9.34323e-05	STAP1/CSF3/AREG/CD80/EREG/LIF/IL6/NCF1/IL24/CSF2/IL31RA/CLCF1/LILRA5/CD3E/ITGB3	15	3.87298
BP	GO:0070374	positive regulation of ERK1 and ERK2 cascade	15/357	220/18800	2.13925e-05	0.000502948	0.000400765	MARCO/CCL7/CCL20/SLAMF1/TNFSF11/CHI3L1/PTPN22/GPNMB/FPR2/CCL11/CCL13/PLA2G2A/C5AR1/CCL23/CCL18	15	3.87298
BP	GO:0048705	skeletal system morphogenesis	15/357	228/18800	3.24472e-05	0.00070836	0.000564444	LTF/HOXA9/HOXA1/HOXA2/HOXA3/HOXA5/HOXA6/COL1A1/HOXB5/HOXA7/MMP13/STC1/UNCX/COL3A1/HOXA4	15	3.87298
BP	GO:0002703	regulation of leukocyte mediated immunity	15/357	236/18800	4.8258e-05	0.00101402	0.000808004	STAP1/FCGR2B/IL4I1/SLAMF1/CCR2/CXCL6/IL6/IL10/CD96/CD1A/CD1B/SLAMF6/IL7R/CLCF1/CR1	15	3.87298
BP	GO:0031348	negative regulation of defense response	15/357	268/18800	0.000198993	0.00329564	0.00262607	FCGR2B/OAS1/HAMP/GPR31/IL2RA/IL10/SERPING1/CD96/VSIG4/SLAMF8/FPR2/SAA1/SOCS3/CR1/MMP12	15	3.87298
BP	GO:0001894	tissue homeostasis	15/357	272/18800	0.000233532	0.00373873	0.00297914	LTF/OAS1/LYZ/HAMP/SPP1/TNFSF11/CCR2/JCHAIN/IL6/COL3A1/POTEE/POTEF/POTEI/POTEJ/ITGB3	15	3.87298
BP	GO:0048872	homeostasis of number of cells	15/357	282/18800	0.000343359	0.00519988	0.00414343	HAMP/HOXA5/RHAG/CCR2/CXCL6/TNFSF14/IL2RA/IL6/GPR174/SCNN1B/IL7R/GAPT/HCAR2/CCR4/PLA2G2A	15	3.87298
BP	GO:0002440	production of molecular mediator of immune response	15/357	312/18800	0.000974657	0.0118724	0.00946034	FCGR2B/SLAMF1/CCR2/TREM1/PTPN22/IL6/IL10/CD96/SLAMF9/CLCF1/GAPT/HLA-DQA1/CR1/HLA-DOA/HLA-DQB2	15	3.87298
BP	GO:0045765	regulation of angiogenesis	15/357	345/18800	0.00260101	0.0251171	0.0200141	HOXA5/SERPINE1/CCR2/CHI3L1/GPNMB/IL6/IL10/THBS1/ADAM12/HMGA2/CAMP/CXCL10/CXCL8/CCL11/C5AR1	15	3.87298
BP	GO:1901342	regulation of vasculature development	15/357	351/18800	0.00305962	0.028182	0.0224563	HOXA5/SERPINE1/CCR2/CHI3L1/GPNMB/IL6/IL10/THBS1/ADAM12/HMGA2/CAMP/CXCL10/CXCL8/CCL11/C5AR1	15	3.87298
CC	GO:0030139	endocytic vesicle	18/370	342/19594	9.66777e-05	0.001426	0.00122119	CACNG3/LTF/MARCO/MSR1/CSF3/AREG/SLAMF1/EREG/NCF1/CD3G/CD3D/IL7R/SAA1/CD163/HLA-DQA1/DPP4/HLA-DQB2/HP	18	3.77124
BP	GO:0006909	phagocytosis	18/357	310/18800	2.90018e-05	0.000645722	0.000514532	MARCO/STAP1/MSR1/FCGR2B/FCN1/SIRPG/IL2RB/SIRPB1/CEACAM4/SLAMF1/CCR2/PRKCG/MYO1G/THBS1/PTX3/FPR2/IGLL5/ITGB3	18	3.77124
KEGG	hsa04657	IL-17 signaling pathway	14/197	94/8164	4.57504e-08	2.18687e-06	1.82038e-06	MMP9/CSF3/CCL7/CCL20/CXCL6/IL6/MMP13/S100A8/S100A9/CSF2/CXCL10/CXCL8/CCL11/MMP1	14	3.74166
KEGG	hsa04380	Osteoclast differentiation	14/197	128/8164	2.2211e-06	7.58347e-05	6.3126e-05	FCGR2B/SIRPG/SIRPB1/TNFSF11/LILRB2/FCGR2A/NCF1/FCGR3B/SOCS3/LILRA5/FCGR3A/LILRB3/LILRA6/ITGB3	14	3.74166
BP	GO:0002548	monocyte chemotaxis	14/357	70/18800	4.54555e-11	4.92973e-09	3.92816e-09	SERPINE1/CCL7/CCL20/TNFSF11/CCR2/IL6/SLAMF8/S100A12/CXCL10/FPR2/CCL11/CCL13/CCL23/CCL18	14	3.74166
BP	GO:0050777	negative regulation of immune response	14/357	179/18800	8.59524e-06	0.000243827	0.000194289	FCGR2B/OAS1/IL4I1/SLAMF1/CCR2/IL10/SERPING1/CD96/VSIG4/SLAMF8/COL3A1/IL7R/CR1/MMP12	14	3.74166
BP	GO:0002695	negative regulation of leukocyte activation	14/357	193/18800	2.0195e-05	0.000481529	0.000383697	FCGR2B/IL4I1/CD80/CCR2/LILRB2/IDO1/PTPN22/IL2RA/GPNMB/IL10/VSIG4/IL31RA/PDCD1LG2/CR1	14	3.74166
BP	GO:0050866	negative regulation of cell activation	14/357	216/18800	6.95728e-05	0.00140062	0.00111606	FCGR2B/IL4I1/CD80/CCR2/LILRB2/IDO1/PTPN22/IL2RA/GPNMB/IL10/VSIG4/IL31RA/PDCD1LG2/CR1	14	3.74166
BP	GO:0007596	blood coagulation	14/357	221/18800	8.89078e-05	0.00172779	0.00137676	PLAUR/TFPI2/SERPINE1/PLAU/F13A1/IL6/THBS1/SERPING1/PDPN/F2RL2/COL3A1/SAA1/SERPINA1/ITGB3	14	3.74166
BP	GO:0050817	coagulation	14/357	226/18800	0.000112758	0.00212972	0.00169703	PLAUR/TFPI2/SERPINE1/PLAU/F13A1/IL6/THBS1/SERPING1/PDPN/F2RL2/COL3A1/SAA1/SERPINA1/ITGB3	14	3.74166
BP	GO:0007599	hemostasis	14/357	227/18800	0.000118142	0.00218238	0.00173899	PLAUR/TFPI2/SERPINE1/PLAU/F13A1/IL6/THBS1/SERPING1/PDPN/F2RL2/COL3A1/SAA1/SERPINA1/ITGB3	14	3.74166
BP	GO:0019722	calcium-mediated signaling	17/357	202/18800	3.34851e-07	1.42561e-05	1.13597e-05	CCL20/TNFSF11/CCR2/TRPM8/CCR5/CXCR1/TRAT1/CXCL8/FPR2/CXCR6/XCR1/GRIN1/CCR8/CXCR2/CCR4/CXCR3/CD3E	17	3.63803
BP	GO:0002768	immune response-regulating cell surface receptor signaling pathway	17/357	328/18800	0.000191493	0.00326197	0.00259924	STAP1/FCGR2B/FCN1/ITK/LILRB2/PTPN22/TESPA1/MYO1G/UBASH3A/TRAT1/CLEC4D/FPR2/FPR3/C5AR1/CR1/FCGR3A/IGLL5	17	3.63803
BP	GO:0002253	activation of immune response	17/357	386/18800	0.00120712	0.0136186	0.0108517	STAP1/FCGR2B/FCN1/ITK/PTPN22/TESPA1/MYO1G/SERPING1/VSIG4/UBASH3A/TRAT1/PYHIN1/FPR2/FPR3/C5AR1/CR1/IGLL5	17	3.63803
BP	GO:0048608	reproductive structure development	17/357	433/18800	0.00397629	0.0346328	0.0275965	AFP/RETN/VDR/SPP1/MMP19/EREG/LIF/MAS1/IL10/STC1/PTX3/CSF2/GJB2/PHLDA2/SOCS3/SRY/WT1	17	3.63803
BP	GO:0061458	reproductive system development	17/357	436/18800	0.0042586	0.036524	0.0291035	AFP/RETN/VDR/SPP1/MMP19/EREG/LIF/MAS1/IL10/STC1/PTX3/CSF2/GJB2/PHLDA2/SOCS3/SRY/WT1	17	3.63803
MF	GO:0002020	protease binding	13/361	136/18410	2.8167e-06	5.36256e-05	4.34479e-05	TIMP1/SERPINE1/COL1A1/CSTA/CD70/COL1A2/BDKRB2/COL3A1/ANXA2/SERPINA1/DPP4/MAGEA3/ITGB3	13	3.60555
MF	GO:0008083	growth factor activity	13/361	162/18410	1.91107e-05	0.000312635	0.000253299	TYMP/TIMP1/DKK1/CSF3/AREG/EREG/LIF/GDF15/IL6/IL10/PPBP/CSF2/CLCF1	13	3.60555
MF	GO:0008201	heparin binding	13/361	168/18410	2.81004e-05	0.000409109	0.000331463	LTF/CCN4/PCOLCE/CCL7/CXCL6/COL5A1/POSTN/GPNMB/THBS1/CXCL10/CXCL8/SAA1/CCL23	13	3.60555
MF	GO:1901681	sulfur compound binding	13/361	267/18410	0.00246039	0.0202982	0.0164458	LTF/CCN4/PCOLCE/CCL7/CXCL6/COL5A1/POSTN/GPNMB/THBS1/CXCL10/CXCL8/SAA1/CCL23	13	3.60555
CC	GO:0005581	collagen trimer	13/370	86/19594	7.89625e-09	2.91174e-07	2.49355e-07	MARCO/MSR1/FCN1/COL1A1/LOX/COL5A1/LUM/COL6A2/COL8A1/COL6A3/COL1A2/COL3A1/COL6A5	13	3.60555
BP	GO:0061844	antimicrobial humoral immune response mediated by antimicrobial peptide	13/357	79/18800	2.86458e-09	2.1888e-07	1.7441e-07	LTF/CXCL6/CXCL9/S100A9/S100A12/PPBP/CAMP/DEFA4/CXCL10/CXCL8/CCL13/H2BC12L/DEFA3	13	3.60555
BP	GO:0042116	macrophage activation	13/357	106/18800	1.08896e-07	5.46433e-06	4.35415e-06	STAP1/FCGR2B/HAMP/CTSC/MMP8/IL6/IL10/THBS1/VSIG4/CSF2/IL31RA/FPR2/C5AR1	13	3.60555
BP	GO:0050921	positive regulation of chemotaxis	13/357	140/18800	2.75003e-06	9.01713e-05	7.18513e-05	SERPINE1/RARRES2/CCL7/SLAMF1/CCR2/TNFSF14/IL6/THBS1/CXCL10/CXCL8/FPR2/CCR4/C5AR1	13	3.60555
BP	GO:0002687	positive regulation of leukocyte migration	13/357	141/18800	2.97817e-06	9.62752e-05	7.67151e-05	SERPINE1/RARRES2/CCL7/CCL20/SLAMF1/CCR2/TNFSF14/IL6/THBS1/CXCL10/CXCL8/FPR2/C5AR1	13	3.60555
BP	GO:0070665	positive regulation of leukocyte proliferation	13/357	158/18800	1.0432e-05	0.000278353	0.0002218	SLAMF1/CD80/CCR2/CD70/LILRB2/PTPN22/IL2RA/IL6/CSF2/CLCF1/PDCD1LG2/CD3E/FCGR3A	13	3.60555
BP	GO:0002706	regulation of lymphocyte mediated immunity	13/357	175/18800	3.10276e-05	0.000686281	0.00054685	FCGR2B/IL4I1/SLAMF1/CCR2/IL6/IL10/CD96/CD1A/CD1B/SLAMF6/IL7R/CLCF1/CR1	13	3.60555
BP	GO:0002819	regulation of adaptive immune response	13/357	188/18800	6.52347e-05	0.0013212	0.00105277	FCGR2B/IL4I1/SLAMF1/CD48/CD80/CCR2/IL6/IL10/CD1A/CD1B/IL7R/CLCF1/CR1	13	3.60555
BP	GO:0051216	cartilage development	13/357	195/18800	9.46382e-05	0.00182858	0.00145707	EPYC/TIMP1/CCN4/HOXA3/HOXA5/COL1A1/TGFBI/CHI3L1/MMP13/HMGA2/STC1/UNCX/COL3A1	13	3.60555
BP	GO:0022408	negative regulation of cell-cell adhesion	13/357	199/18800	0.000116117	0.00215683	0.00171863	FCGR2B/IL4I1/CD80/LILRB2/IDO1/PTPN22/IL2RA/GPNMB/IL10/IL1RN/VSIG4/PDCD1LG2/CR1	13	3.60555
BP	GO:0019724	B cell mediated immunity	13/357	219/18800	0.000298299	0.00462157	0.00368261	FCGR2B/TLR8/CD70/IL10/SERPING1/CLCF1/GAPT/HLA-DQA1/CR1/FCGR3A/HLA-DOA/HLA-DQB2/IGLL5	13	3.60555
BP	GO:0002699	positive regulation of immune effector process	13/357	248/18800	0.000960917	0.0117476	0.0093609	STAP1/FCN1/SLAMF1/CD80/CCR2/PTPN22/IL6/IL10/CD1A/CD1B/SLAMF6/CLCF1/CR1	13	3.60555
BP	GO:0051607	defense response to virus	13/357	290/18800	0.00379632	0.0335874	0.0267635	BIRC3/OAS1/TLR8/APOBEC3A/PTPN22/OASL/IL6/CXCL9/CXCL10/RNASE2/PRF1/DEFA3/MMP12	13	3.60555
BP	GO:0140546	defense response to symbiont	13/357	291/18800	0.00390768	0.0341237	0.0271908	BIRC3/OAS1/TLR8/APOBEC3A/PTPN22/OASL/IL6/CXCL9/CXCL10/RNASE2/PRF1/DEFA3/MMP12	13	3.60555
BP	GO:0071356	cellular response to tumor necrosis factor	16/357	229/18800	8.39061e-06	0.000242588	0.000193302	BIRC3/HAMP/CCL7/COL1A1/CCL20/TNFSF11/CD70/MYOD1/CHI3L1/THBS1/CAMP/CXCL8/CCL11/CCL13/CCL23/CCL18	16	3.5
BP	GO:0034612	response to tumor necrosis factor	16/357	249/18800	2.37632e-05	0.000547204	0.000436029	BIRC3/HAMP/CCL7/COL1A1/CCL20/TNFSF11/CD70/MYOD1/CHI3L1/THBS1/CAMP/CXCL8/CCL11/CCL13/CCL23/CCL18	16	3.5
BP	GO:0051098	regulation of binding	16/357	366/18800	0.00179647	0.0188154	0.0149927	PLAUR/MMP9/DKK1/CSF3/LOX/MMP8/TNFSF11/SLPI/LIF/MYOD1/IL10/HMGA2/PYHIN1/PHLDA2/ANXA2/CCL23	16	3.5
BP	GO:0045860	positive regulation of protein kinase activity	16/357	396/18800	0.0039055	0.0341237	0.0271908	LTF/GPRC5A/STAP1/DKK1/FAM20A/AREG/TNFSF11/EREG/MAS1/CHI3L1/THBS1/HMGA2/NCF1/S100A12/LILRA5/ITGB3	16	3.5
MF	GO:0019956	chemokine binding	12/361	33/18410	6.60279e-13	6.53677e-11	5.29614e-11	PLP2/CCR2/CCR5/PDPN/CXCR1/CXCR6/XCR1/CCR8/CXCR2/CCR4/CXCR3/ITGB3	12	3.4641
MF	GO:0042379	chemokine receptor binding	12/361	71/18410	1.21956e-08	3.55106e-07	2.8771e-07	CCL7/CCL20/CCR2/CXCL6/CXCL9/PPBP/CXCL10/CXCL8/CCL11/CCL13/CCL23/CCL18	12	3.4641
MF	GO:0030246	carbohydrate binding	12/361	270/18410	0.00725825	0.049312	0.0399529	CHI3L2/FCN1/CLEC10A/CHI3L1/GALNT5/HK3/PTX3/FBP1/CLEC1B/CLEC4D/CLEC12A/CLEC5A	12	3.4641
KEGG	hsa05152	Tuberculosis	12/197	180/8164	0.00133815	0.0168325	0.0140116	FCGR2B/VDR/LSP1/IL6/IL10/FCGR2A/FCGR3B/CAMP/HLA-DQA1/CR1/FCGR3A/HLA-DOA	12	3.4641
BP	GO:0006968	cellular defense response	12/357	54/18800	3.06423e-10	2.94341e-08	2.3454e-08	ITK/CCR2/LSP1/LILRB2/CXCL9/NCF1/CCR5/TRAT1/PRF1/CXCR2/C5AR1/CLEC5A	12	3.4641
BP	GO:0002690	positive regulation of leukocyte chemotaxis	12/357	94/18800	2.15864e-07	1.00796e-05	8.03177e-06	SERPINE1/RARRES2/CCL7/SLAMF1/CCR2/TNFSF14/IL6/THBS1/CXCL10/CXCL8/FPR2/C5AR1	12	3.4641
BP	GO:0032963	collagen metabolic process	12/357	101/18800	4.78384e-07	1.96137e-05	1.56288e-05	MMP9/COL1A1/MMP8/MMP19/COL5A1/IL6/MMP7/MMP13/COL1A2/SERPINB7/MMP1/MMP12	12	3.4641
BP	GO:0002456	T cell mediated immunity	12/357	112/18800	1.47041e-06	5.49278e-05	4.37682e-05	FCGR2B/IL4I1/CTSC/SLAMF1/CCR2/CD70/IL6/MYO1G/CD1A/CD1B/IL7R/PRF1	12	3.4641
BP	GO:0071675	regulation of mononuclear cell migration	12/357	116/18800	2.13938e-06	7.77748e-05	6.19734e-05	SERPINE1/RARRES2/CCL7/CCL20/SLAMF1/CCR2/TNFSF14/THBS1/SLAMF8/CXCL10/FPR2/C5AR1	12	3.4641
BP	GO:0032609	interferon-gamma production	12/357	117/18800	2.34376e-06	8.04052e-05	6.40694e-05	TLR8/CD2/SLAMF1/CCR2/PTPN22/IL10/IL36RN/CD96/SLAMF6/PDCD1LG2/CD3E/CR1	12	3.4641
BP	GO:0032649	regulation of interferon-gamma production	12/357	117/18800	2.34376e-06	8.04052e-05	6.40694e-05	TLR8/CD2/SLAMF1/CCR2/PTPN22/IL10/IL36RN/CD96/SLAMF6/PDCD1LG2/CD3E/CR1	12	3.4641
BP	GO:0050868	negative regulation of T cell activation	12/357	125/18800	4.70323e-06	0.000149172	0.000118865	FCGR2B/IL4I1/CD80/LILRB2/IDO1/PTPN22/IL2RA/GPNMB/IL10/VSIG4/PDCD1LG2/CR1	12	3.4641
BP	GO:0001909	leukocyte mediated cytotoxicity	12/357	131/18800	7.651e-06	0.000223675	0.000178232	STAP1/FCGR2B/CTSC/TREM1/CXCL6/CD1A/CD1B/SLAMF6/SCNN1B/IL7R/PRF1/FCGR3A	12	3.4641
BP	GO:0050671	positive regulation of lymphocyte proliferation	12/357	141/18800	1.62161e-05	0.000403841	0.000321793	SLAMF1/CD80/CCR2/CD70/LILRB2/PTPN22/IL2RA/IL6/CLCF1/PDCD1LG2/CD3E/FCGR3A	12	3.4641
BP	GO:0070555	response to interleukin-1	12/357	141/18800	1.62161e-05	0.000403841	0.000321793	CCL7/CCL20/IL1R2/CHI3L1/IL6/IL1RN/CAMP/CXCL8/CCL11/CCL13/CCL23/CCL18	12	3.4641
BP	GO:0032946	positive regulation of mononuclear cell proliferation	12/357	143/18800	1.86915e-05	0.000452093	0.000360242	SLAMF1/CD80/CCR2/CD70/LILRB2/PTPN22/IL2RA/IL6/CLCF1/PDCD1LG2/CD3E/FCGR3A	12	3.4641
BP	GO:1903038	negative regulation of leukocyte cell-cell adhesion	12/357	144/18800	2.00483e-05	0.000481446	0.000383632	FCGR2B/IL4I1/CD80/LILRB2/IDO1/PTPN22/IL2RA/GPNMB/IL10/VSIG4/PDCD1LG2/CR1	12	3.4641
BP	GO:0051250	negative regulation of lymphocyte activation	12/357	161/18800	6.03746e-05	0.00124201	0.000989669	FCGR2B/IL4I1/CD80/LILRB2/IDO1/PTPN22/IL2RA/GPNMB/IL10/VSIG4/PDCD1LG2/CR1	12	3.4641
BP	GO:0002822	regulation of adaptive immune response based on somatic recombination of immune receptors built from immunoglobulin superfamily domains	12/357	173/18800	0.000120334	0.00219871	0.001752	FCGR2B/IL4I1/SLAMF1/CD80/CCR2/IL6/IL10/CD1A/CD1B/IL7R/CLCF1/CR1	12	3.4641
BP	GO:0016064	immunoglobulin mediated immune response	12/357	216/18800	0.000905821	0.0111145	0.00885638	FCGR2B/TLR8/IL10/SERPING1/CLCF1/GAPT/HLA-DQA1/CR1/FCGR3A/HLA-DOA/HLA-DQB2/IGLL5	12	3.4641
KEGG	hsa04613	Neutrophil extracellular trap formation	15/197	190/8164	5.18209e-05	0.00112593	0.000937238	TLR8/AQP9/PRKCG/FCGR2A/NCF1/FCGR3B/CAMP/FPR2/FPR3/C5AR1/CR1/FCGR3A/H2BC12L/ITGB3/H3C7	15	3.35659
MF	GO:0008009	chemokine activity	11/361	49/18410	2.11838e-09	8.06615e-08	6.53526e-08	CCL7/CCL20/CXCL6/CXCL9/PPBP/CXCL10/CXCL8/CCL11/CCL13/CCL23/CCL18	11	3.31662
MF	GO:0070851	growth factor receptor binding	11/361	139/18410	9.43599e-05	0.0011121	0.00090103	CSF3/AREG/EREG/IL6/IL10/IL1RN/IL36RN/IL36B/ESM1/CSF2/ITGB3	11	3.31662
MF	GO:0005178	integrin binding	11/361	156/18410	0.000261543	0.00287697	0.00233095	IBSP/CCN4/SPP1/TGFBI/COL5A1/GPNMB/THBS1/ESM1/COL3A1/ITGBL1/ITGB3	11	3.31662
KEGG	hsa04610	Complement and coagulation cascades	11/197	85/8164	5.47986e-06	0.000145521	0.000121134	PLAUR/SERPINE1/PLAU/F13A1/SERPING1/VSIG4/F2RL2/BDKRB2/SERPINA1/C5AR1/CR1	11	3.31662
KEGG	hsa04145	Phagosome	11/197	152/8164	0.00108997	0.0153237	0.0127557	MARCO/MSR1/FCGR2B/THBS1/FCGR2A/NCF1/FCGR3B/HLA-DQA1/FCGR3A/HLA-DOA/ITGB3	11	3.31662
CC	GO:0035580	specific granule lumen	11/370	62/19594	2.01543e-08	6.60614e-07	5.65736e-07	LTF/LYZ/RETN/MMP8/SLPI/CHI3L1/PTX3/CAMP/DEFA4/ORM1/HP	11	3.31662
CC	GO:0005775	vacuolar lumen	11/370	174/19594	0.000486186	0.00603541	0.0051686	LYZ/RETN/CSF3/CTSC/FMOD/LUM/PLAC8/FABP5/RNASE2/ANXA2/DEFA3	11	3.31662
BP	GO:0009620	response to fungus	11/357	64/18800	3.00308e-08	1.8357e-06	1.46274e-06	LTF/HAMP/RARRES2/IL36RN/S100A8/S100A9/S100A12/PTX3/DEFA4/CLEC4D/DEFA3	11	3.31662
BP	GO:0050672	negative regulation of lymphocyte proliferation	11/357	84/18800	5.34588e-07	2.1654e-05	1.72546e-05	FCGR2B/IL4I1/CD80/LILRB2/IDO1/IL2RA/GPNMB/IL10/VSIG4/PDCD1LG2/CR1	11	3.31662
BP	GO:0032945	negative regulation of mononuclear cell proliferation	11/357	85/18800	6.03751e-07	2.38801e-05	1.90284e-05	FCGR2B/IL4I1/CD80/LILRB2/IDO1/IL2RA/GPNMB/IL10/VSIG4/PDCD1LG2/CR1	11	3.31662
BP	GO:0070664	negative regulation of leukocyte proliferation	11/357	91/18800	1.20998e-06	4.57072e-05	3.64209e-05	FCGR2B/IL4I1/CD80/LILRB2/IDO1/IL2RA/GPNMB/IL10/VSIG4/PDCD1LG2/CR1	11	3.31662
BP	GO:0071347	cellular response to interleukin-1	11/357	111/18800	8.63039e-06	0.000243827	0.000194289	CCL7/CCL20/IL1R2/IL6/IL1RN/CAMP/CXCL8/CCL11/CCL13/CCL23/CCL18	11	3.31662
BP	GO:0002698	negative regulation of immune effector process	11/357	112/18800	9.41019e-06	0.000259616	0.00020687	FCGR2B/IL4I1/SLAMF1/CCR2/IL10/SERPING1/CD96/VSIG4/SLAMF8/IL7R/CR1	11	3.31662
BP	GO:0072676	lymphocyte migration	11/357	119/18800	1.67997e-05	0.000415008	0.000330691	CCL7/CCL20/CCR2/TNFSF14/MYO1G/CXCL10/CCL11/SAA1/CCL13/CCL23/CCL18	11	3.31662
BP	GO:0032635	interleukin-6 production	11/357	172/18800	0.000460594	0.00670354	0.00534159	TLR8/SLAMF1/MMP8/EREG/LILRB2/PTPN22/IL6/IL10/IL36RN/LILRA5/ORM1	11	3.31662
BP	GO:0032675	regulation of interleukin-6 production	11/357	172/18800	0.000460594	0.00670354	0.00534159	TLR8/SLAMF1/MMP8/EREG/LILRB2/PTPN22/IL6/IL10/IL36RN/LILRA5/ORM1	11	3.31662
BP	GO:0007259	receptor signaling pathway via JAK-STAT	11/357	173/18800	0.000483698	0.00684914	0.00545761	HAMP/CCR2/LIF/IL6/IL10/IL24/CSF2/IL31RA/IL7R/CLCF1/SOCS3	11	3.31662
BP	GO:0048771	tissue remodeling	11/357	174/18800	0.000507765	0.00711293	0.00566781	TIMP1/HAMP/HOXA3/VDR/SPP1/TNFSF11/CCR2/LIF/GPNMB/IL6/ITGB3	11	3.31662
BP	GO:0097696	receptor signaling pathway via STAT	11/357	184/18800	0.000808533	0.0101808	0.00811242	HAMP/CCR2/LIF/IL6/IL10/IL24/CSF2/IL31RA/IL7R/CLCF1/SOCS3	11	3.31662
BP	GO:0002573	myeloid leukocyte differentiation	11/357	210/18800	0.00232965	0.0230361	0.0183559	LTF/MMP9/CCN4/CSF3/TNFSF11/HOXA7/LIF/CSF2/IL31RA/ANXA2/LILRB3	11	3.31662
KEGG	hsa04151	PI3K-Akt signaling pathway	18/197	354/8164	0.00219678	0.0228274	0.0190019	IBSP/IL2RB/CSF3/COL1A1/AREG/SPP1/EREG/IL2RA/IL6/THBS1/COL6A2/G6PC2/COL6A3/COL1A2/IL7R/COL6A5/EIF4E1B/ITGB3	18	3.29983
KEGG	hsa05150	Staphylococcus aureus infection	14/197	96/8164	6.02119e-08	2.39844e-06	1.9965e-06	FCGR2B/KRT33B/IL10/FCGR2A/FCGR3B/CAMP/DEFA4/FPR2/FPR3/HLA-DQA1/C5AR1/FCGR3A/HLA-DOA/DEFA3	14	3.20713
BP	GO:0032640	tumor necrosis factor production	14/357	182/18800	1.03972e-05	0.000278353	0.0002218	LTF/OAS1/CD2/SLAMF1/MMP8/CCR2/PTPN22/GPNMB/IL6/IL10/THBS1/CIDEA/LILRA5/ORM1	14	3.20713
BP	GO:0032680	regulation of tumor necrosis factor production	14/357	182/18800	1.03972e-05	0.000278353	0.0002218	LTF/OAS1/CD2/SLAMF1/MMP8/CCR2/PTPN22/GPNMB/IL6/IL10/THBS1/CIDEA/LILRA5/ORM1	14	3.20713
BP	GO:0071706	tumor necrosis factor superfamily cytokine production	14/357	187/18800	1.41501e-05	0.00035769	0.000285019	LTF/OAS1/CD2/SLAMF1/MMP8/CCR2/PTPN22/GPNMB/IL6/IL10/THBS1/CIDEA/LILRA5/ORM1	14	3.20713
BP	GO:1903555	regulation of tumor necrosis factor superfamily cytokine production	14/357	187/18800	1.41501e-05	0.00035769	0.000285019	LTF/OAS1/CD2/SLAMF1/MMP8/CCR2/PTPN22/GPNMB/IL6/IL10/THBS1/CIDEA/LILRA5/ORM1	14	3.20713
BP	GO:0002429	immune response-activating cell surface receptor signaling pathway	14/357	300/18800	0.00187952	0.0193833	0.0154452	STAP1/FCGR2B/FCN1/ITK/PTPN22/TESPA1/MYO1G/UBASH3A/TRAT1/FPR2/FPR3/C5AR1/CR1/IGLL5	14	3.20713
BP	GO:0002757	immune response-activating signal transduction	14/357	300/18800	0.00187952	0.0193833	0.0154452	STAP1/FCGR2B/FCN1/ITK/PTPN22/TESPA1/MYO1G/UBASH3A/TRAT1/FPR2/FPR3/C5AR1/CR1/IGLL5	14	3.20713
MF	GO:0005518	collagen binding	10/361	68/18410	7.8555e-07	1.85165e-05	1.50022e-05	MMP9/PCOLCE/LOX/TGFBI/MMP13/THBS1/LUM/COL6A2/LRRC15/MMP12	10	3.16228
MF	GO:0004867	serine-type endopeptidase inhibitor activity	10/361	98/18410	2.24857e-05	0.000347825	0.000281811	TFPI2/SERPINE1/PI3/SLPI/SERPING1/COL6A3/SPINK1/SERPINB7/ANXA2/SERPINA1	10	3.16228
MF	GO:0008237	metallopeptidase activity	10/361	189/18410	0.00422526	0.0326797	0.0264774	MMP9/MMP8/MMP19/CPA4/ADAMDEC1/MMP7/MMP13/ADAM12/MMP1/MMP12	10	3.16228
KEGG	hsa05323	Rheumatoid arthritis	10/197	93/8164	7.54605e-05	0.00150292	0.00125105	CCL20/TNFSF11/CD80/CXCL6/IL6/CSF2/CXCL8/MMP1/HLA-DQA1/HLA-DOA	10	3.16228
KEGG	hsa05162	Measles	10/197	139/8164	0.00190772	0.0217116	0.0180731	FCGR2B/OAS1/IL2RB/SLAMF1/IL2RA/IL6/CD3G/CD3D/HSPA6/CD3E	10	3.16228
KEGG	hsa04630	JAK-STAT signaling pathway	10/197	162/8164	0.00574633	0.0457791	0.0381072	IL2RB/CSF3/LIF/IL2RA/IL6/IL10/IL24/CSF2/IL7R/SOCS3	10	3.16228
CC	GO:0035579	specific granule membrane	10/370	91/19594	8.43701e-06	0.000165928	0.000142097	PLAUR/PLAU/GPR84/MS4A3/CLEC4D/CEACAM3/FPR2/CLEC12A/MCEMP1/CLEC5A	10	3.16228
CC	GO:0072562	blood microparticle	10/370	147/19594	0.000491017	0.00603541	0.0051686	CP/F13A1/JCHAIN/SERPING1/HSPA6/POTEE/HBG2/POTEF/ORM1/HP	10	3.16228
CC	GO:0005766	primary lysosome	10/370	155/19594	0.00074282	0.008116	0.00695037	LYZ/RETN/CTSC/PLAC8/FABP5/DEFA4/RNASE2/ABCA13/ANXA2/DEFA3	10	3.16228
CC	GO:0042582	azurophil granule	10/370	155/19594	0.00074282	0.008116	0.00695037	LYZ/RETN/CTSC/PLAC8/FABP5/DEFA4/RNASE2/ABCA13/ANXA2/DEFA3	10	3.16228
CC	GO:0101002	ficolin-1-rich granule	10/370	185/19594	0.00278949	0.0216553	0.0185451	FCN1/MMP9/LILRB2/ADGRE3/HK3/CLEC4D/FPR2/HSPA6/SERPINA1/CR1	10	3.16228
BP	GO:0050832	defense response to fungus	10/357	53/18800	5.07463e-08	2.89168e-06	2.30418e-06	LTF/HAMP/RARRES2/IL36RN/S100A8/S100A9/S100A12/DEFA4/CLEC4D/DEFA3	10	3.16228
BP	GO:0022617	extracellular matrix disassembly	10/357	62/18800	2.40447e-07	1.07784e-05	8.5886e-06	MMP9/MMP8/MMP19/IL6/MMP7/MMP13/PDPN/MMP1/DPP4/MMP12	10	3.16228
BP	GO:0043030	regulation of macrophage activation	10/357	62/18800	2.40447e-07	1.07784e-05	8.5886e-06	STAP1/FCGR2B/HAMP/CTSC/MMP8/IL6/IL10/THBS1/VSIG4/IL31RA	10	3.16228
BP	GO:0048247	lymphocyte chemotaxis	10/357	64/18800	3.27525e-07	1.42561e-05	1.13597e-05	CCL7/CCL20/CCR2/TNFSF14/CXCL10/CCL11/SAA1/CCL13/CCL23/CCL18	10	3.16228
BP	GO:0042130	negative regulation of T cell proliferation	10/357	68/18800	5.87749e-07	2.3524e-05	1.87446e-05	IL4I1/CD80/LILRB2/IDO1/IL2RA/GPNMB/IL10/VSIG4/PDCD1LG2/CR1	10	3.16228
BP	GO:0050829	defense response to Gram-negative bacterium	10/357	87/18800	5.87639e-06	0.000181356	0.00014451	LTF/LYZ/SERPINE1/RARRES2/TREM1/CXCL6/IL6/CAMP/DEFA4/DEFA3	10	3.16228
BP	GO:0042102	positive regulation of T cell proliferation	10/357	103/18800	2.64959e-05	0.000601888	0.000479603	SLAMF1/CD80/CCR2/CD70/LILRB2/PTPN22/IL2RA/IL6/PDCD1LG2/CD3E	10	3.16228
BP	GO:0050830	defense response to Gram-positive bacterium	10/357	104/18800	2.88277e-05	0.000645722	0.000514532	LYZ/RARRES2/IL6/CAMP/DEFA4/IL7R/PLA2G2A/C5AR1/H2BC12L/DEFA3	10	3.16228
BP	GO:0071887	leukocyte apoptotic process	10/357	109/18800	4.3306e-05	0.000921485	0.000734268	IDO1/IL2RA/IL6/IL10/CD3G/CCR5/IL7R/PTCRA/HCAR2/HSH2D	10	3.16228
BP	GO:0048706	embryonic skeletal system development	10/357	127/18800	0.000157216	0.00273866	0.00218225	HOXA9/HOXA1/HOXA2/HOXA3/HOXA5/HOXA6/COL1A1/HOXB5/HOXA7/HOXA4	10	3.16228
BP	GO:0045766	positive regulation of angiogenesis	10/357	183/18800	0.0026784	0.025265	0.020132	SERPINE1/CHI3L1/IL10/THBS1/ADAM12/HMGA2/CAMP/CXCL8/CCL11/C5AR1	10	3.16228
BP	GO:1904018	positive regulation of vasculature development	10/357	183/18800	0.0026784	0.025265	0.020132	SERPINE1/CHI3L1/IL10/THBS1/ADAM12/HMGA2/CAMP/CXCL8/CCL11/C5AR1	10	3.16228
BP	GO:0043393	regulation of protein binding	10/357	196/18800	0.00436481	0.0373397	0.0297534	MMP9/DKK1/CSF3/LOX/TNFSF11/SLPI/IL10/PHLDA2/ANXA2/CCL23	10	3.16228
BP	GO:0044703	multi-organism reproductive process	10/357	205/18800	0.00595681	0.047911	0.038177	EPYC/MMP9/TIMP1/VDR/SPP1/LIF/IDO1/STC1/GJB2/EDDM3A	10	3.16228
BP	GO:0045619	regulation of lymphocyte differentiation	13/357	181/18800	4.41116e-05	0.000932723	0.000743223	IL4I1/CD2/CD80/CCR2/LILRB2/IL2RA/TESPA1/IL10/IL36B/SLAMF8/IL7R/CR1/HLA-DOA	13	3.05085
BP	GO:0043588	skin development	13/357	296/18800	0.00450485	0.0381493	0.0303986	DKK1/COL1A1/VDR/CSTA/HOXA7/EREG/COL5A1/COL1A2/KRT80/COL3A1/KRT75/LORICRIN/LIPN	13	3.05085
MF	GO:0016493	C-C chemokine receptor activity	9/361	23/18410	2.48943e-10	1.54034e-08	1.24799e-08	CCR2/CCR5/CXCR1/CXCR6/XCR1/CCR8/CXCR2/CCR4/CXCR3	9	3
MF	GO:0019957	C-C chemokine binding	9/361	24/18410	3.91464e-10	2.15305e-08	1.74442e-08	CCR2/CCR5/CXCR1/CXCR6/XCR1/CCR8/CXCR2/CCR4/CXCR3	9	3
MF	GO:0001637	G protein-coupled chemoattractant receptor activity	9/361	26/18410	9.03614e-10	3.72741e-08	3.01997e-08	CCR2/CCR5/CXCR1/CXCR6/XCR1/CCR8/CXCR2/CCR4/CXCR3	9	3
MF	GO:0004950	chemokine receptor activity	9/361	26/18410	9.03614e-10	3.72741e-08	3.01997e-08	CCR2/CCR5/CXCR1/CXCR6/XCR1/CCR8/CXCR2/CCR4/CXCR3	9	3
MF	GO:0004222	metalloendopeptidase activity	9/361	111/18410	0.000338256	0.00356248	0.00288635	MMP9/MMP8/MMP19/ADAMDEC1/MMP7/MMP13/ADAM12/MMP1/MMP12	9	3
KEGG	hsa04512	ECM-receptor interaction	9/197	88/8164	0.000254418	0.00467738	0.00389352	IBSP/COL1A1/SPP1/THBS1/COL6A2/COL6A3/COL1A2/COL6A5/ITGB3	9	3
KEGG	hsa04974	Protein digestion and absorption	9/197	103/8164	0.000819124	0.0130514	0.0108642	COL1A1/COL5A1/COL6A2/COL8A1/COL6A3/COL1A2/COL3A1/COL6A5/DPP4	9	3
KEGG	hsa04668	TNF signaling pathway	9/197	112/8164	0.001489	0.0177936	0.0148116	BIRC3/MMP9/CCL20/CXCL6/LIF/IL6/CSF2/CXCL10/SOCS3	9	3
KEGG	hsa05322	Systemic lupus erythematosus	9/197	136/8164	0.0055335	0.0456037	0.0379612	CD80/IL10/FCGR2A/FCGR3B/HLA-DQA1/FCGR3A/HLA-DOA/H2BC12L/H3C7	9	3
CC	GO:1904724	tertiary granule lumen	9/370	55/19594	8.18602e-07	2.19534e-05	1.88004e-05	LTF/LYZ/MMP9/MMP8/PTX3/PPBP/CAMP/ORM1/HP	9	3
CC	GO:0031091	platelet alpha granule	9/370	91/19594	5.55541e-05	0.000964027	0.000825572	TIMP1/SERPINE1/F13A1/THBS1/SERPING1/PPBP/SERPINA1/ORM1/ITGB3	9	3
BP	GO:0006953	acute-phase response	9/357	48/18800	2.53429e-07	1.12109e-05	8.93321e-06	HAMP/TNFSF11/SAA2/IL6/SAA1/CD163/SERPINA1/ORM1/HP	9	3
BP	GO:0048704	embryonic skeletal system morphogenesis	9/357	94/18800	7.46819e-05	0.00148568	0.00118384	HOXA9/HOXA1/HOXA2/HOXA3/HOXA5/HOXA6/HOXB5/HOXA7/HOXA4	9	3
BP	GO:0002832	negative regulation of response to biotic stimulus	9/357	113/18800	0.000305932	0.00471809	0.00375952	LTF/OAS1/IL4I1/SERPING1/CD96/VSIG4/SLAMF8/CR1/MMP12	9	3
BP	GO:0032612	interleukin-1 production	9/357	129/18800	0.000806202	0.0101808	0.00811242	TLR8/IL1R2/IL6/IL10/GBP5/PYHIN1/SAA1/LILRA5/ORM1	9	3
BP	GO:0032652	regulation of interleukin-1 production	9/357	129/18800	0.000806202	0.0101808	0.00811242	TLR8/IL1R2/IL6/IL10/GBP5/PYHIN1/SAA1/LILRA5/ORM1	9	3
BP	GO:1903900	regulation of viral life cycle	9/357	139/18800	0.00136713	0.0146379	0.0116639	LTF/FCN1/OAS1/SLPI/APOBEC3A/OASL/HMGA2/PTX3/CXCL8	9	3
BP	GO:0001890	placenta development	9/357	147/18800	0.00201261	0.0206923	0.0164883	VDR/SPP1/LIF/IL10/STC1/CSF2/GJB2/PHLDA2/SOCS3	9	3
BP	GO:0044409	entry into host	9/357	153/18800	0.00264036	0.0252184	0.0200948	FCN1/SLAMF1/CD80/CCR5/PTX3/CXCL8/CR1/CLEC5A/ITGB3	9	3
BP	GO:0050792	regulation of viral process	9/357	159/18800	0.00341406	0.0307723	0.0245204	LTF/FCN1/OAS1/SLPI/APOBEC3A/OASL/HMGA2/PTX3/CXCL8	9	3
BP	GO:0002700	regulation of production of molecular mediator of immune response	9/357	167/18800	0.00471109	0.0397957	0.0317105	FCGR2B/SLAMF1/CCR2/PTPN22/IL6/IL10/CD96/CLCF1/CR1	9	3
BP	GO:0031214	biomineral tissue development	9/357	170/18800	0.0052858	0.0434495	0.0346219	LTF/IBSP/COL1A1/FAM20A/ODAM/LOX/SPP1/MMP13/COL1A2	9	3
BP	GO:0110148	biomineralization	9/357	172/18800	0.00569812	0.0462731	0.0368719	LTF/IBSP/COL1A1/FAM20A/ODAM/LOX/SPP1/MMP13/COL1A2	9	3
BP	GO:0010469	regulation of signaling receptor activity	12/357	173/18800	0.000120334	0.00219871	0.001752	CACNG3/GPRC5A/FCGR2B/SERPINE1/DKK1/AREG/CCR2/PLAU/EREG/IL10/NCF1/PHLDA2	12	2.88675
BP	GO:0006898	receptor-mediated endocytosis	12/357	246/18800	0.00271043	0.0254538	0.0202824	CACNG3/MARCO/MSR1/FCGR2B/SERPINE1/DKK1/CXCR1/CXCL8/FPR2/CXCR2/ANXA2/ITGB3	12	2.88675
CC	GO:0098802	plasma membrane signaling receptor complex	15/370	313/19594	0.000956044	0.00880164	0.00753753	CACNG3/IL2RB/IL18RAP/IL2RA/IL6/CHRNA1/CD3G/TRAT1/CSF2/CD3D/CHRNA9/GRIN1/ITGBL1/CD3E/ITGB3	15	2.84019
MF	GO:0030020	extracellular matrix structural constituent conferring tensile strength	8/361	41/18410	1.09851e-06	2.36419e-05	1.91548e-05	COL1A1/COL5A1/COL6A2/COL8A1/COL6A3/COL1A2/COL3A1/COL6A5	8	2.82843
KEGG	hsa05140	Leishmaniasis	8/197	77/8164	0.000504256	0.00860837	0.00716575	IL10/FCGR2A/NCF1/FCGR3B/HLA-DQA1/CR1/FCGR3A/HLA-DOA	8	2.82843
KEGG	hsa05142	Chagas disease	8/197	102/8164	0.00314982	0.0294409	0.0245071	SERPINE1/IL6/IL10/CD3G/CD3D/BDKRB2/CXCL8/CD3E	8	2.82843
KEGG	hsa04659	Th17 cell differentiation	8/197	108/8164	0.00447402	0.0381889	0.0317891	IL2RB/IL2RA/IL6/CD3G/CD3D/HLA-DQA1/CD3E/HLA-DOA	8	2.82843
CC	GO:0031093	platelet alpha granule lumen	8/370	67/19594	3.70061e-05	0.0006823	0.000584307	TIMP1/SERPINE1/F13A1/THBS1/SERPING1/PPBP/SERPINA1/ORM1	8	2.82843
CC	GO:0070821	tertiary granule membrane	8/370	73/19594	6.91288e-05	0.00113294	0.000970228	PLAU/LILRB2/GPR84/CLEC4D/FPR2/CLEC12A/MCEMP1/CLEC5A	8	2.82843
CC	GO:0035578	azurophil granule lumen	8/370	91/19594	0.000325714	0.00457551	0.00391837	LYZ/RETN/CTSC/PLAC8/FABP5/RNASE2/ANXA2/DEFA3	8	2.82843
CC	GO:0030665	clathrin-coated vesicle membrane	8/370	111/19594	0.00122223	0.0102231	0.00875481	AREG/EREG/CD3G/CD3D/IL7R/ENTHD1/HLA-DQA1/HLA-DQB2	8	2.82843
BP	GO:0031640	killing of cells of another organism	8/357	46/18800	2.17326e-06	7.77748e-05	6.19734e-05	LTF/LYZ/HAMP/S100A12/DEFA4/PRF1/CCL13/DEFA3	8	2.82843
BP	GO:0036230	granulocyte activation	8/357	47/18800	2.57611e-06	8.74836e-05	6.97097e-05	FCGR2B/CCR2/CXCL6/CAMP/SCNN1B/CXCL8/CXCR2/PLA2G2A	8	2.82843
BP	GO:1905517	macrophage migration	8/357	55/18800	8.73967e-06	0.000244857	0.000195109	STAP1/RARRES2/SLAMF1/CCR2/THBS1/SLAMF8/SAA1/C5AR1	8	2.82843
BP	GO:0019731	antibacterial humoral response	8/357	60/18800	1.69114e-05	0.000415008	0.000330691	LTF/PI3/SLPI/JCHAIN/CAMP/DEFA4/H2BC12L/DEFA3	8	2.82843
BP	GO:0071677	positive regulation of mononuclear cell migration	8/357	66/18800	3.4388e-05	0.000745887	0.000594346	SERPINE1/CCL7/CCL20/SLAMF1/CCR2/TNFSF14/CXCL10/FPR2	8	2.82843
BP	GO:0050766	positive regulation of phagocytosis	8/357	71/18800	5.86652e-05	0.00121748	0.00097013	STAP1/FCGR2B/FCN1/SIRPG/IL2RB/SIRPB1/PTX3/FPR2	8	2.82843
BP	GO:0002437	inflammatory response to antigenic stimulus	8/357	75/18800	8.71051e-05	0.0017026	0.00135669	FCGR2B/IL2RA/IL10/IL1RN/IL36RN/IL36B/IL31RA/FCGR3A	8	2.82843
BP	GO:2000106	regulation of leukocyte apoptotic process	8/357	85/18800	0.000210834	0.00342427	0.00272856	IDO1/IL10/CD3G/CCR5/IL7R/PTCRA/HCAR2/HSH2D	8	2.82843
BP	GO:0002709	regulation of T cell mediated immunity	8/357	88/18800	0.000268078	0.00421158	0.00335592	FCGR2B/IL4I1/SLAMF1/CCR2/IL6/CD1A/CD1B/IL7R	8	2.82843
BP	GO:0001776	leukocyte homeostasis	8/357	89/18800	0.000289765	0.00451015	0.00359383	CCR2/CXCL6/TNFSF14/IL2RA/IL6/GPR174/GAPT/HCAR2	8	2.82843
BP	GO:0048525	negative regulation of viral process	8/357	91/18800	0.000337446	0.00513345	0.0040905	LTF/FCN1/OAS1/SLPI/APOBEC3A/OASL/HMGA2/PTX3	8	2.82843
BP	GO:0031341	regulation of cell killing	8/357	100/18800	0.00063767	0.00857538	0.00683313	STAP1/FCGR2B/CXCL6/CD1A/CD1B/SLAMF6/IL7R/PRF1	8	2.82843
BP	GO:0032677	regulation of interleukin-8 production	8/357	102/18800	0.000727291	0.00955137	0.00761083	FCN1/TLR8/SERPINE1/CD2/CHI3L1/PTPN22/IL6/IL10	8	2.82843
BP	GO:0032637	interleukin-8 production	8/357	103/18800	0.000775755	0.00987913	0.007872	FCN1/TLR8/SERPINE1/CD2/CHI3L1/PTPN22/IL6/IL10	8	2.82843
BP	GO:0032760	positive regulation of tumor necrosis factor production	8/357	103/18800	0.000775755	0.00987913	0.007872	OAS1/CD2/MMP8/CCR2/IL6/THBS1/LILRA5/ORM1	8	2.82843
BP	GO:0002444	myeloid leukocyte mediated immunity	8/357	104/18800	0.000826783	0.010295	0.00820337	STAP1/FCGR2B/CCR2/TREM1/CXCL6/IL6/SCNN1B/FCGR3A	8	2.82843
BP	GO:0007200	phospholipase C-activating G protein-coupled receptor signaling pathway	8/357	104/18800	0.000826783	0.010295	0.00820337	P2RY10/GPR65/GPR174/F2RL2/FPR2/CXCR2/FPR3/C5AR1	8	2.82843
BP	GO:0019882	antigen processing and presentation	8/357	107/18800	0.000996236	0.0118957	0.00947888	FCGR2B/LILRB2/THBS1/CD1A/CD1B/HLA-DQA1/HLA-DOA/HLA-DQB2	8	2.82843
BP	GO:1903557	positive regulation of tumor necrosis factor superfamily cytokine production	8/357	107/18800	0.000996236	0.0118957	0.00947888	OAS1/CD2/MMP8/CCR2/IL6/THBS1/LILRA5/ORM1	8	2.82843
BP	GO:0019079	viral genome replication	8/357	134/18800	0.00410454	0.0356575	0.0284131	LTF/OAS1/SLPI/APOBEC3A/OASL/HMGA2/CXCL8/CXCR6	8	2.82843
BP	GO:0045089	positive regulation of innate immune response	8/357	140/18800	0.0053367	0.0437609	0.0348701	FCN1/TLR8/EREG/GBP5/SLAMF6/PYHIN1/FPR2/MMP12	8	2.82843
MF	GO:0043177	organic acid binding	11/361	141/18410	0.000107279	0.00123495	0.00100057	VDR/GPR31/ALOX5AP/S100A8/TDO2/S100A9/FABP5/AGXT/GRIN1/HBG2/HBG1	11	2.7136
KEGG	hsa05146	Amoebiasis	11/197	102/8164	3.20025e-05	0.00076486	0.000636682	COL1A1/IL1R2/PRKCG/IL6/IL10/CD1A/CD1B/CSF2/COL1A2/COL3A1/CXCL8	11	2.7136
CC	GO:0030666	endocytic vesicle membrane	11/370	194/19594	0.0011932	0.0102231	0.00875481	CACNG3/MARCO/MSR1/AREG/EREG/CD3G/CD3D/IL7R/CD163/HLA-DQA1/HLA-DQB2	11	2.7136
BP	GO:0045580	regulation of T cell differentiation	11/357	151/18800	0.000149297	0.00261425	0.00208312	IL4I1/CD2/CD80/CCR2/LILRB2/IL2RA/TESPA1/IL36B/IL7R/CR1/HLA-DOA	11	2.7136
BP	GO:1902107	positive regulation of leukocyte differentiation	11/357	157/18800	0.000210271	0.00342427	0.00272856	IL4I1/TNFSF11/CD80/LIF/LILRB2/IL2RA/TESPA1/IL10/IL36B/IL7R/CR1	11	2.7136
BP	GO:1903708	positive regulation of hemopoiesis	11/357	157/18800	0.000210271	0.00342427	0.00272856	IL4I1/TNFSF11/CD80/LIF/LILRB2/IL2RA/TESPA1/IL10/IL36B/IL7R/CR1	11	2.7136
MF	GO:0008528	G protein-coupled peptide receptor activity	17/361	148/18410	5.29698e-09	1.87286e-07	1.51741e-07	CCR2/MAS1/GPR84/MCHR2/CCR5/CXCR1/F2RL2/BDKRB2/FPR2/CXCR6/XCR1/CCR8/CXCR2/CCR4/CXCR3/FPR3/NPBWR1	17	2.66789
MF	GO:0001653	peptide receptor activity	17/361	154/18410	9.72414e-09	3.00841e-07	2.43743e-07	CCR2/MAS1/GPR84/MCHR2/CCR5/CXCR1/F2RL2/BDKRB2/FPR2/CXCR6/XCR1/CCR8/CXCR2/CCR4/CXCR3/FPR3/NPBWR1	17	2.66789
MF	GO:0048020	CCR chemokine receptor binding	7/361	47/18410	3.36763e-05	0.000476279	0.000385885	CCL7/CCL20/CCR2/CCL11/CCL13/CCL23/CCL18	7	2.64575
MF	GO:0001618	virus receptor activity	7/361	76/18410	0.000720316	0.00727666	0.00589561	SLAMF1/CD80/CCR5/DPP4/CR1/CLEC5A/ITGB3	7	2.64575
MF	GO:0140272	exogenous protein binding	7/361	77/18410	0.000779246	0.00771454	0.00625037	SLAMF1/CD80/CCR5/DPP4/CR1/CLEC5A/ITGB3	7	2.64575
MF	GO:0033293	monocarboxylic acid binding	7/361	81/18410	0.0010541	0.0100342	0.00812982	AFP/VDR/GPR31/ALOX5AP/S100A8/S100A9/FABP5	7	2.64575
KEGG	hsa04658	Th1 and Th2 cell differentiation	7/197	92/8164	0.00665409	0.0496977	0.0413692	IL2RB/IL2RA/CD3G/CD3D/HLA-DQA1/CD3E/HLA-DOA	7	2.64575
CC	GO:0030669	clathrin-coated endocytic vesicle membrane	7/370	72/19594	0.000415356	0.00556955	0.00476964	AREG/EREG/CD3G/CD3D/IL7R/HLA-DQA1/HLA-DQB2	7	2.64575
CC	GO:0045334	clathrin-coated endocytic vesicle	7/370	91/19594	0.00168243	0.013414	0.0114875	AREG/EREG/CD3G/CD3D/IL7R/HLA-DQA1/HLA-DQB2	7	2.64575
BP	GO:0048246	macrophage chemotaxis	7/357	38/18800	6.38218e-06	0.000193305	0.000154032	STAP1/RARRES2/SLAMF1/THBS1/SLAMF8/SAA1/C5AR1	7	2.64575
BP	GO:0002251	organ or tissue specific immune response	7/357	41/18800	1.08265e-05	0.000282159	0.000224833	LTF/IL6/CAMP/DEFA4/RNASE2/H2BC12L/DEFA3	7	2.64575
BP	GO:0042119	neutrophil activation	7/357	41/18800	1.08265e-05	0.000282159	0.000224833	FCGR2B/CXCL6/CAMP/SCNN1B/CXCL8/CXCR2/PLA2G2A	7	2.64575
BP	GO:0030574	collagen catabolic process	7/357	42/18800	1.27817e-05	0.000328031	0.000261385	MMP9/MMP8/MMP19/MMP7/MMP13/MMP1/MMP12	7	2.64575
BP	GO:0031295	T cell costimulation	7/357	45/18800	2.04742e-05	0.000484748	0.000386262	CD80/TNFSF14/LILRB2/ICOS/DPP4/PDCD1LG2/CD3E	7	2.64575
BP	GO:0031294	lymphocyte costimulation	7/357	47/18800	2.74659e-05	0.000619735	0.000493824	CD80/TNFSF14/LILRB2/ICOS/DPP4/PDCD1LG2/CD3E	7	2.64575
BP	GO:0002269	leukocyte activation involved in inflammatory response	7/357	50/18800	4.15432e-05	0.000889606	0.000708866	STAP1/CTSC/MMP8/IL6/SCNN1B/FPR2/C5AR1	7	2.64575
BP	GO:0030199	collagen fibril organization	7/357	62/18800	0.000168325	0.0029021	0.00231248	COL1A1/LOX/FMOD/COL5A1/LUM/COL1A2/COL3A1	7	2.64575
BP	GO:0002704	negative regulation of leukocyte mediated immunity	7/357	67/18800	0.000274486	0.0042922	0.00342016	FCGR2B/IL4I1/SLAMF1/CCR2/CD96/IL7R/CR1	7	2.64575
BP	GO:0032732	positive regulation of interleukin-1 production	7/357	73/18800	0.000466693	0.00670523	0.00534294	TLR8/IL6/GBP5/PYHIN1/SAA1/LILRA5/ORM1	7	2.64575
BP	GO:0045824	negative regulation of innate immune response	7/357	73/18800	0.000466693	0.00670523	0.00534294	OAS1/SERPING1/CD96/VSIG4/SLAMF8/CR1/MMP12	7	2.64575
BP	GO:0150076	neuroinflammatory response	7/357	73/18800	0.000466693	0.00670523	0.00534294	STAP1/MMP9/CTSC/MMP8/IL6/FPR2/C5AR1	7	2.64575
BP	GO:0070227	lymphocyte apoptotic process	7/357	75/18800	0.000550432	0.00761544	0.00606822	IDO1/IL2RA/IL10/CD3G/IL7R/PTCRA/HSH2D	7	2.64575
BP	GO:0032729	positive regulation of interferon-gamma production	7/357	77/18800	0.0006457	0.00864878	0.00689162	TLR8/CD2/SLAMF1/CCR2/PTPN22/SLAMF6/CD3E	7	2.64575
BP	GO:0048708	astrocyte differentiation	7/357	79/18800	0.000753599	0.00970728	0.00773506	LIF/IL6/S100A8/S100A9/FPR2/CLCF1/C5AR1	7	2.64575
BP	GO:0001895	retina homeostasis	7/357	80/18800	0.000812642	0.0101944	0.00812323	LTF/LYZ/JCHAIN/POTEE/POTEF/POTEI/POTEJ	7	2.64575
BP	GO:0033273	response to vitamin	7/357	83/18800	0.00101195	0.0118957	0.00947888	HAMP/COL1A1/VDR/SPP1/POSTN/STC1/CXCL10	7	2.64575
BP	GO:0042509	regulation of tyrosine phosphorylation of STAT protein	7/357	83/18800	0.00101195	0.0118957	0.00947888	LIF/IL6/IL24/CSF2/IL31RA/CLCF1/SOCS3	7	2.64575
BP	GO:0001910	regulation of leukocyte mediated cytotoxicity	7/357	85/18800	0.00116486	0.0133661	0.0106505	STAP1/FCGR2B/CXCL6/CD1A/CD1B/SLAMF6/IL7R	7	2.64575
BP	GO:2000117	negative regulation of cysteine-type endopeptidase activity	7/357	85/18800	0.00116486	0.0133661	0.0106505	PLAUR/LTF/BIRC3/MMP9/TNFSF14/THBS1/MAGEA3	7	2.64575
BP	GO:0033627	cell adhesion mediated by integrin	7/357	86/18800	0.00124781	0.0137998	0.0109961	SERPINE1/PLAU/LIF/DPP4/ITGBL1/CD3E/ITGB3	7	2.64575
BP	GO:0001960	negative regulation of cytokine-mediated signaling pathway	7/357	87/18800	0.00133532	0.014343	0.0114289	STAP1/OAS1/IL1R2/IL6/IL1RN/IL36RN/MMP12	7	2.64575
BP	GO:0007260	tyrosine phosphorylation of STAT protein	7/357	87/18800	0.00133532	0.014343	0.0114289	LIF/IL6/IL24/CSF2/IL31RA/CLCF1/SOCS3	7	2.64575
BP	GO:0045069	regulation of viral genome replication	7/357	87/18800	0.00133532	0.014343	0.0114289	LTF/OAS1/SLPI/APOBEC3A/OASL/HMGA2/CXCL8	7	2.64575
BP	GO:0060761	negative regulation of response to cytokine stimulus	7/357	92/18800	0.00184722	0.0191678	0.0152735	STAP1/OAS1/IL1R2/IL6/IL1RN/IL36RN/MMP12	7	2.64575
BP	GO:0002532	production of molecular mediator involved in inflammatory response	7/357	97/18800	0.00249965	0.0242885	0.0193539	SERPINE1/IL1R2/ALOX5AP/IL6/GBP5/NCF1/SLAMF8	7	2.64575
BP	GO:0002367	cytokine production involved in immune response	7/357	100/18800	0.00296841	0.0276449	0.0220283	SLAMF1/CCR2/TREM1/IL6/IL10/CD96/SLAMF9	7	2.64575
BP	GO:0051702	biological process involved in interaction with symbiont	7/357	101/18800	0.00313873	0.0286741	0.0228484	LTF/TREM1/CXCL6/HMGA2/PTX3/CAMP/SCNN1B	7	2.64575
BP	GO:1905952	regulation of lipid localization	10/357	155/18800	0.000773218	0.00987913	0.007872	MSR1/RETN/SPP1/TNFSF11/IL6/THBS1/CIDEA/ABCA13/ANXA2/ITGB3	10	2.52982
KEGG	hsa05171	Coronavirus disease - COVID-19	13/197	232/8164	0.00398656	0.0352884	0.0293746	OAS1/TLR8/CSF3/F13A1/PRKCG/MAS1/IL6/FCGR2A/CSF2/CXCL10/CXCL8/MMP1/C5AR1	13	2.49615
MF	GO:0005504	fatty acid binding	6/361	49/18410	0.000374391	0.00386091	0.00312814	AFP/GPR31/ALOX5AP/S100A8/S100A9/FABP5	6	2.44949
MF	GO:0048306	calcium-dependent protein binding	6/361	87/18410	0.00727227	0.049312	0.0399529	S100A8/S100A11/S100A9/S100A12/ANXA2/S100A4	6	2.44949
KEGG	hsa04672	Intestinal immune network for IgA production	6/197	49/8164	0.00107802	0.0153237	0.0127557	CD80/IL6/IL10/ICOS/HLA-DQA1/HLA-DOA	6	2.44949
KEGG	hsa05144	Malaria	6/197	50/8164	0.00120082	0.0159442	0.0132722	CSF3/IL6/IL10/THBS1/CXCL8/CR1	6	2.44949
CC	GO:0098644	complex of collagen trimers	6/370	22/19594	2.51539e-06	5.30028e-05	4.53904e-05	COL1A1/COL5A1/LUM/COL8A1/COL1A2/COL3A1	6	2.44949
BP	GO:0035821	modulation of process of another organism	6/357	25/18800	5.86793e-06	0.000181356	0.00014451	LTF/SLPI/S100A9/DEFA4/PRF1/DEFA3	6	2.44949
BP	GO:0002407	dendritic cell chemotaxis	6/357	26/18800	7.50689e-06	0.000221387	0.000176409	SLAMF1/CCR2/SLAMF8/CCR5/CXCR1/CXCR2	6	2.44949
BP	GO:0002227	innate immune response in mucosa	6/357	27/18800	9.49815e-06	0.000259616	0.00020687	LTF/CAMP/DEFA4/RNASE2/H2BC12L/DEFA3	6	2.44949
BP	GO:0010758	regulation of macrophage chemotaxis	6/357	27/18800	9.49815e-06	0.000259616	0.00020687	STAP1/RARRES2/SLAMF1/THBS1/SLAMF8/C5AR1	6	2.44949
BP	GO:0043032	positive regulation of macrophage activation	6/357	30/18800	1.81581e-05	0.000442374	0.000352497	STAP1/HAMP/CTSC/MMP8/IL10/THBS1	6	2.44949
BP	GO:0002507	tolerance induction	6/357	31/18800	2.21583e-05	0.000517334	0.000412228	LILRB2/IDO1/IL2RA/ICOS/CCR4/CD3E	6	2.44949
BP	GO:0036336	dendritic cell migration	6/357	33/18800	3.22817e-05	0.00070836	0.000564444	SLAMF1/CCR2/SLAMF8/CCR5/CXCR1/CXCR2	6	2.44949
BP	GO:0002385	mucosal immune response	6/357	38/18800	7.42806e-05	0.00148568	0.00118384	LTF/CAMP/DEFA4/RNASE2/H2BC12L/DEFA3	6	2.44949
BP	GO:1905521	regulation of macrophage migration	6/357	41/18800	0.000115323	0.00215397	0.00171635	STAP1/RARRES2/SLAMF1/THBS1/SLAMF8/C5AR1	6	2.44949
BP	GO:0032689	negative regulation of interferon-gamma production	6/357	42/18800	0.000132413	0.0023806	0.00189694	SLAMF1/IL10/IL36RN/CD96/PDCD1LG2/CR1	6	2.44949
BP	GO:0035987	endodermal cell differentiation	6/357	46/18800	0.000221825	0.00358545	0.002857	MMP9/DKK1/MMP8/COL5A1/COL8A1/HMGA2	6	2.44949
BP	GO:0001774	microglial cell activation	6/357	47/18800	0.000250267	0.00395023	0.00314767	STAP1/CTSC/MMP8/IL6/FPR2/C5AR1	6	2.44949
BP	GO:0019884	antigen processing and presentation of exogenous antigen	6/357	47/18800	0.000250267	0.00395023	0.00314767	FCGR2B/CD1A/CD1B/HLA-DQA1/HLA-DOA/HLA-DQB2	6	2.44949
BP	GO:0001913	T cell mediated cytotoxicity	6/357	50/18800	0.000353099	0.00532341	0.00424186	FCGR2B/CTSC/CD1A/CD1B/IL7R/PRF1	6	2.44949
BP	GO:0071622	regulation of granulocyte chemotaxis	6/357	51/18800	0.000393862	0.00588206	0.00468701	RARRES2/SLAMF1/THBS1/CXCL8/C5AR1/DPP4	6	2.44949
BP	GO:0061900	glial cell activation	6/357	54/18800	0.000538524	0.00748148	0.00596148	STAP1/CTSC/MMP8/IL6/FPR2/C5AR1	6	2.44949
BP	GO:0001706	endoderm formation	6/357	55/18800	0.000594938	0.00806525	0.00642664	MMP9/DKK1/MMP8/COL5A1/COL8A1/HMGA2	6	2.44949
BP	GO:0002707	negative regulation of lymphocyte mediated immunity	6/357	55/18800	0.000594938	0.00806525	0.00642664	FCGR2B/IL4I1/SLAMF1/CD96/IL7R/CR1	6	2.44949
BP	GO:0045071	negative regulation of viral genome replication	6/357	57/18800	0.000721442	0.00951172	0.00757924	LTF/OAS1/SLPI/APOBEC3A/OASL/HMGA2	6	2.44949
BP	GO:0070228	regulation of lymphocyte apoptotic process	6/357	57/18800	0.000721442	0.00951172	0.00757924	IDO1/IL10/CD3G/IL7R/PTCRA/HSH2D	6	2.44949
BP	GO:0032731	positive regulation of interleukin-1 beta production	6/357	62/18800	0.001129	0.0130436	0.0103935	TLR8/IL6/GBP5/PYHIN1/LILRA5/ORM1	6	2.44949
BP	GO:0032757	positive regulation of interleukin-8 production	6/357	62/18800	0.001129	0.0130436	0.0103935	FCN1/TLR8/SERPINE1/CD2/CHI3L1/IL6	6	2.44949
BP	GO:0032613	interleukin-10 production	6/357	63/18800	0.00122822	0.013628	0.0108592	FCGR2B/MMP8/IDO1/IL6/LILRA5/PDCD1LG2	6	2.44949
BP	GO:0032615	interleukin-12 production	6/357	63/18800	0.00122822	0.013628	0.0108592	TLR8/SLAMF1/IDO1/IL10/THBS1/LILRA5	6	2.44949
BP	GO:0032653	regulation of interleukin-10 production	6/357	63/18800	0.00122822	0.013628	0.0108592	FCGR2B/MMP8/IDO1/IL6/LILRA5/PDCD1LG2	6	2.44949
BP	GO:0032655	regulation of interleukin-12 production	6/357	63/18800	0.00122822	0.013628	0.0108592	TLR8/SLAMF1/IDO1/IL10/THBS1/LILRA5	6	2.44949
BP	GO:0042531	positive regulation of tyrosine phosphorylation of STAT protein	6/357	67/18800	0.0016933	0.0177902	0.0141758	LIF/IL6/IL24/CSF2/IL31RA/CLCF1	6	2.44949
BP	GO:0002381	immunoglobulin production involved in immunoglobulin-mediated immune response	6/357	73/18800	0.0026272	0.0251643	0.0200517	IL10/CLCF1/GAPT/HLA-DQA1/HLA-DOA/HLA-DQB2	6	2.44949
BP	GO:0042058	regulation of epidermal growth factor receptor signaling pathway	6/357	73/18800	0.0026272	0.0251643	0.0200517	PLAUR/GPRC5A/MMP9/AREG/EREG/NCF1	6	2.44949
BP	GO:0043154	negative regulation of cysteine-type endopeptidase activity involved in apoptotic process	6/357	77/18800	0.00343546	0.0308001	0.0245425	PLAUR/BIRC3/MMP9/TNFSF14/THBS1/MAGEA3	6	2.44949
BP	GO:0007492	endoderm development	6/357	78/18800	0.00366359	0.032671	0.0260333	MMP9/DKK1/MMP8/COL5A1/COL8A1/HMGA2	6	2.44949
BP	GO:1901184	regulation of ERBB signaling pathway	6/357	79/18800	0.00390276	0.0341237	0.0271908	PLAUR/GPRC5A/MMP9/AREG/EREG/NCF1	6	2.44949
BP	GO:0098586	cellular response to virus	6/357	85/18800	0.00558785	0.0457089	0.0364223	BIRC3/OAS1/OASL/IL6/CXCL10/MMP12	6	2.44949
BP	GO:0002312	B cell activation involved in immune response	6/357	86/18800	0.00591335	0.0476755	0.0379893	FCGR2B/IL6/IL10/CLCF1/GAPT/CR1	6	2.44949
BP	GO:0034103	regulation of tissue remodeling	6/357	86/18800	0.00591335	0.0476755	0.0379893	HAMP/SPP1/TNFSF11/GPNMB/IL6/ITGB3	6	2.44949
MF	GO:0031406	carboxylic acid binding	9/361	173/18410	0.00723195	0.049312	0.0399529	AFP/FCN1/VDR/GPR31/ALOX5AP/S100A8/S100A9/FABP5/GRIN1	9	2.33333
BP	GO:0050764	regulation of phagocytosis	9/357	99/18800	0.00011186	0.00212472	0.00169304	STAP1/FCGR2B/FCN1/SIRPG/IL2RB/SIRPB1/PRKCG/PTX3/FPR2	9	2.33333
BP	GO:0045621	positive regulation of lymphocyte differentiation	9/357	107/18800	0.000202921	0.00334422	0.00266478	IL4I1/CD80/LILRB2/IL2RA/TESPA1/IL10/IL36B/IL7R/CR1	9	2.33333
MF	GO:0045236	CXCR chemokine receptor binding	5/361	18/18410	1.95791e-05	0.000312635	0.000253299	CXCL6/CXCL9/PPBP/CXCL10/CXCL8	5	2.23607
MF	GO:0019865	immunoglobulin binding	5/361	24/18410	8.81632e-05	0.00106441	0.000862392	FCGR2B/JCHAIN/FCGR2A/FCGR3B/FCGR3A	5	2.23607
MF	GO:0015026	coreceptor activity	5/361	47/18410	0.00220061	0.0191105	0.0154835	CD80/CCR5/CXCR6/CCR8/ITGB3	5	2.23607
MF	GO:0030159	signaling receptor complex adaptor activity	5/361	50/18410	0.00289777	0.0235147	0.0190518	STAP1/DOK2/CD3G/TRAT1/CD3E	5	2.23607
MF	GO:0050840	extracellular matrix binding	5/361	55/18410	0.00439431	0.0334644	0.0271131	SPP1/TGFBI/THBS1/LRRC15/ITGB3	5	2.23607
KEGG	hsa05330	Allograft rejection	5/197	38/8164	0.00204274	0.0221915	0.0184726	CD80/IL10/PRF1/HLA-DQA1/HLA-DOA	5	2.23607
KEGG	hsa05219	Bladder cancer	5/197	41/8164	0.00287687	0.0286488	0.0238477	TYMP/MMP9/THBS1/CXCL8/MMP1	5	2.23607
KEGG	hsa05332	Graft-versus-host disease	5/197	42/8164	0.00320278	0.0294409	0.0245071	CD80/IL6/PRF1/HLA-DQA1/HLA-DOA	5	2.23607
CC	GO:0005583	fibrillar collagen trimer	5/370	12/19594	1.65973e-06	3.76632e-05	3.2254e-05	COL1A1/COL5A1/LUM/COL1A2/COL3A1	5	2.23607
CC	GO:0098643	banded collagen fibril	5/370	12/19594	1.65973e-06	3.76632e-05	3.2254e-05	COL1A1/COL5A1/LUM/COL1A2/COL3A1	5	2.23607
CC	GO:0098636	protein complex involved in cell adhesion	5/370	43/19594	0.00124756	0.0102231	0.00875481	PLAUR/CD80/PLAU/ITGBL1/ITGB3	5	2.23607
CC	GO:0101003	ficolin-1-rich granule membrane	5/370	61/19594	0.00585165	0.0431559	0.0369578	LILRB2/ADGRE3/CLEC4D/FPR2/CR1	5	2.23607
BP	GO:0002517	T cell tolerance induction	5/357	15/18800	6.16502e-06	0.000188425	0.000150143	LILRB2/IDO1/IL2RA/ICOS/CD3E	5	2.23607
BP	GO:0002544	chronic inflammatory response	5/357	17/18800	1.23119e-05	0.000318406	0.000253716	IDO1/IL10/THBS1/S100A8/S100A9	5	2.23607
BP	GO:0032695	negative regulation of interleukin-12 production	5/357	19/18800	2.24228e-05	0.0005199	0.000414272	TLR8/SLAMF1/IL10/THBS1/LILRA5	5	2.23607
BP	GO:0046697	decidualization	5/357	23/18800	6.09551e-05	0.00124201	0.000989669	VDR/SPP1/LIF/STC1/GJB2	5	2.23607
BP	GO:1900120	regulation of receptor binding	5/357	23/18800	6.09551e-05	0.00124201	0.000989669	MMP9/LOX/IL10/PHLDA2/ANXA2	5	2.23607
BP	GO:0090025	regulation of monocyte chemotaxis	5/357	28/18800	0.000164678	0.00285386	0.00227404	SERPINE1/CCR2/SLAMF8/CXCL10/FPR2	5	2.23607
BP	GO:0001773	myeloid dendritic cell activation	5/357	29/18800	0.000195911	0.00326197	0.00259924	CD2/SLAMF1/IL10/CSF2/CLEC4D	5	2.23607
BP	GO:0001893	maternal placenta development	5/357	33/18800	0.000367912	0.00552197	0.00440008	VDR/SPP1/LIF/STC1/GJB2	5	2.23607
BP	GO:0002335	mature B cell differentiation	5/357	34/18800	0.000424694	0.00623503	0.00496827	FCGR2B/IL6/IL10/SLAMF8/CR1	5	2.23607
BP	GO:0035025	positive regulation of Rho protein signal transduction	5/357	34/18800	0.000424694	0.00623503	0.00496827	P2RY10/GPR65/GPR174/F2RL2/COL3A1	5	2.23607
BP	GO:0002504	antigen processing and presentation of peptide or polysaccharide antigen via MHC class II	5/357	36/18800	0.000557797	0.00762322	0.00607442	FCGR2B/THBS1/HLA-DQA1/HLA-DOA/HLA-DQB2	5	2.23607
BP	GO:0043368	positive T cell selection	5/357	36/18800	0.000557797	0.00762322	0.00607442	IL6/CD3G/SLAMF6/CD3D/CD3E	5	2.23607
BP	GO:0045742	positive regulation of epidermal growth factor receptor signaling pathway	5/357	36/18800	0.000557797	0.00762322	0.00607442	PLAUR/MMP9/AREG/EREG/NCF1	5	2.23607
BP	GO:2000403	positive regulation of lymphocyte migration	5/357	37/18800	0.000635021	0.00857406	0.00683208	CCL7/CCL20/CCR2/TNFSF14/CXCL10	5	2.23607
BP	GO:0002701	negative regulation of production of molecular mediator of immune response	5/357	38/18800	0.000719982	0.00951172	0.00757924	FCGR2B/SLAMF1/IL10/CD96/CR1	5	2.23607
BP	GO:1901186	positive regulation of ERBB signaling pathway	5/357	38/18800	0.000719982	0.00951172	0.00757924	PLAUR/MMP9/AREG/EREG/NCF1	5	2.23607
BP	GO:0046579	positive regulation of Ras protein signal transduction	5/357	62/18800	0.00641125	0.0503612	0.0401294	P2RY10/GPR65/GPR174/F2RL2/COL3A1	5	2.23607
BP	GO:0045637	regulation of myeloid cell differentiation	10/357	208/18800	0.00657763	0.0515477	0.0410749	LTF/HOXA9/HOXA5/CSF3/LOX/TNFSF11/HOXA7/LIF/GPR171/LILRB3	10	3.16228
BP	GO:0001503	ossification	16/357	420/18800	0.00678678	0.0526411	0.0419461	LTF/IBSP/MMP9/CCN4/HOXA2/DKK1/COL1A1/AREG/LOX/SPP1/TNFSF11/IL6/MMP13/STC1/COL1A2/CLEC5A	16	4
BP	GO:0001914	regulation of T cell mediated cytotoxicity	4/357	40/18800	0.00681782	0.0526411	0.0419461	FCGR2B/CD1A/CD1B/IL7R	4	2
BP	GO:0001953	negative regulation of cell-matrix adhesion	4/357	40/18800	0.00681782	0.0526411	0.0419461	SERPINE1/HOXA7/THBS1/MMP12	4	2
BP	GO:0046718	viral entry into host cell	8/357	146/18800	0.0068332	0.0526411	0.0419461	FCN1/SLAMF1/CD80/CCR5/PTX3/CR1/CLEC5A/ITGB3	8	2.82843
BP	GO:0052126	movement in host environment	9/357	177/18800	0.0068378	0.0526411	0.0419461	FCN1/SLAMF1/CD80/CCR5/PTX3/CXCL8/CR1/CLEC5A/ITGB3	9	3
BP	GO:0032623	interleukin-2 production	5/357	63/18800	0.00685806	0.0526411	0.0419461	CD80/CCR2/VSIG4/CD3E/CR1	5	2.23607
BP	GO:0032663	regulation of interleukin-2 production	5/357	63/18800	0.00685806	0.0526411	0.0419461	CD80/CCR2/VSIG4/CD3E/CR1	5	2.23607
BP	GO:0045453	bone resorption	5/357	63/18800	0.00685806	0.0526411	0.0419461	HAMP/SPP1/TNFSF11/IL6/ITGB3	5	2.23607
BP	GO:2000401	regulation of lymphocyte migration	5/357	63/18800	0.00685806	0.0526411	0.0419461	CCL7/CCL20/CCR2/TNFSF14/CXCL10	5	2.23607
BP	GO:0051591	response to cAMP	6/357	89/18800	0.0069728	0.0532907	0.0424637	AQP9/COL1A1/AREG/MMP19/STC1/WT1	6	2.44949
BP	GO:0015669	gas transport	3/357	21/18800	0.00700609	0.0532907	0.0424637	RHAG/HBG2/HBG1	3	1.73205
BP	GO:0030449	regulation of complement activation	3/357	21/18800	0.00700609	0.0532907	0.0424637	SERPING1/VSIG4/CR1	3	1.73205
BP	GO:0071636	positive regulation of transforming growth factor beta production	3/357	21/18800	0.00700609	0.0532907	0.0424637	THBS1/LUM/SERPINB7	3	1.73205
BP	GO:0031638	zymogen activation	5/357	64/18800	0.0073262	0.0552646	0.0440366	SERPINE1/PLAU/THBS1/ANXA2/HP	5	2.23607
BP	GO:0050918	positive chemotaxis	5/357	64/18800	0.0073262	0.0552646	0.0440366	GPNMB/CXCL10/CXCL8/FPR2/CCR4	5	2.23607
BP	GO:0032368	regulation of lipid transport	7/357	118/18800	0.00733135	0.0552646	0.0440366	RETN/SPP1/TNFSF11/THBS1/ABCA13/ANXA2/ITGB3	7	2.64575
BP	GO:0071346	cellular response to interferon-gamma	7/357	118/18800	0.00733135	0.0552646	0.0440366	CCL7/CCL20/GBP5/CCL11/CCL13/CCL23/CCL18	7	2.64575
BP	GO:0061097	regulation of protein tyrosine kinase activity	6/357	90/18800	0.00735465	0.0553162	0.0440777	GPRC5A/STAP1/AREG/EREG/NCF1/LILRA5	6	2.44949
BP	GO:0002833	positive regulation of response to biotic stimulus	9/357	180/18800	0.00760092	0.0570408	0.0454519	FCN1/TLR8/EREG/OASL/GBP5/SLAMF6/PYHIN1/FPR2/MMP12	9	3
BP	GO:0044706	multi-multicellular organism process	10/357	213/18800	0.00772273	0.0578259	0.0460775	EPYC/MMP9/TIMP1/VDR/SPP1/LIF/IDO1/STC1/GJB2/EDDM3A	10	3.16228
BP	GO:0045638	negative regulation of myeloid cell differentiation	6/357	91/18800	0.00775137	0.0579114	0.0461456	LTF/HOXA9/HOXA5/HOXA7/GPR171/LILRB3	6	2.44949
BP	GO:0031343	positive regulation of cell killing	5/357	65/18800	0.00781617	0.0581371	0.0463255	STAP1/CD1A/CD1B/SLAMF6/PRF1	5	2.23607
BP	GO:0070613	regulation of protein processing	5/357	65/18800	0.00781617	0.0581371	0.0463255	SERPINE1/IL1R2/THBS1/ANXA2/MAGEA3	5	2.23607
BP	GO:0009952	anterior/posterior pattern specification	10/357	214/18800	0.00796915	0.0591097	0.0471004	HOXA9/HOXA2/HOXA3/HOXA5/HOXA6/DKK1/HOXB5/HOXA7/WT1/HOXA4	10	3.16228
BP	GO:0006925	inflammatory cell apoptotic process	3/357	22/18800	0.00799967	0.0591097	0.0471004	IL6/CCR5/HCAR2	3	1.73205
BP	GO:0045061	thymic T cell selection	3/357	22/18800	0.00799967	0.0591097	0.0471004	CD3G/CD3D/CD3E	3	1.73205
BP	GO:0050728	negative regulation of inflammatory response	9/357	182/18800	0.00814467	0.0600491	0.047849	FCGR2B/HAMP/GPR31/IL2RA/IL10/SLAMF8/FPR2/SAA1/SOCS3	9	3
BP	GO:0009615	response to virus	15/357	392/18800	0.00828923	0.0609811	0.0485917	BIRC3/OAS1/TLR8/APOBEC3A/PTPN22/OASL/IL6/CXCL9/HMGA2/CXCL10/RNASE2/CCL11/PRF1/DEFA3/MMP12	15	3.87298
BP	GO:0010812	negative regulation of cell-substrate adhesion	5/357	66/18800	0.00832846	0.061136	0.0487151	SERPINE1/COL1A1/HOXA7/THBS1/MMP12	5	2.23607
BP	GO:0002366	leukocyte activation involved in immune response	12/357	285/18800	0.00858317	0.0628684	0.0500955	FCGR2B/SLAMF1/CD80/CCR2/IL6/IL10/SLAMF6/CLEC4D/SCNN1B/CLCF1/GAPT/CR1	12	3.4641
BP	GO:0071604	transforming growth factor beta production	4/357	43/18800	0.00880721	0.0643692	0.0512914	THBS1/LUM/SERPINB7/COL3A1	4	2
BP	GO:0072678	T cell migration	5/357	67/18800	0.00886355	0.0646405	0.0515076	CCL20/CCR2/TNFSF14/MYO1G/CXCL10	5	2.23607
BP	GO:0007565	female pregnancy	9/357	185/18800	0.0090152	0.0648938	0.0517094	EPYC/MMP9/TIMP1/VDR/SPP1/LIF/IDO1/STC1/GJB2	9	3
BP	GO:1901606	alpha-amino acid catabolic process	6/357	94/18800	0.00903394	0.0648938	0.0517094	IL4I1/AGXT2/IDO1/TDO2/HPD/AGXT	6	1.63299
BP	GO:0002689	negative regulation of leukocyte chemotaxis	3/357	23/18800	0.00907201	0.0648938	0.0517094	STAP1/SLAMF8/DPP4	3	1.73205
BP	GO:0030728	ovulation	3/357	23/18800	0.00907201	0.0648938	0.0517094	AFP/MMP19/EREG	3	1.73205
BP	GO:0035988	chondrocyte proliferation	3/357	23/18800	0.00907201	0.0648938	0.0517094	LTF/HMGA2/STC1	3	1.73205
BP	GO:0045663	positive regulation of myoblast differentiation	3/357	23/18800	0.00907201	0.0648938	0.0517094	TNFSF14/MYOD1/CXCL9	3	0.57735
BP	GO:0046641	positive regulation of alpha-beta T cell proliferation	3/357	23/18800	0.00907201	0.0648938	0.0517094	CCR2/PTPN22/CD3E	3	1.73205
BP	GO:0060444	branching involved in mammary gland duct morphogenesis	3/357	23/18800	0.00907201	0.0648938	0.0517094	AREG/VDR/CCL11	3	1.73205
BP	GO:0072677	eosinophil migration	3/357	23/18800	0.00907201	0.0648938	0.0517094	CCL7/CCL11/CCL13	3	1.73205
BP	GO:0001704	formation of primary germ layer	7/357	123/18800	0.00912035	0.0651011	0.0518746	MMP9/DKK1/MMP8/COL5A1/COL8A1/HMGA2/ITGB3	7	2.64575
BP	GO:0061180	mammary gland epithelium development	5/357	68/18800	0.00942193	0.0669694	0.0533633	HOXA5/AREG/VDR/TNFSF11/CCL11	5	2.23607
BP	GO:1903317	regulation of protein maturation	5/357	68/18800	0.00942193	0.0669694	0.0533633	SERPINE1/IL1R2/THBS1/ANXA2/MAGEA3	5	2.23607
BP	GO:0048661	positive regulation of smooth muscle cell proliferation	6/357	95/18800	0.00949328	0.0672821	0.0536125	MMP9/CCN4/EREG/IL6/IL10/THBS1	6	2.44949
BP	GO:0002263	cell activation involved in immune response	12/357	289/18800	0.00952379	0.0672821	0.0536125	FCGR2B/SLAMF1/CD80/CCR2/IL6/IL10/SLAMF6/CLEC4D/SCNN1B/CLCF1/GAPT/CR1	12	3.4641
BP	GO:0050856	regulation of T cell receptor signaling pathway	4/357	44/18800	0.00954598	0.0672821	0.0536125	PTPN22/TESPA1/UBASH3A/TRAT1	4	1
BP	GO:2000404	regulation of T cell migration	4/357	44/18800	0.00954598	0.0672821	0.0536125	CCL20/CCR2/TNFSF14/CXCL10	4	2
BP	GO:0033674	positive regulation of kinase activity	17/357	476/18800	0.00986664	0.0693968	0.0552975	LTF/GPRC5A/STAP1/DKK1/FAM20A/AREG/TNFSF11/EREG/MAS1/CHI3L1/THBS1/HMGA2/NCF1/S100A12/FPR2/LILRA5/ITGB3	17	3.63803
BP	GO:0032370	positive regulation of lipid transport	5/357	69/18800	0.0100041	0.07007	0.055834	RETN/SPP1/TNFSF11/ABCA13/ANXA2	5	2.23607
BP	GO:0032715	negative regulation of interleukin-6 production	5/357	69/18800	0.0100041	0.07007	0.055834	SLAMF1/PTPN22/IL10/IL36RN/ORM1	5	2.23607
BP	GO:0031589	cell-substrate adhesion	14/357	364/18800	0.010127	0.0707834	0.0564024	SERPINE1/COL1A1/HOXA7/PLAU/MYO1G/THBS1/COL8A1/CD96/PDPN/COL3A1/ITGBL1/CD3E/ITGB3/MMP12	14	3.74166
BP	GO:0006213	pyrimidine nucleoside metabolic process	3/357	24/18800	0.0102243	0.071021	0.0565918	TYMP/APOBEC3A/DPYD	3	1.73205
BP	GO:0048143	astrocyte activation	3/357	24/18800	0.0102243	0.071021	0.0565918	IL6/FPR2/C5AR1	3	1.73205
BP	GO:0050855	regulation of B cell receptor signaling pathway	3/357	24/18800	0.0102243	0.071021	0.0565918	STAP1/FCGR2B/PTPN22	3	1.73205
BP	GO:0002920	regulation of humoral immune response	4/357	45/18800	0.0103239	0.0714175	0.0569077	FCGR2B/SERPING1/VSIG4/CR1	4	2
BP	GO:1902622	regulation of neutrophil migration	4/357	45/18800	0.0103239	0.0714175	0.0569077	SLAMF8/CXCL8/C5AR1/DPP4	4	2
BP	GO:0032755	positive regulation of interleukin-6 production	6/357	97/18800	0.0104615	0.0722211	0.0575481	TLR8/MMP8/EREG/LILRB2/IL6/LILRA5	6	2.44949
BP	GO:0042698	ovulation cycle	5/357	70/18800	0.0106104	0.0728691	0.0580644	AFP/RETN/MMP19/EREG/PTX3	5	2.23607
BP	GO:0051057	positive regulation of small GTPase mediated signal transduction	5/357	70/18800	0.0106104	0.0728691	0.0580644	P2RY10/GPR65/GPR174/F2RL2/COL3A1	5	2.23607
BP	GO:0007369	gastrulation	9/357	190/18800	0.0106204	0.0728691	0.0580644	MMP9/DKK1/MMP8/COL5A1/IL10/IL1RN/COL8A1/HMGA2/ITGB3	9	3
BP	GO:0048545	response to steroid hormone	13/357	330/18800	0.0107767	0.0737905	0.0587986	COL1A1/AREG/LOX/SPP1/MYOD1/IL6/IL10/IL1RN/THBS1/STC1/GJB2/NPAS4/DEFA3	13	2.49615
BP	GO:0050673	epithelial cell proliferation	16/357	443/18800	0.0109616	0.0747803	0.0595873	HOXA5/ODAM/AREG/VDR/TNFSF11/EREG/IL6/IL10/THBS1/COL8A1/PROK2/SPINK1/CCL11/C5AR1/ITGB3/MMP12	16	4
BP	GO:0051701	biological process involved in interaction with host	9/357	191/18800	0.0109657	0.0747803	0.0595873	FCN1/SLAMF1/CD80/CCR5/PTX3/CXCL8/CR1/CLEC5A/ITGB3	9	3
BP	GO:0060348	bone development	10/357	225/18800	0.0110975	0.0755259	0.0601814	LTF/EPYC/CCN4/COL1A1/LOX/TNFSF11/MMP13/STC1/COL3A1/ANXA2	10	3.16228
BP	GO:0070741	response to interleukin-6	4/357	46/18800	0.0111417	0.0756732	0.0602988	HAMP/CHI3L1/IL6/CAMP	4	2
BP	GO:0002438	acute inflammatory response to antigenic stimulus	3/357	25/18800	0.0114577	0.0776629	0.0618842	FCGR2B/IL31RA/FCGR3A	3	1.73205
BP	GO:0015908	fatty acid transport	6/357	99/18800	0.0114979	0.0777783	0.0619762	TNFSF11/THBS1/SLC22A9/FABP5/BDKRB2/PLA2G2A	6	1.63299
BP	GO:0010876	lipid localization	16/357	446/18800	0.0116302	0.0785155	0.0625636	MSR1/AQP9/RETN/ABCC3/SPP1/TNFSF11/IL6/THBS1/SLC22A9/FABP5/BDKRB2/CIDEA/ABCA13/ANXA2/PLA2G2A/ITGB3	16	3
BP	GO:0002673	regulation of acute inflammatory response	4/357	47/18800	0.012	0.0806882	0.0642949	FCGR2B/TNFSF11/ALOX5AP/IL6	4	2
BP	GO:0032964	collagen biosynthetic process	4/357	47/18800	0.012	0.0806882	0.0642949	COL1A1/COL5A1/IL6/SERPINB7	4	2
BP	GO:0042100	B cell proliferation	6/357	100/18800	0.0120423	0.0808108	0.0643926	FCGR2B/CD70/IL10/IL7R/CLCF1/GAPT	6	2.44949
BP	GO:2000116	regulation of cysteine-type endopeptidase activity	10/357	229/18800	0.0124401	0.0833143	0.0663875	PLAUR/LTF/BIRC3/MMP9/TNFSF14/THBS1/S100A8/S100A9/GRIN1/MAGEA3	10	2.52982
BP	GO:0033555	multicellular organismal response to stress	5/357	73/18800	0.0125791	0.0840776	0.0669956	PRKCG/IDO1/THBS1/HTR1A/DPP4	5	0.447214
BP	GO:0009435	NAD biosynthetic process	3/357	26/18800	0.0127731	0.0847002	0.0674918	NAMPT/IDO1/NNMT	3	1.73205
BP	GO:0032682	negative regulation of chemokine production	3/357	26/18800	0.0127731	0.0847002	0.0674918	OAS1/IL6/IL10	3	1.73205
BP	GO:0033598	mammary gland epithelial cell proliferation	3/357	26/18800	0.0127731	0.0847002	0.0674918	HOXA5/AREG/TNFSF11	3	1.73205
BP	GO:0050857	positive regulation of antigen receptor-mediated signaling pathway	3/357	26/18800	0.0127731	0.0847002	0.0674918	STAP1/TESPA1/TRAT1	3	0.57735
BP	GO:0007568	aging	8/357	163/18800	0.0128011	0.0847194	0.0675071	TIMP1/RETN/HAMP/CTSC/KRT33B/IL10/SERPING1/GJB2	8	2.12132
BP	GO:0030195	negative regulation of blood coagulation	4/357	48/18800	0.0128997	0.0852036	0.0678929	SERPINE1/PLAU/THBS1/SERPING1	4	2
BP	GO:0002637	regulation of immunoglobulin production	5/357	74/18800	0.0132867	0.0875882	0.069793	FCGR2B/IL6/IL10/CLCF1/CR1	5	2.23607
BP	GO:0030225	macrophage differentiation	4/357	49/18800	0.0138412	0.0908869	0.0724216	MMP9/LIF/CSF2/IL31RA	4	2
BP	GO:1900047	negative regulation of hemostasis	4/357	49/18800	0.0138412	0.0908869	0.0724216	SERPINE1/PLAU/THBS1/SERPING1	4	2
BP	GO:0002675	positive regulation of acute inflammatory response	3/357	27/18800	0.0141711	0.0919756	0.0732891	TNFSF11/ALOX5AP/IL6	3	1.73205
BP	GO:0002719	negative regulation of cytokine production involved in immune response	3/357	27/18800	0.0141711	0.0919756	0.0732891	SLAMF1/IL10/CD96	3	1.73205
BP	GO:0032607	interferon-alpha production	3/357	27/18800	0.0141711	0.0919756	0.0732891	TLR8/IL10/MMP12	3	1.73205
BP	GO:0032647	regulation of interferon-alpha production	3/357	27/18800	0.0141711	0.0919756	0.0732891	TLR8/IL10/MMP12	3	1.73205
BP	GO:0033032	regulation of myeloid cell apoptotic process	3/357	27/18800	0.0141711	0.0919756	0.0732891	CCR5/HCAR2/CLEC5A	3	1.73205
BP	GO:2000108	positive regulation of leukocyte apoptotic process	3/357	27/18800	0.0141711	0.0919756	0.0732891	IDO1/IL10/HCAR2	3	1.73205
BP	GO:0001542	ovulation from ovarian follicle	2/357	10/18800	0.0146305	0.0921418	0.0734215	AFP/MMP19	2	1.41421
BP	GO:0001915	negative regulation of T cell mediated cytotoxicity	2/357	10/18800	0.0146305	0.0921418	0.0734215	FCGR2B/IL7R	2	1.41421
BP	GO:0002676	regulation of chronic inflammatory response	2/357	10/18800	0.0146305	0.0921418	0.0734215	IDO1/IL10	2	1.41421
BP	GO:0010749	regulation of nitric oxide mediated signal transduction	2/357	10/18800	0.0146305	0.0921418	0.0734215	THBS1/SPINK1	2	1.41421
BP	GO:0033089	positive regulation of T cell differentiation in thymus	2/357	10/18800	0.0146305	0.0921418	0.0734215	TESPA1/IL7R	2	0
BP	GO:0034356	NAD biosynthesis via nicotinamide riboside salvage pathway	2/357	10/18800	0.0146305	0.0921418	0.0734215	NAMPT/NNMT	2	1.41421
BP	GO:0042045	epithelial fluid transport	2/357	10/18800	0.0146305	0.0921418	0.0734215	CSF2/SCNN1B	2	1.41421
BP	GO:0051918	negative regulation of fibrinolysis	2/357	10/18800	0.0146305	0.0921418	0.0734215	SERPINE1/THBS1	2	1.41421
BP	GO:0060536	cartilage morphogenesis	2/357	10/18800	0.0146305	0.0921418	0.0734215	HOXA5/STC1	2	1.41421
BP	GO:0072124	regulation of glomerular mesangial cell proliferation	2/357	10/18800	0.0146305	0.0921418	0.0734215	SERPINB7/WT1	2	1.41421
BP	GO:1900003	regulation of serine-type endopeptidase activity	2/357	10/18800	0.0146305	0.0921418	0.0734215	SPINK1/CR1	2	1.41421
BP	GO:1901731	positive regulation of platelet aggregation	2/357	10/18800	0.0146305	0.0921418	0.0734215	IL6/PDPN	2	1.41421
BP	GO:1902510	regulation of apoptotic DNA fragmentation	2/357	10/18800	0.0146305	0.0921418	0.0734215	IL6/CIDEA	2	0
BP	GO:1902571	regulation of serine-type peptidase activity	2/357	10/18800	0.0146305	0.0921418	0.0734215	SPINK1/CR1	2	1.41421
BP	GO:2000018	regulation of male gonad development	2/357	10/18800	0.0146305	0.0921418	0.0734215	SRY/WT1	2	1.41421
BP	GO:0030216	keratinocyte differentiation	8/357	167/18800	0.0146352	0.0921418	0.0734215	VDR/CSTA/HOXA7/EREG/KRT80/KRT75/LORICRIN/LIPN	8	2.12132
BP	GO:0007160	cell-matrix adhesion	10/357	235/18800	0.0146791	0.0922453	0.073504	SERPINE1/HOXA7/PLAU/THBS1/CD96/COL3A1/ITGBL1/CD3E/ITGB3/MMP12	10	3.16228
BP	GO:0070231	T cell apoptotic process	4/357	50/18800	0.0148253	0.0929898	0.0740972	IDO1/IL2RA/IL7R/PTCRA	4	2
BP	GO:0002285	lymphocyte activation involved in immune response	9/357	201/18800	0.0148976	0.0932692	0.0743198	FCGR2B/CD80/IL6/IL10/SLAMF6/CLEC4D/CLCF1/GAPT/CR1	9	3
BP	GO:0008585	female gonad development	6/357	105/18800	0.0150386	0.0938028	0.074745	AFP/RETN/MMP19/EREG/PTX3/WT1	6	2.44949
BP	GO:0046425	regulation of receptor signaling pathway via JAK-STAT	6/357	105/18800	0.0150386	0.0938028	0.074745	LIF/IL6/IL10/IL24/IL7R/SOCS3	6	2.44949
BP	GO:0010818	T cell chemotaxis	3/357	28/18800	0.0156526	0.0969136	0.0772238	CCR2/TNFSF14/CXCL10	3	1.73205
BP	GO:0019359	nicotinamide nucleotide biosynthetic process	3/357	28/18800	0.0156526	0.0969136	0.0772238	NAMPT/IDO1/NNMT	3	1.73205
BP	GO:0019363	pyridine nucleotide biosynthetic process	3/357	28/18800	0.0156526	0.0969136	0.0772238	NAMPT/IDO1/NNMT	3	1.73205
BP	GO:0042402	cellular biogenic amine catabolic process	3/357	28/18800	0.0156526	0.0969136	0.0772238	IL4I1/IDO1/TDO2	3	1.73205
BP	GO:0009409	response to cold	4/357	51/18800	0.0158524	0.0979704	0.0780659	TRPM8/PLAC8/CXCL10/CIDEA	4	1
BP	GO:0045124	regulation of bone resorption	5/357	41/18800	0.0010261	0.0119783	0.0095447	HAMP/SPP1/TNFSF11/IL6/ITGB3	5	2.23607
BP	GO:0150077	regulation of neuroinflammatory response	5/357	41/18800	0.0010261	0.0119783	0.0095447	STAP1/MMP9/CTSC/MMP8/IL6	5	2.23607
BP	GO:0014002	astrocyte development	5/357	43/18800	0.00127785	0.0140856	0.0112239	IL6/S100A8/S100A9/FPR2/C5AR1	5	2.23607
BP	GO:0033628	regulation of cell adhesion mediated by integrin	5/357	48/18800	0.00210408	0.021167	0.0168666	SERPINE1/PLAU/LIF/DPP4/CD3E	5	2.23607
BP	GO:0022602	ovulation cycle process	5/357	49/18800	0.0023073	0.0228824	0.0182334	AFP/RETN/MMP19/EREG/PTX3	5	2.23607
BP	GO:0045058	T cell selection	5/357	49/18800	0.0023073	0.0228824	0.0182334	IL6/CD3G/SLAMF6/CD3D/CD3E	5	2.23607
BP	GO:0046850	regulation of bone remodeling	5/357	49/18800	0.0023073	0.0228824	0.0182334	HAMP/SPP1/TNFSF11/IL6/ITGB3	5	2.23607
BP	GO:2000107	negative regulation of leukocyte apoptotic process	5/357	50/18800	0.00252443	0.0244586	0.0194894	IDO1/CCR5/IL7R/PTCRA/HSH2D	5	2.23607
BP	GO:0043277	apoptotic cell clearance	5/357	51/18800	0.00275602	0.0258098	0.0205661	MARCO/FCN1/CCR2/THBS1/ITGB3	5	2.23607
BP	GO:0002823	negative regulation of adaptive immune response based on somatic recombination of immune receptors built from immunoglobulin superfamily domains	5/357	54/18800	0.00354288	0.0316786	0.0252425	FCGR2B/IL4I1/SLAMF1/IL7R/CR1	5	2.23607
BP	GO:0061098	positive regulation of protein tyrosine kinase activity	5/357	55/18800	0.00383767	0.0337755	0.0269134	STAP1/AREG/EREG/NCF1/LILRA5	5	2.23607
BP	GO:1904645	response to amyloid-beta	5/357	55/18800	0.00383767	0.0337755	0.0269134	FCGR2B/MMP9/MMP13/FPR2/MMP12	5	2.23607
BP	GO:0043903	regulation of biological process involved in symbiotic interaction	5/357	56/18800	0.00414962	0.0359562	0.0286511	LTF/FCN1/CXCL6/PTX3/CXCL8	5	2.23607
BP	GO:0007566	embryo implantation	5/357	57/18800	0.00447925	0.0380602	0.0303276	MMP9/TIMP1/SPP1/LIF/STC1	5	2.23607
BP	GO:0060135	maternal process involved in female pregnancy	5/357	58/18800	0.0048271	0.0406735	0.0324099	VDR/SPP1/LIF/STC1/GJB2	5	2.23607
BP	GO:0002820	negative regulation of adaptive immune response	5/357	59/18800	0.00519371	0.0432563	0.0344679	FCGR2B/IL4I1/SLAMF1/IL7R/CR1	5	2.23607
BP	GO:0034113	heterotypic cell-cell adhesion	5/357	61/18800	0.00598526	0.0480249	0.0382678	CD2/LILRB2/IL10/IL1RN/ITGB3	5	2.23607
BP	GO:0045582	positive regulation of T cell differentiation	8/357	94/18800	0.000420791	0.00623216	0.00496598	IL4I1/CD80/LILRB2/IL2RA/TESPA1/IL36B/IL7R/CR1	8	2.12132
MF	GO:0050786	RAGE receptor binding	4/361	10/18410	2.78129e-05	0.000409109	0.000331463	S100A8/S100A9/S100A12/S100A4	4	2
MF	GO:0019864	IgG binding	4/361	11/18410	4.30303e-05	0.000575676	0.000466417	FCGR2B/FCGR2A/FCGR3B/FCGR3A	4	2
MF	GO:0048407	platelet-derived growth factor binding	4/361	11/18410	4.30303e-05	0.000575676	0.000466417	COL1A1/COL5A1/COL1A2/COL3A1	4	2
MF	GO:0004875	complement receptor activity	4/361	12/18410	6.35483e-05	0.00078641	0.000637155	FPR2/FPR3/C5AR1/CR1	4	2
MF	GO:0032396	inhibitory MHC class I receptor activity	4/361	12/18410	6.35483e-05	0.00078641	0.000637155	LILRB2/LILRA5/LILRB3/LILRA6	4	2
MF	GO:0036041	long-chain fatty acid binding	4/361	15/18410	0.000167252	0.00188158	0.00152447	GPR31/ALOX5AP/S100A8/S100A9	4	2
MF	GO:0032393	MHC class I receptor activity	4/361	17/18410	0.000282703	0.00304213	0.00246476	LILRB2/LILRA5/LILRB3/LILRA6	4	2
MF	GO:0016702	oxidoreductase activity, acting on single donors with incorporation of molecular oxygen, incorporation of two atoms of oxygen	4/361	24/18410	0.00113257	0.0105778	0.00857018	IDO1/ALOX5AP/TDO2/HPD	4	2
MF	GO:0016701	oxidoreductase activity, acting on single donors with incorporation of molecular oxygen	4/361	25/18410	0.00132764	0.01217	0.00986025	IDO1/ALOX5AP/TDO2/HPD	4	2
MF	GO:0038187	pattern recognition receptor activity	4/361	26/18410	0.00154501	0.0139051	0.011266	MARCO/FCN1/TLR8/CLEC4D	4	2
MF	GO:0005520	insulin-like growth factor binding	4/361	29/18410	0.00234368	0.0196631	0.0159312	CCN4/ESM1/HTRA4/ITGB3	4	2
MF	GO:0023023	MHC protein complex binding	4/361	36/18410	0.00522024	0.0385675	0.0312477	LILRB2/HLA-DQA1/HLA-DOA/HLA-DQB2	4	2
KEGG	hsa05310	Asthma	4/197	31/8164	0.00621227	0.0478946	0.0398682	IL10/CCL11/HLA-DQA1/HLA-DOA	4	2
CC	GO:0031258	lamellipodium membrane	4/370	22/19594	0.000699006	0.008116	0.00695037	PLEK2/PDPN/DPP4/ITGB3	4	2
CC	GO:0071682	endocytic vesicle lumen	4/370	23/19594	0.000833656	0.00878317	0.00752171	LTF/CSF3/SAA1/HP	4	2
BP	GO:0002430	complement receptor mediated signaling pathway	4/357	13/18800	7.98242e-05	0.00156941	0.00125055	FPR2/FPR3/C5AR1/CR1	4	2
BP	GO:0002664	regulation of T cell tolerance induction	4/357	13/18800	7.98242e-05	0.00156941	0.00125055	LILRB2/IDO1/IL2RA/CD3E	4	2
BP	GO:0032905	transforming growth factor beta1 production	4/357	15/18800	0.000147873	0.00260287	0.00207405	THBS1/LUM/SERPINB7/COL3A1	4	2
BP	GO:0034112	positive regulation of homotypic cell-cell adhesion	4/357	15/18800	0.000147873	0.00260287	0.00207405	PLAUR/TNFSF11/IL6/PDPN	4	2
BP	GO:0002921	negative regulation of humoral immune response	4/357	16/18800	0.000194221	0.00326197	0.00259924	FCGR2B/SERPING1/VSIG4/CR1	4	2
BP	GO:0009074	aromatic amino acid family catabolic process	4/357	16/18800	0.000194221	0.00326197	0.00259924	IL4I1/IDO1/TDO2/HPD	4	2
BP	GO:0010759	positive regulation of macrophage chemotaxis	4/357	18/18800	0.000316881	0.00484252	0.00385867	RARRES2/SLAMF1/THBS1/C5AR1	4	2
CC	GO:0042611	MHC protein complex	3/370	25/19594	0.0112886	0.0812229	0.0695576	HLA-DQA1/HLA-DOA/HLA-DQB2	3	1.73205
CC	GO:0031528	microvillus membrane	3/370	26/19594	0.0125855	0.0883979	0.0757021	CA9/PDPN/ITGB3	3	1.73205
BP	GO:0150078	positive regulation of neuroinflammatory response	4/357	18/18800	0.000316881	0.00484252	0.00385867	STAP1/CTSC/MMP8/IL6	4	2
BP	GO:0002523	leukocyte migration involved in inflammatory response	4/357	19/18800	0.000395403	0.00588206	0.00468701	SLAMF1/S100A8/SLAMF8/S100A9	4	2
BP	GO:0002577	regulation of antigen processing and presentation	4/357	20/18800	0.000486896	0.00684914	0.00545761	FCGR2B/LILRB2/THBS1/HLA-DOA	4	2
BP	GO:0002643	regulation of tolerance induction	4/357	20/18800	0.000486896	0.00684914	0.00545761	LILRB2/IDO1/IL2RA/CD3E	4	2
BP	GO:0090026	positive regulation of monocyte chemotaxis	4/357	20/18800	0.000486896	0.00684914	0.00545761	SERPINE1/CCR2/CXCL10/FPR2	4	2
BP	GO:1903978	regulation of microglial cell activation	4/357	20/18800	0.000486896	0.00684914	0.00545761	STAP1/CTSC/MMP8/IL6	4	2
BP	GO:0032693	negative regulation of interleukin-10 production	4/357	23/18800	0.000850772	0.0105546	0.00841023	FCGR2B/MMP8/IDO1/PDCD1LG2	4	2
BP	GO:0019835	cytolysis	4/357	24/18800	0.00100577	0.0118957	0.00947888	LYZ/PRF1/PLA2G2A/CR1	4	2
BP	GO:0042730	fibrinolysis	4/357	24/18800	0.00100577	0.0118957	0.00947888	SERPINE1/PLAU/THBS1/SERPING1	4	2
BP	GO:0031639	plasminogen activation	4/357	25/18800	0.00117957	0.0133977	0.0106757	SERPINE1/PLAU/THBS1/ANXA2	4	2
BP	GO:1905523	positive regulation of macrophage migration	4/357	25/18800	0.00117957	0.0133977	0.0106757	RARRES2/SLAMF1/THBS1/C5AR1	4	2
BP	GO:1901623	regulation of lymphocyte chemotaxis	4/357	26/18800	0.00137336	0.0146579	0.0116799	CCL7/CCR2/TNFSF14/CXCL10	4	2
BP	GO:0002710	negative regulation of T cell mediated immunity	4/357	27/18800	0.00158831	0.0168452	0.0134228	FCGR2B/IL4I1/SLAMF1/IL7R	4	2
BP	GO:0010955	negative regulation of protein processing	4/357	28/18800	0.00182559	0.0190019	0.0151413	SERPINE1/IL1R2/THBS1/MAGEA3	4	2
BP	GO:1903318	negative regulation of protein maturation	4/357	28/18800	0.00182559	0.0190019	0.0151413	SERPINE1/IL1R2/THBS1/MAGEA3	4	2
BP	GO:0002313	mature B cell differentiation involved in immune response	4/357	29/18800	0.00208634	0.021167	0.0168666	FCGR2B/IL6/IL10/CR1	4	2
BP	GO:0007176	regulation of epidermal growth factor-activated receptor activity	4/357	30/18800	0.0023717	0.0231792	0.0184699	GPRC5A/AREG/EREG/NCF1	4	2
BP	GO:0019886	antigen processing and presentation of exogenous peptide antigen via MHC class II	4/357	30/18800	0.0023717	0.0231792	0.0184699	FCGR2B/HLA-DQA1/HLA-DOA/HLA-DQB2	4	2
BP	GO:0038094	Fc-gamma receptor signaling pathway	4/357	30/18800	0.0023717	0.0231792	0.0184699	FCGR2B/MYO1G/CLEC4D/FCGR3A	4	2
BP	GO:0051873	killing by host of symbiont cells	4/357	30/18800	0.0023717	0.0231792	0.0184699	TREM1/CXCL6/CAMP/SCNN1B	4	2
BP	GO:0009072	aromatic amino acid family metabolic process	4/357	31/18800	0.00268281	0.025265	0.020132	IL4I1/IDO1/TDO2/HPD	4	2
BP	GO:0045577	regulation of B cell differentiation	4/357	31/18800	0.00268281	0.025265	0.020132	IL4I1/IL10/SLAMF8/CR1	4	2
BP	GO:2000406	positive regulation of T cell migration	4/357	31/18800	0.00268281	0.025265	0.020132	CCL20/CCR2/TNFSF14/CXCL10	4	2
BP	GO:0010743	regulation of macrophage derived foam cell differentiation	4/357	32/18800	0.00302077	0.0279007	0.0222321	MSR1/CSF2/PLA2G2A/ITGB3	4	2
BP	GO:0033028	myeloid cell apoptotic process	4/357	32/18800	0.00302077	0.0279007	0.0222321	IL6/CCR5/HCAR2/CLEC5A	4	2
BP	GO:0051482	positive regulation of cytosolic calcium ion concentration involved in phospholipase C-activating G protein-coupled signaling pathway	4/357	32/18800	0.00302077	0.0279007	0.0222321	P2RY10/GPR65/GPR174/F2RL2	4	2
BP	GO:0070229	negative regulation of lymphocyte apoptotic process	4/357	33/18800	0.00338669	0.0306076	0.0243891	IDO1/IL7R/PTCRA/HSH2D	4	2
BP	GO:0002495	antigen processing and presentation of peptide antigen via MHC class II	4/357	34/18800	0.00378162	0.0335874	0.0267635	FCGR2B/HLA-DQA1/HLA-DOA/HLA-DQB2	4	2
BP	GO:0002446	neutrophil mediated immunity	4/357	35/18800	0.00420662	0.0361705	0.0288218	TREM1/CXCL6/IL6/SCNN1B	4	2
BP	GO:0033280	response to vitamin D	4/357	35/18800	0.00420662	0.0361705	0.0288218	VDR/SPP1/STC1/CXCL10	4	2
BP	GO:0034110	regulation of homotypic cell-cell adhesion	4/357	35/18800	0.00420662	0.0361705	0.0288218	PLAUR/TNFSF11/IL6/PDPN	4	2
BP	GO:0042092	type 2 immune response	4/357	37/18800	0.00515093	0.0431856	0.0344117	CCR2/IDO1/IL6/IL10	4	2
BP	GO:0002478	antigen processing and presentation of exogenous peptide antigen	4/357	38/18800	0.00567222	0.0461744	0.0367932	FCGR2B/HLA-DQA1/HLA-DOA/HLA-DQB2	4	2
BP	GO:0010742	macrophage derived foam cell differentiation	4/357	38/18800	0.00567222	0.0461744	0.0367932	MSR1/CSF2/PLA2G2A/ITGB3	4	2
BP	GO:0090077	foam cell differentiation	4/357	39/18800	0.00622754	0.0490328	0.0390709	MSR1/CSF2/PLA2G2A/ITGB3	4	2
BP	GO:1903556	negative regulation of tumor necrosis factor superfamily cytokine production	7/357	79/18800	0.000753599	0.00970728	0.00773506	LTF/SLAMF1/PTPN22/GPNMB/IL10/CIDEA/ORM1	7	1.88982
BP	GO:1905954	positive regulation of lipid localization	7/357	94/18800	0.00209003	0.021167	0.0168666	MSR1/RETN/SPP1/TNFSF11/CIDEA/ABCA13/ANXA2	7	1.88982
BP	GO:0031623	receptor internalization	7/357	113/18800	0.00581644	0.0471201	0.0375468	CACNG3/DKK1/CXCR1/CXCL8/CXCR2/ANXA2/ITGB3	7	1.88982
MF	GO:0032395	MHC class II receptor activity	3/361	10/18410	0.000809937	0.00786116	0.00636917	HLA-DQA1/HLA-DOA/HLA-DQB2	3	1.73205
MF	GO:0005068	transmembrane receptor protein tyrosine kinase adaptor activity	3/361	14/18410	0.00231768	0.0196631	0.0159312	STAP1/DOK2/TRAT1	3	1.73205
MF	GO:0001846	opsonin binding	3/361	16/18410	0.00346354	0.0276524	0.0224042	VSIG4/PTX3/CR1	3	1.73205
MF	GO:0005149	interleukin-1 receptor binding	3/361	17/18410	0.00414514	0.032569	0.0263876	IL1RN/IL36RN/IL36B	3	1.73205
MF	GO:0001848	complement binding	3/361	20/18410	0.00665381	0.0470519	0.0381218	VSIG4/PTX3/CR1	3	1.73205
CC	GO:0031838	haptoglobin-hemoglobin complex	3/370	11/19594	0.00098459	0.00880164	0.00753753	HBG2/HBG1/HP	3	1.73205
CC	GO:0042105	alpha-beta T cell receptor complex	3/370	11/19594	0.00098459	0.00880164	0.00753753	CD3G/CD3D/CD3E	3	1.73205
CC	GO:1904090	peptidase inhibitor complex	3/370	11/19594	0.00098459	0.00880164	0.00753753	SERPINE1/CSTA/PLAU	3	1.73205
CC	GO:1905286	serine-type peptidase complex	3/370	11/19594	0.00098459	0.00880164	0.00753753	PLAUR/FCN1/PLAU	3	1.73205
CC	GO:0042613	MHC class II protein complex	3/370	17/19594	0.00373053	0.0282181	0.0241654	HLA-DQA1/HLA-DOA/HLA-DQB2	3	1.73205
BP	GO:1903980	positive regulation of microglial cell activation	3/357	10/18800	0.0007379	0.00957846	0.00763242	STAP1/CTSC/MMP8	3	1.73205
BP	GO:1905941	positive regulation of gonad development	3/357	10/18800	0.0007379	0.00957846	0.00763242	RETN/SRY/WT1	3	1.73205
BP	GO:2000659	regulation of interleukin-1-mediated signaling pathway	3/357	10/18800	0.0007379	0.00957846	0.00763242	IL1R2/IL6/IL1RN	3	1.73205
BP	GO:0051673	membrane disruption in another organism	3/357	11/18800	0.00100037	0.0118957	0.00947888	LTF/DEFA4/DEFA3	3	1.73205
BP	GO:0070944	neutrophil-mediated killing of bacterium	3/357	11/18800	0.00100037	0.0118957	0.00947888	TREM1/CXCL6/SCNN1B	3	1.73205
BP	GO:0071492	cellular response to UV-A	3/357	11/18800	0.00100037	0.0118957	0.00947888	MMP9/TIMP1/MMP1	3	1.73205
BP	GO:0002645	positive regulation of tolerance induction	3/357	12/18800	0.00131513	0.0142628	0.0113651	LILRB2/IDO1/CD3E	3	1.73205
BP	GO:0006568	tryptophan metabolic process	3/357	12/18800	0.00131513	0.0142628	0.0113651	IL4I1/IDO1/TDO2	3	1.73205
BP	GO:0032908	regulation of transforming growth factor beta1 production	3/357	12/18800	0.00131513	0.0142628	0.0113651	THBS1/LUM/SERPINB7	3	1.73205
BP	GO:0045916	negative regulation of complement activation	3/357	12/18800	0.00131513	0.0142628	0.0113651	SERPING1/VSIG4/CR1	3	1.73205
BP	GO:0070943	neutrophil-mediated killing of symbiont cell	3/357	12/18800	0.00131513	0.0142628	0.0113651	TREM1/CXCL6/SCNN1B	3	1.73205
BP	GO:0032494	response to peptidoglycan	3/357	13/18800	0.00168572	0.0177662	0.0141566	IL6/CAMP/C5AR1	3	1.73205
BP	GO:0045741	positive regulation of epidermal growth factor-activated receptor activity	3/357	13/18800	0.00168572	0.0177662	0.0141566	AREG/EREG/NCF1	3	1.73205
BP	GO:0001787	natural killer cell proliferation	3/357	14/18800	0.00211544	0.021167	0.0168666	SLAMF1/PTPN22/FCGR3A	3	1.73205
BP	GO:0006586	indolalkylamine metabolic process	3/357	14/18800	0.00211544	0.021167	0.0168666	IL4I1/IDO1/TDO2	3	1.73205
BP	GO:0045059	positive thymic T cell selection	3/357	14/18800	0.00211544	0.021167	0.0168666	CD3G/CD3D/CD3E	3	1.73205
BP	GO:0070141	response to UV-A	3/357	14/18800	0.00211544	0.021167	0.0168666	MMP9/TIMP1/MMP1	3	1.73205
BP	GO:0070942	neutrophil mediated cytotoxicity	3/357	14/18800	0.00211544	0.021167	0.0168666	TREM1/CXCL6/SCNN1B	3	1.73205
BP	GO:1905939	regulation of gonad development	3/357	14/18800	0.00211544	0.021167	0.0168666	RETN/SRY/WT1	3	1.73205
BP	GO:0010755	regulation of plasminogen activation	3/357	15/18800	0.00260734	0.0251171	0.0200141	SERPINE1/THBS1/ANXA2	3	1.73205
BP	GO:0001780	neutrophil homeostasis	3/357	16/18800	0.00316421	0.0286741	0.0228484	CCR2/IL6/HCAR2	3	1.73205
BP	GO:0002399	MHC class II protein complex assembly	3/357	16/18800	0.00316421	0.0286741	0.0228484	HLA-DQA1/HLA-DOA/HLA-DQB2	3	1.73205
BP	GO:0002503	peptide antigen assembly with MHC class II protein complex	3/357	16/18800	0.00316421	0.0286741	0.0228484	HLA-DQA1/HLA-DOA/HLA-DQB2	3	1.73205
BP	GO:0010715	regulation of extracellular matrix disassembly	3/357	16/18800	0.00316421	0.0286741	0.0228484	IL6/PDPN/DPP4	3	1.73205
BP	GO:0010819	regulation of T cell chemotaxis	3/357	17/18800	0.00378864	0.0335874	0.0267635	CCR2/TNFSF14/CXCL10	3	1.73205
MF	GO:0003823	antigen binding	9/361	174/18410	0.00749892	0.0501617	0.0406414	FCN1/SLAMF1/CD48/JCHAIN/CD1A/CD1B/IL7R/HLA-DQA1/IGLL5	9	3
MF	GO:0042277	peptide binding	13/361	322/18410	0.0114066	0.0752835	0.0609952	MARCO/MSR1/FCGR2B/MAS1/LILRB2/CD1A/CD1B/FPR2/GRIN1/CMKLR2/HLA-DQA1/PPIAL4F/NPBWR1	13	1.94145
MF	GO:0004435	phosphatidylinositol phospholipase C activity	3/361	26/18410	0.0139182	0.0906514	0.0734464	CCR5/F2RL2/BDKRB2	3	1.73205
MF	GO:0016298	lipase activity	7/361	130/18410	0.0142534	0.0916291	0.0742386	PLBD1/CCR5/F2RL2/BDKRB2/PLA2G2A/PNLIPRP3/LIPN	7	2.64575
MF	GO:0023026	MHC class II protein complex binding	3/361	27/18410	0.0154347	0.0916335	0.0742422	HLA-DQA1/HLA-DOA/HLA-DQB2	3	1.73205
MF	GO:0008239	dipeptidyl-peptidase activity	2/361	10/18410	0.0155499	0.0916335	0.0742422	CTSC/DPP4	2	1.41421
MF	GO:0019203	carbohydrate phosphatase activity	2/361	10/18410	0.0155499	0.0916335	0.0742422	G6PC2/FBP1	2	0
MF	GO:0031720	haptoglobin binding	2/361	10/18410	0.0155499	0.0916335	0.0742422	HBG2/HBG1	2	1.41421
MF	GO:0042608	T cell receptor binding	2/361	10/18410	0.0155499	0.0916335	0.0742422	CD3G/CD3E	2	1.41421
MF	GO:0050308	sugar-phosphatase activity	2/361	10/18410	0.0155499	0.0916335	0.0742422	G6PC2/FBP1	2	0
MF	GO:0071723	lipopeptide binding	2/361	10/18410	0.0155499	0.0916335	0.0742422	CD1A/CD1B	2	1.41421
MF	GO:0004629	phospholipase C activity	3/361	28/18410	0.0170407	0.0992369	0.0804025	CCR5/F2RL2/BDKRB2	3	1.73205
BP	GO:0036035	osteoclast development	3/357	18/18800	0.004483	0.0380602	0.0303276	LTF/TNFSF11/ANXA2	3	1.73205
BP	GO:0060263	regulation of respiratory burst	3/357	18/18800	0.004483	0.0380602	0.0303276	JCHAIN/NCF1/SLAMF8	3	1.73205
BP	GO:0010744	positive regulation of macrophage derived foam cell differentiation	3/357	19/18800	0.00524942	0.0432563	0.0344679	MSR1/CSF2/PLA2G2A	3	1.73205
BP	GO:0043031	negative regulation of macrophage activation	3/357	19/18800	0.00524942	0.0432563	0.0344679	FCGR2B/VSIG4/IL31RA	3	1.73205
BP	GO:0045091	regulation of single stranded viral RNA replication via double stranded DNA intermediate	3/357	19/18800	0.00524942	0.0432563	0.0344679	APOBEC3A/HMGA2/CXCL8	3	1.73205
BP	GO:0048245	eosinophil chemotaxis	3/357	19/18800	0.00524942	0.0432563	0.0344679	CCL7/CCL11/CCL13	3	1.73205
BP	GO:0060749	mammary gland alveolus development	3/357	19/18800	0.00524942	0.0432563	0.0344679	HOXA5/AREG/TNFSF11	3	1.73205
BP	GO:0061377	mammary gland lobule development	3/357	19/18800	0.00524942	0.0432563	0.0344679	HOXA5/AREG/TNFSF11	3	1.73205
BP	GO:0002396	MHC protein complex assembly	3/357	20/18800	0.00608987	0.0480613	0.0382968	HLA-DQA1/HLA-DOA/HLA-DQB2	3	1.73205
BP	GO:0002501	peptide antigen assembly with MHC protein complex	3/357	20/18800	0.00608987	0.0480613	0.0382968	HLA-DQA1/HLA-DOA/HLA-DQB2	3	1.73205
BP	GO:0039692	single stranded viral RNA replication via double stranded DNA intermediate	3/357	20/18800	0.00608987	0.0480613	0.0382968	APOBEC3A/HMGA2/CXCL8	3	1.73205
BP	GO:0045591	positive regulation of regulatory T cell differentiation	3/357	20/18800	0.00608987	0.0480613	0.0382968	IL4I1/LILRB2/CR1	3	1.73205
BP	GO:0070233	negative regulation of T cell apoptotic process	3/357	20/18800	0.00608987	0.0480613	0.0382968	IDO1/IL7R/PTCRA	3	1.73205
BP	GO:0140131	positive regulation of lymphocyte chemotaxis	3/357	20/18800	0.00608987	0.0480613	0.0382968	CCL7/CCR2/TNFSF14	3	1.73205
BP	GO:0031960	response to corticosteroid	9/357	157/18800	0.00313861	0.0286741	0.0228484	COL1A1/AREG/MYOD1/IL6/IL10/IL1RN/STC1/GJB2/NPAS4	9	1.66667
MF	GO:0001540	amyloid-beta binding	6/361	81/18410	0.00515126	0.0385675	0.0312477	MARCO/MSR1/FCGR2B/LILRB2/FPR2/GRIN1	6	1.63299
BP	GO:0018149	peptide cross-linking	6/357	36/18800	5.4111e-05	0.00112994	0.000900376	CSTA/PI3/F13A1/THBS1/COL3A1/LORICRIN	6	1.63299
BP	GO:0007520	myoblast fusion	6/357	45/18800	0.00019599	0.00326197	0.00259924	TNFSF14/MYOD1/GDF15/CXCL9/ADAM12/CXCL10	6	1.63299
BP	GO:2000273	positive regulation of signaling receptor activity	6/357	45/18800	0.00019599	0.00326197	0.00259924	CACNG3/AREG/CCR2/EREG/IL10/NCF1	6	1.63299
BP	GO:0000768	syncytium formation by plasma membrane fusion	6/357	59/18800	0.0008678	0.010687	0.00851571	TNFSF14/MYOD1/GDF15/CXCL9/ADAM12/CXCL10	6	1.63299
BP	GO:0140253	cell-cell fusion	6/357	59/18800	0.0008678	0.010687	0.00851571	TNFSF14/MYOD1/GDF15/CXCL9/ADAM12/CXCL10	6	1.63299
BP	GO:0006949	syncytium formation	6/357	63/18800	0.00122822	0.013628	0.0108592	TNFSF14/MYOD1/GDF15/CXCL9/ADAM12/CXCL10	6	1.63299
BP	GO:0050854	regulation of antigen receptor-mediated signaling pathway	6/357	66/18800	0.00156624	0.0166636	0.0132781	STAP1/FCGR2B/PTPN22/TESPA1/UBASH3A/TRAT1	6	1.63299
BP	GO:0032720	negative regulation of tumor necrosis factor production	6/357	77/18800	0.00343546	0.0308001	0.0245425	SLAMF1/PTPN22/GPNMB/IL10/CIDEA/ORM1	6	1.63299
BP	GO:0051384	response to glucocorticoid	8/357	139/18800	0.00511387	0.0429821	0.0342495	AREG/MYOD1/IL6/IL10/IL1RN/STC1/GJB2/NPAS4	8	1.41421
BP	GO:1901739	regulation of myoblast fusion	5/357	21/18800	3.80319e-05	0.000819637	0.000653113	TNFSF14/MYOD1/GDF15/CXCL9/CXCL10	5	1.34164
BP	GO:0060142	regulation of syncytium formation by plasma membrane fusion	5/357	30/18800	0.000231462	0.00372332	0.00296686	TNFSF14/MYOD1/GDF15/CXCL9/CXCL10	5	1.34164
MF	GO:0030280	structural constituent of skin epidermis	4/361	37/18410	0.00576407	0.0413509	0.0335028	PI3/KRT80/KRT75/LORICRIN	4	1
BP	GO:1901741	positive regulation of myoblast fusion	4/357	16/18800	0.000194221	0.00326197	0.00259924	TNFSF14/MYOD1/GDF15/CXCL9	4	1
BP	GO:0060143	positive regulation of syncytium formation by plasma membrane fusion	4/357	24/18800	0.00100577	0.0118957	0.00947888	TNFSF14/MYOD1/GDF15/CXCL9	4	1
BP	GO:0042430	indole-containing compound metabolic process	4/357	25/18800	0.00117957	0.0133977	0.0106757	IL4I1/IDO1/TDO2/HTR1A	4	1
BP	GO:0042693	muscle cell fate commitment	3/357	20/18800	0.00608987	0.0480613	0.0382968	DKK1/MYOD1/WT1	3	0.57735
KEGG	hsa05320	Autoimmune thyroid disease	5/197	53/8164	0.00873141	0.0632366	0.0526391	CD80/IL10/PRF1/HLA-DQA1/HLA-DOA	5	2.23607
KEGG	hsa04510	Focal adhesion	11/197	201/8164	0.00931071	0.0654488	0.0544806	BIRC3/IBSP/COL1A1/SPP1/PRKCG/THBS1/COL6A2/COL6A3/COL1A2/COL6A5/ITGB3	11	2.7136
KEGG	hsa05143	African trypanosomiasis	4/197	37/8164	0.0116575	0.0783715	0.0652377	PRKCG/IDO1/IL6/IL10	4	1
KEGG	hsa04064	NF-kappa B signaling pathway	7/197	104/8164	0.0126856	0.0783715	0.0652377	BIRC3/TNFSF11/PLAU/TNFSF14/BCL2A1/CXCL8/CCL13	7	2.64575
KEGG	hsa04620	Toll-like receptor signaling pathway	7/197	104/8164	0.0126856	0.0783715	0.0652377	TLR8/SPP1/CD80/IL6/CXCL9/CXCL10/CXCL8	7	2.64575
KEGG	hsa04660	T cell receptor signaling pathway	7/197	104/8164	0.0126856	0.0783715	0.0652377	ITK/IL10/CD3G/ICOS/CSF2/CD3D/CD3E	7	2.64575
KEGG	hsa05340	Primary immunodeficiency	4/197	38/8164	0.0127887	0.0783715	0.0652377	ICOS/CD3D/IL7R/CD3E	4	2
KEGG	hsa04066	HIF-1 signaling pathway	7/197	109/8164	0.0161017	0.0962074	0.0800846	TIMP1/SERPINE1/PRKCG/IL6/HK3/PGK2/EIF4E1B	7	1.13389
