# Supplementary material for: SIRPB1 regulates inflammatory factor expression in the glioma microenvironment via SYK: functional and bioinformatics insights
Source: J Transl Med. 2024 Apr 9;22:338. doi: 10.1186/s12967-024-05149-z (PMC11003053; doi:10.1186/s12967-024-05149-z)
Supplement: Supplementary file 1 — Additional file 1. Figure S1: The relative expression of Western blot in Figure 1, 4, 6 and 7. Figure S2: A. Single-Cell Analysis of CXCL8 and CCL2 Expression. B. The expression of SIRPB1 in LGG and GBM cohort. C. Kaplan-Meier curves for PFI in specific glioma subgroups. Table S1: Antibodies uesd for Western blot, Immunohistochemical and Immunofluorescence staining. Table S2: Primers used for qPCR and PCR. Table S3: DEGs between high and low SIRPB1 samples in TCGA-GBMLGG cohort. Table S4: Significant terms obtained in Enrichment analysis of DEGs between high and low SIRPB1 samples in TCGA-GBMLGG cohort. Table S5: Within macrophage and microglia cells, significant terms obtained in Enrichment analysis of DEGs between high and low SIRPB1 samples in single-cell dataset GSE117891. [file 12967_2024_5149_MOESM1_ESM.zip › Additional file/supplementary table S5.xlsx]

## Sheet: Sheet 1
ONTOLOGY	ID	Description	GeneRatio	BgRatio	pvalue	p.adjust	qvalue	geneID	Count	zscore
CC	GO:0030667	secretory granule membrane	46/808	312/19594	5.27416e-14	1.03515e-11	7.97901e-12	PLAU/PLAUR/LGALS3/CD93/CD14/FCGR2A/CD44/RAP2B/FCER1G/IQGAP1/TYROBP/KCNAB2/VAMP8/C5AR1/CD63/ADAM8/CD9/TOM1/PECAM1/CLEC5A/ATP6AP2/SLC2A3/STX3/PSAP/RAC1/ATP6V0C/PHACTR2/NFAM1/TMED2/ATP8A1/SLC44A2/SCG3/SLC2A5/RAB27A/SYNGR1/TMEM63A/CLEC12A/TNFRSF1B/LILRB3/BRI3/IQGAP2/DOK3/LILRB2/EXOC3/SNAP25/LPCAT1	46	4.71814
BP	GO:0030098	lymphocyte differentiation	41/790	382/18800	3.84488e-08	3.11199e-06	2.30008e-06	HLA-DRA/CD74/RSAD2/LGALS1/ANXA1/FCGR2B/VSIR/HLA-DOA/HLA-DRB1/ITGA4/FCER1G/ZFP36L1/PTGER4/CTSL/ADAM8/SLAMF8/NFKBIZ/SOX13/GPR183/BCL3/TNFSF8/SEMA4A/IL1B/CD83/PTPN6/ID2/NFKBID/HMGB1/NFAM1/IL10/RUNX3/RBPJ/NFIL3/FOXP1/EGR1/BCL2/IL15RA/PTPN22/PNP/NLRP3/LILRB2	41	4.52904
BP	GO:0019882	antigen processing and presentation	20/790	107/18800	1.76053e-08	1.59692e-06	1.18029e-06	HLA-DPB1/HLA-DRA/IFI30/CD74/HLA-DPA1/HLA-DMA/HLA-DQB1/FCGR2B/HLA-DOA/CTSD/HLA-DQA1/HLA-DRB1/FCER1G/ICAM1/CTSL/THBS1/HLA-A/RAB4A/RAB27A/LILRB2	20	4.47214
BP	GO:0002768	immune response-regulating cell surface receptor signaling pathway	30/790	328/18800	5.77629e-05	0.00125058	0.000924306	HLA-DPB1/LGALS3/HLA-DQB1/FCGR2B/HLA-DRB1/FCER1G/TYROBP/MOG/MEF2C/FPR3/SPG21/C5AR1/NFKBIZ/NR4A3/MYO1G/PTPN6/NFKBID/HLA-A/NFAM1/BTN3A3/FGR/LIMK1/FOXP1/NECTIN2/BCL2/PTPN22/CMTM3/PAK2/LILRB2/KLRC2	30	4.38178
BP	GO:0002429	immune response-activating cell surface receptor signaling pathway	29/790	300/18800	2.79801e-05	0.000707597	0.000522987	HLA-DPB1/LGALS3/HLA-DQB1/FCGR2B/HLA-DRB1/FCER1G/TYROBP/MOG/MEF2C/FPR3/SPG21/C5AR1/NFKBIZ/NR4A3/MYO1G/PTPN6/NFKBID/HLA-A/NFAM1/BTN3A3/FGR/LIMK1/FOXP1/NECTIN2/BCL2/PTPN22/CMTM3/PAK2/KLRC2	29	4.27099
BP	GO:0002757	immune response-activating signal transduction	29/790	300/18800	2.79801e-05	0.000707597	0.000522987	HLA-DPB1/LGALS3/HLA-DQB1/FCGR2B/HLA-DRB1/FCER1G/TYROBP/MOG/MEF2C/FPR3/SPG21/C5AR1/NFKBIZ/NR4A3/MYO1G/PTPN6/NFKBID/HLA-A/NFAM1/BTN3A3/FGR/LIMK1/FOXP1/NECTIN2/BCL2/PTPN22/CMTM3/PAK2/KLRC2	29	4.27099
BP	GO:0002237	response to molecule of bacterial origin	41/790	354/18800	4.32757e-09	5.17885e-07	3.8277e-07	VIM/ZFP36/CD14/FCGR2B/LITAF/CXCL8/CMPK2/NR4A1/S100A9/CNP/CXCL10/FOS/MEF2C/CX3CR1/SOD2/PTGER4/C5AR1/SCARB1/ABCA1/LY96/S100A8/IL1B/THBD/PTGS2/IFNAR1/PPARD/HMGB1/CXCL2/IL10/TRIB1/CARD16/MAP2K3/CCL2/FOXP1/PTPN22/HAMP/TNFRSF11A/TNFRSF1B/NLRP3/LILRB2/TNFAIP3	41	4.21669
BP	GO:1903131	mononuclear cell differentiation	46/790	433/18800	7.78522e-09	8.71448e-07	6.4409e-07	HLA-DRA/CD74/RSAD2/LGALS1/ANXA1/FCGR2B/VSIR/HLA-DOA/HLA-DRB1/ITGA4/FCER1G/VEGFA/IFI16/ZFP36L1/CSF1R/PTGER4/CTSL/ADAM8/SLAMF8/NFKBIZ/SOX13/GPR183/BCL3/TNFSF8/SEMA4A/IL1B/CD83/PTPN6/ID2/NFKBID/HMGB1/NFAM1/IL10/RUNX3/RBPJ/IRF7/NFIL3/FOXP1/EGR1/BCL2/IL15RA/PTPN22/PNP/NLRP3/LILRB2/FES	46	4.12837
CC	GO:0005774	vacuolar membrane	46/808	449/19594	1.37976e-08	7.07439e-07	5.45301e-07	HLA-DPB1/HLA-DRA/CD74/ANXA2/HLA-DPA1/HLA-DMA/HLA-DQB1/LITAF/HLA-DOA/CTSD/HLA-DQA1/HLA-DRB1/IFITM1/CALCOCO2/VAMP8/CD63/TOM1/ATP6V0D1/SCARB1/CHMP1B/DRAM1/SLC7A5/AHNAK/ATP6AP2/THBD/SEC13/AP1S2/ITM2C/ATP6V1F/ATP6V0E2/SLC15A3/PSAP/ATP6V0C/NFAM1/ATP8A1/SLC44A2/SYNGR1/WIPI1/TMEM63A/CYBRD1/GNB1/FNIP2/UBXN6/BRI3/MYO6/LPCAT1	46	4.12837
BP	GO:0009895	negative regulation of catabolic process	24/790	324/18800	0.00532822	0.0362636	0.0268025	ANXA2/APOC1/ZFP36/NUPR1/FEZ1/YBX3/SDCBP/FBP1/CST3/HMOX1/RPL23/IL1B/TIMP1/FURIN/ATP2B4/HGF/YBX1/IL10/BCL2/PTPN22/BMF/SORL1/DAP/CRTC3	24	4.08248
BP	GO:0034612	response to tumor necrosis factor	20/790	249/18800	0.00435899	0.0312434	0.0230921	ZFP36/CD14/CXCL8/HES1/YBX3/ZFP36L1/CHI3L1/THBS1/PTGS2/GBP2/CXCL16/CASP4/CARD16/TNFRSF14/CCL2/STAT1/HAMP/TNFRSF11A/TNFRSF1B/TNFAIP3	20	4.02492
BP	GO:0042060	wound healing	42/790	429/18800	3.39477e-07	1.80403e-05	1.33336e-05	PLAU/P2RY12/PLAUR/HBEGF/ANXA1/F13A1/CD44/IL6ST/RAP2B/CDKN1A/FCER1G/VEGFA/SERPINA1/APOE/FN1/CD9/SCARB1/CHMP1B/EMILIN2/HMOX1/S100A8/IGF1/THBS1/HIF1A/THBD/TIMP1/HSPB1/PTPN6/RHOC/CSRP1/PPARD/MYL12A/HBB/JAML/CFLAR/SLC12A2/RAB27A/PDGFRA/PLAT/CNN2/TNFAIP3/PDGFB	42	4.01189
CC	GO:0005765	lysosomal membrane	42/808	404/19594	3.91242e-08	1.57615e-06	1.21491e-06	HLA-DPB1/HLA-DRA/CD74/ANXA2/HLA-DPA1/HLA-DMA/HLA-DQB1/LITAF/HLA-DOA/CTSD/HLA-DQA1/HLA-DRB1/IFITM1/VAMP8/CD63/TOM1/ATP6V0D1/SCARB1/CHMP1B/DRAM1/SLC7A5/AHNAK/ATP6AP2/SEC13/AP1S2/ITM2C/ATP6V0E2/SLC15A3/PSAP/ATP6V0C/NFAM1/ATP8A1/SLC44A2/SYNGR1/TMEM63A/CYBRD1/GNB1/FNIP2/UBXN6/BRI3/MYO6/LPCAT1	42	4.01189
CC	GO:0098852	lytic vacuole membrane	42/808	404/19594	3.91242e-08	1.57615e-06	1.21491e-06	HLA-DPB1/HLA-DRA/CD74/ANXA2/HLA-DPA1/HLA-DMA/HLA-DQB1/LITAF/HLA-DOA/CTSD/HLA-DQA1/HLA-DRB1/IFITM1/VAMP8/CD63/TOM1/ATP6V0D1/SCARB1/CHMP1B/DRAM1/SLC7A5/AHNAK/ATP6AP2/SEC13/AP1S2/ITM2C/ATP6V0E2/SLC15A3/PSAP/ATP6V0C/NFAM1/ATP8A1/SLC44A2/SYNGR1/TMEM63A/CYBRD1/GNB1/FNIP2/UBXN6/BRI3/MYO6/LPCAT1	42	4.01189
BP	GO:0032496	response to lipopolysaccharide	39/790	333/18800	7.5772e-09	8.66601e-07	6.40508e-07	VIM/ZFP36/CD14/LITAF/CXCL8/CMPK2/NR4A1/S100A9/CNP/CXCL10/FOS/MEF2C/CX3CR1/SOD2/PTGER4/SCARB1/ABCA1/LY96/S100A8/IL1B/THBD/PTGS2/IFNAR1/PPARD/HMGB1/CXCL2/IL10/TRIB1/CARD16/MAP2K3/CCL2/FOXP1/PTPN22/HAMP/TNFRSF11A/TNFRSF1B/NLRP3/LILRB2/TNFAIP3	39	4.0032
BP	GO:0016050	vesicle organization	23/790	306/18800	0.00529213	0.0360646	0.0266555	ANXA2/S100A10/ANXA1/SRGN/SQSTM1/SDCBP/VAMP8/ABCA1/CHMP1B/SEC13/STX3/RAB20/STX6/STX4/TMED2/SNX10/NECTIN2/TMED9/BCL2/RAB27A/TMCC1/WASHC4/SNAP25	23	3.96177
CC	GO:0034774	secretory granule lumen	47/808	322/19594	4.08927e-14	1.03515e-11	7.97901e-12	ANXA2/LYZ/F13A1/NPC2/SRGN/S100A9/CTSD/FTL/TF/VEGFA/SDCBP/ACTN1/SERPINA1/CHI3L1/FN1/CSTB/HSPA6/PKM/S100A8/IGF1/FUCA1/FAM3C/THBS1/TIMP1/SERPINB1/APRT/VAT1/IMPDH1/PTPN6/HK3/PDXK/GPI/HGF/HMGB1/FGR/CTSZ/SCG3/RAB27A/DSN1/APAF1/ALDOC/CNN2/A2M/PNP/ITIH4/PDGFB/GMFG	47	3.93835
CC	GO:0060205	cytoplasmic vesicle lumen	47/808	325/19594	5.81843e-14	1.03515e-11	7.97901e-12	ANXA2/LYZ/F13A1/NPC2/SRGN/S100A9/CTSD/FTL/TF/VEGFA/SDCBP/ACTN1/SERPINA1/CHI3L1/FN1/CSTB/HSPA6/PKM/S100A8/IGF1/FUCA1/FAM3C/THBS1/TIMP1/SERPINB1/APRT/VAT1/IMPDH1/PTPN6/HK3/PDXK/GPI/HGF/HMGB1/FGR/CTSZ/SCG3/RAB27A/DSN1/APAF1/ALDOC/CNN2/A2M/PNP/ITIH4/PDGFB/GMFG	47	3.93835
CC	GO:0031983	vesicle lumen	47/808	327/19594	7.34147e-14	1.03515e-11	7.97901e-12	ANXA2/LYZ/F13A1/NPC2/SRGN/S100A9/CTSD/FTL/TF/VEGFA/SDCBP/ACTN1/SERPINA1/CHI3L1/FN1/CSTB/HSPA6/PKM/S100A8/IGF1/FUCA1/FAM3C/THBS1/TIMP1/SERPINB1/APRT/VAT1/IMPDH1/PTPN6/HK3/PDXK/GPI/HGF/HMGB1/FGR/CTSZ/SCG3/RAB27A/DSN1/APAF1/ALDOC/CNN2/A2M/PNP/ITIH4/PDGFB/GMFG	47	3.93835
BP	GO:0050727	regulation of inflammatory response	41/790	394/18800	9.07127e-08	6.44918e-06	4.76661e-06	LGALS1/METRNL/ANXA1/ZFP36/FCGR2B/USP18/IL6ST/NUPR1/OSM/S100A9/ZBP1/HLA-DRB1/SOCS3/PTGER4/APOE/VAMP8/ZYX/ADAM8/RHBDF2/SLAMF8/NFKBIZ/IFI35/S100A8/IGF1/IL1B/PTGS2/FURIN/KLF4/PPARD/HGF/CASP4/IL10/FGR/FOXP1/MAPK13/HAMP/TNFRSF11A/TNFRSF1B/NLRP3/SIGLEC10/TNFAIP3	41	3.90434
BP	GO:0002274	myeloid leukocyte activation	29/790	232/18800	1.58589e-07	9.70159e-06	7.17047e-06	CD74/IFNGR1/ANXA1/CD93/FCGR2B/CXCL8/FCER1G/TYROBP/CX3CR1/VAMP8/C5AR1/ADGRE2/FN1/HMOX1/IFI35/NR4A3/THBS1/PTPN6/HMGB1/IL10/STX4/STXBP2/RBPJ/FGR/FOXP1/NECTIN2/HAMP/CRTC3/FES	29	3.8996
BP	GO:0002504	antigen processing and presentation of peptide or polysaccharide antigen via MHC class II	15/790	36/18800	4.81657e-12	2.534e-09	1.87289e-09	HLA-DPB1/HLA-DRA/IFI30/CD74/HLA-DPA1/HLA-DMA/HLA-DQB1/FCGR2B/HLA-DOA/CTSD/HLA-DQA1/HLA-DRB1/FCER1G/CTSL/THBS1	15	3.87298
BP	GO:0002478	antigen processing and presentation of exogenous peptide antigen	15/790	38/18800	1.23708e-11	5.42356e-09	4.00857e-09	HLA-DPB1/HLA-DRA/IFI30/CD74/HLA-DPA1/HLA-DMA/HLA-DQB1/FCGR2B/HLA-DOA/CTSD/HLA-DQA1/HLA-DRB1/FCER1G/CTSL/HLA-A	15	3.87298
BP	GO:0019884	antigen processing and presentation of exogenous antigen	15/790	47/18800	4.21877e-10	7.65344e-08	5.65668e-08	HLA-DPB1/HLA-DRA/IFI30/CD74/HLA-DPA1/HLA-DMA/HLA-DQB1/FCGR2B/HLA-DOA/CTSD/HLA-DQA1/HLA-DRB1/FCER1G/CTSL/HLA-A	15	3.87298
BP	GO:0048002	antigen processing and presentation of peptide antigen	15/790	63/18800	3.65826e-08	3.09391e-06	2.28672e-06	HLA-DPB1/HLA-DRA/IFI30/CD74/HLA-DPA1/HLA-DMA/HLA-DQB1/FCGR2B/HLA-DOA/CTSD/HLA-DQA1/HLA-DRB1/FCER1G/CTSL/HLA-A	15	3.87298
KEGG	hsa04142	Lysosome	15/429	132/8164	0.00380045	0.0209865	0.0161126	NPC2/LITAF/CTSD/LIPA/CTSL/CD63/ATP6V0D1/FUCA1/AP1S2/TPP1/PSAP/ATP6V0C/GGA1/CTSZ/DMXL2	15	3.87298
BP	GO:0022407	regulation of cell-cell adhesion	57/790	456/18800	1.57792e-13	1.66029e-10	1.22713e-10	HLA-DPB1/HLA-DRA/CD74/GPNMB/PLAUR/HLA-DPA1/LGALS1/LGALS3/HLA-DMA/HLA-DQB1/ANXA1/FCGR2B/CD44/VSIR/FXYD5/IL6ST/HLA-DOA/HES1/HLA-DQA1/HLA-DRB1/ITGA4/VEGFA/CXCL12/ADAM8/CD9/TMIGD2/NFKBIZ/EMILIN2/TNFSF14/NR4A3/IGF1/SOX13/IL1RN/IL1B/CD83/RGCC/PPM1F/KLF4/PTPN6/NFKBID/HMGB1/HLA-A/PAG1/IL10/RUNX3/BMP7/TNFRSF14/CCL2/MYO10/PTPN22/TJP1/SOCS6/PNP/CLECL1/NLRP3/LILRB2/DOCK8	57	3.84114
KEGG	hsa05323	Rheumatoid arthritis	22/429	93/8164	1.57775e-09	1.19514e-07	9.17584e-08	HLA-DPB1/HLA-DRA/HLA-DPA1/HLA-DMA/HLA-DQB1/HLA-DOA/CXCL8/HLA-DQA1/HLA-DRB1/VEGFA/FOS/CXCL12/ICAM1/CTSL/ATP6V0D1/IL1B/ATP6V1F/ATP6V0E2/ATP6V0C/CXCL2/CCL2/TNFRSF11A	22	3.83761
BP	GO:0002696	positive regulation of leukocyte activation	51/790	421/18800	1.02552e-11	4.9048e-09	3.62515e-09	HLA-DPB1/HLA-DRA/CD74/HLA-DPA1/LGALS1/HLA-DMA/HLA-DQB1/ANXA1/VSIR/IL6ST/HLA-DOA/HES1/HLA-DQA1/HLA-DRB1/CDKN1A/TYROBP/MEF2C/VAMP8/ADAM8/TMIGD2/NFKBIZ/TNFSF14/NR4A3/IGF1/SOX13/GPR183/THBS1/IL1B/CD83/PTPN6/ATAD5/NFKBID/HMGB1/HLA-A/IL10/STX4/RUNX3/TNFRSF14/FGR/CCL2/NECTIN2/BCL2/IL15RA/PTPN22/HAMP/PNP/CLECL1/NLRP3/LILRB2/DOCK8/KLRC2	51	3.78076
BP	GO:0050867	positive regulation of cell activation	51/790	436/18800	3.76339e-11	1.13765e-08	8.4084e-09	HLA-DPB1/HLA-DRA/CD74/HLA-DPA1/LGALS1/HLA-DMA/HLA-DQB1/ANXA1/VSIR/IL6ST/HLA-DOA/HES1/HLA-DQA1/HLA-DRB1/CDKN1A/TYROBP/MEF2C/VAMP8/ADAM8/TMIGD2/NFKBIZ/TNFSF14/NR4A3/IGF1/SOX13/GPR183/THBS1/IL1B/CD83/PTPN6/ATAD5/NFKBID/HMGB1/HLA-A/IL10/STX4/RUNX3/TNFRSF14/FGR/CCL2/NECTIN2/BCL2/IL15RA/PTPN22/HAMP/PNP/CLECL1/NLRP3/LILRB2/DOCK8/KLRC2	51	3.78076
BP	GO:1902105	regulation of leukocyte differentiation	34/790	283/18800	3.70492e-08	3.09391e-06	2.28672e-06	HLA-DRA/CD74/ANXA1/FCGR2B/VSIR/HLA-DOA/HLA-DRB1/TYROBP/FOS/ZFP36L1/KLF10/ADAM8/SLAMF8/NFKBIZ/SOX13/CD83/PTPN6/ID2/NFKBID/HMGB1/NFAM1/IL10/EVI2B/RUNX3/TRIB1/IRF7/FOXP1/IL15RA/LILRB3/MITF/PNP/NLRP3/LILRB2/FES	34	3.77297
BP	GO:0019886	antigen processing and presentation of exogenous peptide antigen via MHC class II	14/790	30/18800	3.71596e-12	2.17218e-09	1.60547e-09	HLA-DPB1/HLA-DRA/IFI30/CD74/HLA-DPA1/HLA-DMA/HLA-DQB1/FCGR2B/HLA-DOA/CTSD/HLA-DQA1/HLA-DRB1/FCER1G/CTSL	14	3.74166
BP	GO:0002495	antigen processing and presentation of peptide antigen via MHC class II	14/790	34/18800	3.04044e-11	1.06638e-08	7.88168e-09	HLA-DPB1/HLA-DRA/IFI30/CD74/HLA-DPA1/HLA-DMA/HLA-DQB1/FCGR2B/HLA-DOA/CTSD/HLA-DQA1/HLA-DRB1/FCER1G/CTSL	14	3.74166
BP	GO:0031330	negative regulation of cellular catabolic process	21/790	265/18800	0.00413792	0.0297806	0.0220109	ANXA2/APOC1/ZFP36/NUPR1/FEZ1/YBX3/SDCBP/CST3/HMOX1/RPL23/TIMP1/FURIN/ATP2B4/HGF/YBX1/IL10/BCL2/PTPN22/BMF/SORL1/DAP	21	3.7097
CC	GO:0005766	primary lysosome	21/808	155/19594	1.63745e-06	4.39773e-05	3.38981e-05	ANXA2/LYZ/NPC2/FTL/SDCBP/VAMP8/CD63/TOM1/FUCA1/STX3/VAT1/IMPDH1/PSAP/ATP6V0C/NFAM1/STXBP2/ATP8A1/DSN1/SYNGR1/BRI3/LPCAT1	21	3.7097
CC	GO:0042582	azurophil granule	21/808	155/19594	1.63745e-06	4.39773e-05	3.38981e-05	ANXA2/LYZ/NPC2/FTL/SDCBP/VAMP8/CD63/TOM1/FUCA1/STX3/VAT1/IMPDH1/PSAP/ATP6V0C/NFAM1/STXBP2/ATP8A1/DSN1/SYNGR1/BRI3/LPCAT1	21	3.7097
BP	GO:0097530	granulocyte migration	24/790	154/18800	2.82395e-08	2.47614e-06	1.83012e-06	CD74/LGALS3/ANXA1/CXCL8/S100A9/CXCL10/FCER1G/CSF1R/PTGER4/C5AR1/ADGRE2/ADAM8/SLAMF8/PECAM1/S100A8/THBS1/IL1B/CXADR/MPP1/RAC1/CXCL2/JAML/CCL2/WDR1	24	3.67423
CC	GO:0005925	focal adhesion	36/808	419/19594	2.82904e-05	0.000514704	0.000396739	PLAU/PLAUR/VIM/ANXA1/EPB41L2/CD44/ITGA4/IQGAP1/TLN2/SDCBP/ACTN1/NEXN/ICAM1/ZYX/VASP/RPL3/CD9/RPL23/AHNAK/HSPB1/FZD1/RPS2/ARPC2/NRP1/CSRP1/RAC1/ATP6V0C/APBB1IP/LIMK1/NECTIN2/RND3/CNN2/TRIOBP/FAM107A/EVL/FES	36	3.66667
CC	GO:0030055	cell-substrate junction	36/808	428/19594	4.41903e-05	0.000727623	0.000560859	PLAU/PLAUR/VIM/ANXA1/EPB41L2/CD44/ITGA4/IQGAP1/TLN2/SDCBP/ACTN1/NEXN/ICAM1/ZYX/VASP/RPL3/CD9/RPL23/AHNAK/HSPB1/FZD1/RPS2/ARPC2/NRP1/CSRP1/RAC1/ATP6V0C/APBB1IP/LIMK1/NECTIN2/RND3/CNN2/TRIOBP/FAM107A/EVL/FES	36	3.66667
CC	GO:0030135	coated vesicle	27/808	290/19594	7.29515e-05	0.00105499	0.000813197	HLA-DPB1/HLA-DRA/CD74/HLA-DPA1/HBEGF/HLA-DQB1/HLA-DQA1/HLA-DRB1/TF/SERPINA1/APOE/VAMP8/SPG21/CD9/SEC13/FURIN/STX6/FCHO2/HLA-A/TMED2/CTSZ/TMED9/RAB27A/WIPI1/TEPSIN/MYO6/AAK1	27	3.65655
KEGG	hsa04145	Phagosome	27/429	152/8164	1.8178e-08	1.10158e-06	8.45753e-07	HLA-DPB1/HLA-DRA/MSR1/HLA-DPA1/HLA-DMA/HLA-DQB1/CD14/FCGR2B/FCGR2A/HLA-DOA/FCGR2C/HLA-DQA1/HLA-DRB1/TUBB4A/TUBA1B/CTSL/ATP6V0D1/SCARB1/THBS1/ATP6V1F/ATP6V0E2/RAC1/ATP6V0C/HLA-A/C1R/SEC61B/NCF2	27	3.65655
BP	GO:0030217	T cell differentiation	30/790	263/18800	7.17959e-07	3.37248e-05	2.49261e-05	HLA-DRA/CD74/RSAD2/ANXA1/VSIR/HLA-DOA/HLA-DRB1/FCER1G/ZFP36L1/PTGER4/CTSL/ADAM8/NFKBIZ/SOX13/GPR183/BCL3/TNFSF8/SEMA4A/IL1B/CD83/NFKBID/HMGB1/RUNX3/FOXP1/EGR1/BCL2/PTPN22/PNP/NLRP3/LILRB2	30	3.65148
BP	GO:0002443	leukocyte mediated immunity	47/790	457/18800	1.48767e-08	1.44938e-06	1.07124e-06	HLA-DPB1/HLA-DRA/CD74/RSAD2/HLA-DPA1/HLA-DMA/HLA-DQB1/AHR/FCGR2B/HLA-DOA/HLA-DQA1/HLA-DRB1/FCER1G/TYROBP/CX3CR1/ICAM1/VAMP8/ADGRE2/HMOX1/NR4A3/GAPT/MYO1G/BCL3/IL1B/PTPN6/ATAD5/HMGB1/HLA-A/IL10/STX4/STXBP2/BTN3A3/IRF7/FGR/NECTIN2/CADM1/RAB27A/RNF8/C1S/TNFRSF1B/C1R/WDR1/MSH6/NLRP3/KLRC2/DDX58/FES	47	3.64662
CC	GO:0005775	vacuolar lumen	17/808	174/19594	0.000883758	0.00803935	0.00619681	IFI30/CD74/ANXA2/LYZ/NPC2/CTSD/FTL/LIPA/SDCBP/CTSL/FUCA1/VAT1/TPP1/IMPDH1/PSAP/DSN1/NAAA	17	3.63803
BP	GO:0030183	B cell differentiation	13/790	142/18800	0.00690277	0.0436282	0.0322457	LGALS1/FCGR2B/ITGA4/ZFP36L1/SLAMF8/GPR183/BCL3/PTPN6/ID2/NFAM1/IL10/RBPJ/BCL2	13	3.60555
CC	GO:0030134	COPII-coated ER to Golgi transport vesicle	13/808	94/19594	0.000124556	0.00159658	0.00123066	HLA-DPB1/HLA-DRA/CD74/HLA-DPA1/HLA-DQB1/HLA-DQA1/HLA-DRB1/SERPINA1/SEC13/HLA-A/TMED2/CTSZ/TMED9	13	3.60555
BP	GO:0060326	cell chemotaxis	41/790	315/18800	1.25785e-10	3.00798e-08	2.2232e-08	CD74/LGALS3/HBEGF/ANXA1/CXCL8/NR4A1/S100A9/CXCL10/FCER1G/VEGFA/DUSP1/CX3CR1/CSF1R/CXCL12/C5AR1/ADGRE2/ADAM8/SLAMF8/TNFSF14/S100A8/GPR183/THBS1/IL1B/HSPB1/CXADR/MPP1/NRP1/RAC1/HGF/HMGB1/CXCL16/CXCL2/IL10/JAML/CH25H/CCL2/SLC12A2/CCRL2/PDGFRA/TNFRSF11A/PDGFB	41	3.592
KEGG	hsa05145	Toxoplasmosis	20/429	112/8164	1.2123e-06	3.98253e-05	3.05763e-05	HLA-DPB1/HLA-DRA/HLA-DPA1/HLA-DMA/HLA-DQB1/IFNGR1/HLA-DOA/HLA-DQA1/HLA-DRB1/CIITA/LY96/GNAI2/HSPA6/PPIF/IL10/MAP2K3/BCL2/STAT1/MAPK13/IL10RB	20	3.57771
KEGG	hsa05205	Proteoglycans in cancer	20/429	205/8164	0.00545141	0.0289786	0.0222486	PLAU/PLAUR/HBEGF/CD44/CDKN1A/IQGAP1/VEGFA/MMP2/CTSL/CD63/FN1/IGF1/THBS1/HIF1A/FZD1/PTPN6/RAC1/HGF/CCND1/MAPK13	20	3.57771
BP	GO:1903039	positive regulation of leukocyte cell-cell adhesion	38/790	245/18800	3.02685e-12	2.17218e-09	1.60547e-09	HLA-DPB1/HLA-DRA/CD74/HLA-DPA1/LGALS1/HLA-DMA/HLA-DQB1/ANXA1/CD44/VSIR/IL6ST/HLA-DOA/HES1/HLA-DQA1/HLA-DRB1/ITGA4/ADAM8/TMIGD2/NFKBIZ/TNFSF14/NR4A3/IGF1/SOX13/IL1B/CD83/PTPN6/NFKBID/HMGB1/HLA-A/RUNX3/TNFRSF14/CCL2/PTPN22/PNP/CLECL1/NLRP3/LILRB2/DOCK8	38	3.56887
CC	GO:0030666	endocytic vesicle membrane	23/808	194/19594	5.4362e-06	0.000129185	9.95774e-05	HLA-DPB1/HLA-DRA/CD74/MSR1/HLA-DPA1/HBEGF/HLA-DQB1/CD163/HLA-DQA1/HLA-DRB1/TF/APOE/VAMP8/CD9/ATP6V0D1/SCARB1/RAB20/ATP6V0E2/ATP6V0C/HLA-A/STX4/PICK1/UBC	23	3.54475
BP	GO:1903037	regulation of leukocyte cell-cell adhesion	46/790	344/18800	3.52674e-12	2.17218e-09	1.60547e-09	HLA-DPB1/HLA-DRA/CD74/GPNMB/HLA-DPA1/LGALS1/LGALS3/HLA-DMA/HLA-DQB1/ANXA1/FCGR2B/CD44/VSIR/IL6ST/HLA-DOA/HES1/HLA-DQA1/HLA-DRB1/ITGA4/CXCL12/ADAM8/TMIGD2/NFKBIZ/TNFSF14/NR4A3/IGF1/SOX13/IL1B/CD83/KLF4/PTPN6/NFKBID/HMGB1/HLA-A/PAG1/IL10/RUNX3/TNFRSF14/CCL2/PTPN22/SOCS6/PNP/CLECL1/NLRP3/LILRB2/DOCK8	46	3.53861
CC	GO:0101002	ficolin-1-rich granule	29/808	185/19594	5.86239e-10	4.72341e-08	3.64085e-08	LGALS3/CD93/FTH1/CTSD/FCER1G/SERPINA1/ADAM8/CST3/CSTB/HSPA6/PKM/ATP6AP2/SLC2A3/LTA4H/IMPDH1/HK3/RAC1/ATP6V0C/GPI/HMGB1/HBB/CTSZ/PLEKHO2/APAF1/ALDOC/PNP/DOK3/LILRB2/GMFG	29	3.52821
KEGG	hsa05152	Tuberculosis	29/429	180/8164	5.14581e-08	2.2274e-06	1.71011e-06	HLA-DPB1/HLA-DRA/CD74/LSP1/HLA-DPA1/HLA-DMA/HLA-DQB1/IFNGR1/CD14/FCGR2B/FCGR2A/HLA-DOA/FCGR2C/CTSD/HLA-DQA1/HLA-DRB1/FCER1G/CIITA/ATP6V0D1/CALM1/CALM2/IL1B/ATP6V0C/IL10/BCL2/STAT1/MAPK13/APAF1/IL10RB	29	3.52821
BP	GO:0002253	activation of immune response	37/790	386/18800	2.79174e-06	0.000107207	7.9237e-05	HLA-DPB1/LGALS3/HLA-DQB1/FCGR2B/ZBP1/HLA-DRB1/FCER1G/TYROBP/MOG/MEF2C/IFI16/FPR3/SPG21/C5AR1/NFKBIZ/NR4A3/MYO1G/IL1B/RGCC/PTPN6/NFKBID/HMGB1/HLA-A/NFAM1/BTN3A3/FGR/LIMK1/FOXP1/NECTIN2/BCL2/C1S/PTPN22/CMTM3/C1R/A2M/PAK2/KLRC2	37	3.45238
BP	GO:1990266	neutrophil migration	19/790	128/18800	1.66129e-06	6.93656e-05	5.12684e-05	CD74/LGALS3/CXCL8/S100A9/CXCL10/FCER1G/C5AR1/ADAM8/SLAMF8/PECAM1/S100A8/IL1B/CXADR/MPP1/RAC1/CXCL2/JAML/CCL2/WDR1	19	3.44124
BP	GO:0050851	antigen receptor-mediated signaling pathway	19/790	244/18800	0.00742372	0.0454142	0.0335657	HLA-DPB1/LGALS3/HLA-DQB1/FCGR2B/HLA-DRB1/MOG/MEF2C/SPG21/NFKBIZ/PTPN6/NFKBID/HLA-A/NFAM1/BTN3A3/FOXP1/NECTIN2/BCL2/PTPN22/CMTM3	19	3.44124
BP	GO:0007162	negative regulation of cell adhesion	34/790	305/18800	2.28873e-07	1.33789e-05	9.88838e-06	TGFBI/CD74/GPNMB/LGALS3/ANXA1/FCGR2B/VSIR/FXYD5/HLA-DRB1/VEGFA/DUSP1/PLXNC1/PLXNA1/PLXND1/APOD/CXCL12/MMP2/CD9/SEMA4D/THBS1/IL1RN/RGCC/PPM1F/KLF4/PTPN6/HMGB1/PAG1/IL10/RUNX3/TNFRSF14/PTPN22/SOCS6/FAM107A/LILRB2	34	3.42997
CC	GO:0042581	specific granule	28/808	160/19594	8.36149e-11	7.8598e-09	6.05841e-09	PLAU/PLAUR/LYZ/CD93/RAP2B/CTSD/KCNAB2/VAMP8/ADAM8/CHI3L1/TOM1/CLEC5A/SLC2A3/STX3/PTPN6/PDXK/STX4/STXBP2/CTSZ/ATP8A1/SLC44A2/SLC2A5/RAB27A/TMEM63A/CLEC12A/CNN2/TNFRSF1B/SNAP25	28	3.40168
BP	GO:0002460	adaptive immune response based on somatic recombination of immune receptors built from immunoglobulin superfamily domains	39/790	370/18800	1.33535e-07	8.67318e-06	6.41037e-06	HLA-DPB1/HLA-DRA/CD74/RSAD2/HLA-DPA1/HLA-DMA/HLA-DQB1/AHR/ANXA1/FCGR2B/HLA-DOA/HLA-DQA1/HLA-DRB1/FCER1G/MEF2C/ICAM1/NFKBIZ/GAPT/MYO1G/BCL3/SEMA4A/IL1B/PTPN6/ATAD5/NFKBID/HMGB1/HLA-A/IL10/BTN3A3/IRF7/NECTIN2/RAB27A/RNF8/C1S/TNFRSF1B/C1R/MSH6/NLRP3/TNFAIP3	39	3.36269
BP	GO:1903706	regulation of hemopoiesis	39/790	371/18800	1.4337e-07	8.9794e-06	6.6367e-06	HLA-DRA/CD74/ANXA1/ZFP36/FCGR2B/VSIR/HLA-DOA/HLA-DRB1/TYROBP/FOS/MEF2C/ZFP36L1/KLF10/ADAM8/SLAMF8/NFKBIZ/SOX13/ISG15/HIF1A/CD83/PTPN6/ID2/NFKBID/HMGB1/NFAM1/IL10/EVI2B/RUNX3/TRIB1/IRF7/FOXP1/STAT1/IL15RA/LILRB3/MITF/PNP/NLRP3/LILRB2/FES	39	3.36269
KEGG	hsa04612	Antigen processing and presentation	15/429	78/8164	1.03748e-05	0.000197269	0.000151455	HLA-DPB1/HLA-DRA/IFI30/CD74/HLA-DPA1/HLA-DMA/HLA-DQB1/HLA-DOA/HLA-DQA1/HLA-DRB1/CIITA/CTSL/HSPA6/HLA-A/KLRC2	15	3.35659
KEGG	hsa04668	TNF signaling pathway	15/429	112/8164	0.000722627	0.00534039	0.00410014	JUNB/CXCL10/FOS/SOCS3/ICAM1/BCL3/IL1B/PTGS2/CXCL2/MAP2K3/CCL2/CFLAR/MAPK13/TNFRSF1B/TNFAIP3	15	3.35659
BP	GO:0050900	leukocyte migration	47/790	384/18800	4.74382e-11	1.24786e-08	9.22299e-09	P2RY12/CD74/LGALS3/ANXA1/CXCL8/S100A9/CXCL10/ITGA4/FCER1G/VEGFA/DUSP1/CX3CR1/SELPLG/APOD/CSF1R/CXCL12/PTGER4/ICAM1/C5AR1/ADGRE2/ADAM8/CD9/SLAMF8/PECAM1/HMOX1/TNFSF14/S100A8/MYO1G/GPR183/THBS1/IL1B/CXADR/MPP1/RAC1/HMGB1/CXCL16/CXCL2/IL10/JAML/CH25H/TNFRSF14/CCL2/SLC12A2/TNFRSF11A/WDR1/DOCK8/PDGFB	47	3.35489
BP	GO:0022409	positive regulation of cell-cell adhesion	44/790	291/18800	1.42234e-13	1.66029e-10	1.22713e-10	HLA-DPB1/HLA-DRA/CD74/PLAUR/HLA-DPA1/LGALS1/HLA-DMA/HLA-DQB1/ANXA1/CD44/VSIR/IL6ST/HLA-DOA/HES1/HLA-DQA1/HLA-DRB1/ITGA4/ADAM8/TMIGD2/NFKBIZ/EMILIN2/TNFSF14/NR4A3/IGF1/SOX13/IL1B/CD83/PTPN6/NFKBID/HMGB1/HLA-A/IL10/RUNX3/BMP7/TNFRSF14/CCL2/MYO10/PTPN22/TJP1/PNP/CLECL1/NLRP3/LILRB2/DOCK8	44	3.31662
BP	GO:0050863	regulation of T cell activation	44/790	342/18800	3.85671e-11	1.13765e-08	8.4084e-09	HLA-DPB1/HLA-DRA/CD74/GPNMB/HLA-DPA1/LGALS1/LGALS3/HLA-DMA/HLA-DQB1/ANXA1/FCGR2B/VSIR/IL6ST/HLA-DOA/HES1/HLA-DQA1/HLA-DRB1/ADAM8/TMIGD2/NFKBIZ/TNFSF14/IGF1/SOX13/TNFSF8/IL1B/CD83/PTPN6/NFKBID/HMGB1/HLA-A/PAG1/IL10/RUNX3/TNFRSF14/CCL2/PTPN22/TNFRSF1B/SOCS6/PNP/CLECL1/NLRP3/MAPK8IP1/LILRB2/DOCK8	44	3.31662
KEGG	hsa05150	Staphylococcus aureus infection	18/429	96/8164	1.99884e-06	5.50589e-05	4.2272e-05	HLA-DPB1/HLA-DRA/HLA-DPA1/HLA-DMA/HLA-DQB1/FCGR2B/FCGR2A/HLA-DOA/FCGR2C/HLA-DQA1/HLA-DRB1/FPR3/SELPLG/ICAM1/C5AR1/IL10/C1S/C1R	18	3.29983
CC	GO:0070820	tertiary granule	30/808	164/19594	5.50852e-12	6.21361e-10	4.78951e-10	PLAU/LYZ/LGALS3/CD93/RAP2B/FTH1/CTSD/FCER1G/KCNAB2/VAMP8/ADAM8/CST3/CSTB/METTL7A/CLEC5A/ATP6AP2/SLC2A3/LTA4H/PTPN6/RAC1/ATP6V0C/HBB/STXBP2/TMEM63A/CLEC12A/ALDOC/CNN2/DOK3/LILRB2/SNAP25	30	3.28634
BP	GO:0002697	regulation of immune effector process	41/790	353/18800	3.98252e-09	4.98858e-07	3.68708e-07	HLA-DRA/CD74/RSAD2/LGALS3/AHR/ANXA1/FCGR2B/HLA-DRB1/TYROBP/CX3CR1/ICAM1/VAMP8/ADGRE2/SLAMF8/NFKBIZ/HMOX1/NR4A3/SLC7A5/IL1B/DDX60/PTPN6/ATAD5/NFKBID/GPI/HMGB1/HLA-A/IL10/STX4/STXBP2/TNFRSF14/FGR/NECTIN2/CADM1/PTPN22/TNFRSF1B/A2M/NLRP3/DHX58/KLRC2/DDX58/FES	41	3.27965
CC	GO:0030136	clathrin-coated vesicle	21/808	192/19594	4.6444e-05	0.000727623	0.000560859	HLA-DPB1/HLA-DRA/CD74/HLA-DPA1/HBEGF/HLA-DQB1/HLA-DQA1/HLA-DRB1/TF/APOE/VAMP8/SPG21/CD9/FURIN/STX6/FCHO2/TMED9/RAB27A/WIPI1/MYO6/AAK1	21	3.27327
KEGG	hsa05140	Leishmaniasis	21/429	77/8164	2.16976e-10	2.19146e-08	1.68252e-08	HLA-DPB1/HLA-DRA/HLA-DPA1/HLA-DMA/HLA-DQB1/IFNGR1/FCGR2A/HLA-DOA/FCGR2C/HLA-DQA1/HLA-DRB1/ITGA4/FOS/IL1B/PTGS2/PTPN6/IL10/MARCKSL1/STAT1/MAPK13/NCF2	21	3.27327
BP	GO:0007159	leukocyte cell-cell adhesion	54/790	381/18800	3.73136e-15	9.81533e-12	7.25454e-12	HLA-DPB1/HLA-DRA/CD74/GPNMB/HLA-DPA1/LGALS1/LGALS3/HLA-DMA/HLA-DQB1/ANXA1/FCGR2B/CD44/VSIR/IL6ST/HLA-DOA/S100A9/HES1/HLA-DQA1/HLA-DRB1/ITGA4/CX3CR1/SELPLG/CXCL12/ICAM1/ADAM8/TMIGD2/SEMA4D/NFKBIZ/PECAM1/TNFSF14/NR4A3/S100A8/IGF1/SOX13/IL1B/CD83/KLF4/PTPN6/NFKBID/HMGB1/HLA-A/PAG1/IL10/RUNX3/BMP7/TNFRSF14/CCL2/PTPN22/SOCS6/PNP/CLECL1/NLRP3/LILRB2/DOCK8	54	3.26599
BP	GO:0002366	leukocyte activation involved in immune response	38/790	285/18800	2.98891e-10	6.04794e-08	4.47005e-08	HLA-DRA/CD74/LGALS1/LGALS3/ANXA1/FCGR2B/HLA-DRB1/FCER1G/TYROBP/CX3CR1/PTGER4/ICAM1/VAMP8/ADGRE2/NFKBIZ/HMOX1/IFI35/NR4A3/GAPT/GPR183/BCL3/SEMA4A/PTPN6/ATAD5/NFKBID/HMGB1/APBB1IP/IL10/STX4/STXBP2/FGR/FOXP1/RAB27A/RNF8/MSH6/NLRP3/KLRC2/FES	38	3.24443
BP	GO:0002263	cell activation involved in immune response	38/790	289/18800	4.49055e-10	7.87493e-08	5.82039e-08	HLA-DRA/CD74/LGALS1/LGALS3/ANXA1/FCGR2B/HLA-DRB1/FCER1G/TYROBP/CX3CR1/PTGER4/ICAM1/VAMP8/ADGRE2/NFKBIZ/HMOX1/IFI35/NR4A3/GAPT/GPR183/BCL3/SEMA4A/PTPN6/ATAD5/NFKBID/HMGB1/APBB1IP/IL10/STX4/STXBP2/FGR/FOXP1/RAB27A/RNF8/MSH6/NLRP3/KLRC2/FES	38	3.24443
BP	GO:0050870	positive regulation of T cell activation	35/790	223/18800	1.56083e-11	6.31655e-09	4.66858e-09	HLA-DPB1/HLA-DRA/CD74/HLA-DPA1/LGALS1/HLA-DMA/HLA-DQB1/ANXA1/VSIR/IL6ST/HLA-DOA/HES1/HLA-DQA1/HLA-DRB1/ADAM8/TMIGD2/NFKBIZ/TNFSF14/IGF1/SOX13/IL1B/CD83/PTPN6/NFKBID/HMGB1/HLA-A/RUNX3/TNFRSF14/CCL2/PTPN22/PNP/CLECL1/NLRP3/LILRB2/DOCK8	35	3.21159
BP	GO:0002761	regulation of myeloid leukocyte differentiation	14/790	117/18800	0.000397239	0.0055879	0.00413004	CD74/HLA-DRB1/TYROBP/FOS/ZFP36L1/KLF10/ID2/EVI2B/TRIB1/IRF7/FOXP1/LILRB3/MITF/FES	14	3.20713
BP	GO:0002699	positive regulation of immune effector process	32/790	248/18800	1.69893e-08	1.59246e-06	1.177e-06	HLA-DRA/CD74/RSAD2/ANXA1/HLA-DRB1/TYROBP/VAMP8/ADGRE2/NFKBIZ/HMOX1/NR4A3/SLC7A5/IL1B/DDX60/PTPN6/ATAD5/NFKBID/GPI/HLA-A/IL10/STX4/STXBP2/TNFRSF14/FGR/NECTIN2/CADM1/PTPN22/NLRP3/DHX58/KLRC2/DDX58/FES	32	3.18198
BP	GO:0002763	positive regulation of myeloid leukocyte differentiation	10/790	55/18800	8.51878e-05	0.00167229	0.00123599	CD74/HLA-DRB1/TYROBP/FOS/ZFP36L1/KLF10/ID2/EVI2B/TRIB1/FES	10	3.16228
CC	GO:0042611	MHC protein complex	10/808	25/19594	2.50367e-08	1.17672e-06	9.07031e-07	HLA-DPB1/HLA-DRA/CD74/HLA-DPA1/HLA-DMA/HLA-DQB1/HLA-DOA/HLA-DQA1/HLA-DRB1/HLA-A	10	3.16228
CC	GO:0012507	ER to Golgi transport vesicle membrane	10/808	62/19594	0.000206736	0.00237957	0.0018342	HLA-DPB1/HLA-DRA/CD74/HLA-DPA1/HLA-DQB1/HLA-DQA1/HLA-DRB1/SEC13/HLA-A/TMED2	10	3.16228
CC	GO:0043202	lysosomal lumen	10/808	97/19594	0.00666332	0.0417568	0.0321866	IFI30/CD74/NPC2/CTSD/LIPA/CTSL/FUCA1/TPP1/PSAP/NAAA	10	3.16228
MF	GO:0023026	MHC class II protein complex binding	10/793	27/18410	8.99658e-08	2.58202e-05	2.19075e-05	HLA-DPB1/HLA-DRA/CD74/HLA-DPA1/HLA-DMA/HLA-DQB1/HLA-DOA/HLA-DQA1/HLA-DRB1/PKM	10	3.16228
KEGG	hsa05310	Asthma	10/429	31/8164	2.36621e-06	5.97469e-05	4.58713e-05	HLA-DPB1/HLA-DRA/HLA-DPA1/HLA-DMA/HLA-DQB1/HLA-DOA/HLA-DQA1/HLA-DRB1/FCER1G/IL10	10	3.16228
KEGG	hsa05330	Allograft rejection	10/429	38/8164	1.80929e-05	0.00032248	0.000247587	HLA-DPB1/HLA-DRA/HLA-DPA1/HLA-DMA/HLA-DQB1/HLA-DOA/HLA-DQA1/HLA-DRB1/HLA-A/IL10	10	3.16228
KEGG	hsa05332	Graft-versus-host disease	10/429	42/8164	4.66003e-05	0.000588328	0.000451695	HLA-DPB1/HLA-DRA/HLA-DPA1/HLA-DMA/HLA-DQB1/HLA-DOA/HLA-DQA1/HLA-DRB1/IL1B/HLA-A	10	3.16228
KEGG	hsa04940	Type I diabetes mellitus	10/429	43/8164	5.79165e-05	0.000701948	0.000538928	HLA-DPB1/HLA-DRA/HLA-DPA1/HLA-DMA/HLA-DQB1/HLA-DOA/HLA-DQA1/HLA-DRB1/IL1B/HLA-A	10	3.16228
KEGG	hsa05320	Autoimmune thyroid disease	10/429	53/8164	0.000367452	0.00334684	0.00256957	HLA-DPB1/HLA-DRA/HLA-DPA1/HLA-DMA/HLA-DQB1/HLA-DOA/HLA-DQA1/HLA-DRB1/HLA-A/IL10	10	3.16228
BP	GO:0002573	myeloid leukocyte differentiation	26/790	210/18800	8.29089e-07	3.7602e-05	2.77918e-05	CD74/ANXA2/JUNB/HLA-DRB1/TF/VEGFA/TYROBP/FOS/IFI16/ZFP36L1/CSF1R/KLF10/GPR183/ID2/FAM20C/EVI2B/TRIB1/RBPJ/IRF7/SNX10/FOXP1/PARP1/TNFRSF11A/LILRB3/MITF/FES	26	3.13786
BP	GO:0006909	phagocytosis	26/790	310/18800	0.000670528	0.00831992	0.00614928	MSR1/ANXA1/CD93/CD14/FCGR2B/FCER1G/TYROBP/ARHGAP12/SCARB1/ABCA1/PECAM1/MYO1G/SH3BP1/THBS1/IL1B/RAB20/RAC1/HMGB1/FGR/LIMK1/CCL2/RAB27A/IL15RA/CNN2/PLD4/NCF2	26	3.13786
CC	GO:0005770	late endosome	23/808	283/19594	0.00158729	0.012789	0.00985788	HLA-DRA/CD74/ANXA2/HLA-DMA/TPT1/LITAF/SQSTM1/HLA-DRB1/TF/VAMP8/CTSL/CD63/CHMP1B/ATP13A3/IFNAR1/MYO5A/PSAP/STEAP3/SIGLEC1/RAB27A/UBXN6/SORL1/OSBPL1A	23	3.12772
BP	GO:0030099	myeloid cell differentiation	37/790	391/18800	3.7681e-06	0.000139605	0.000103183	CD74/ANXA2/JUNB/ZFP36/HLA-DRB1/TF/VEGFA/TYROBP/FOS/MEF2C/IFI16/ZFP36L1/ACTN1/CSF1R/KLF10/GPR183/CLEC5A/ISG15/HIF1A/WASF2/PTPN6/ID2/EPAS1/FAM20C/EVI2B/TRIB1/RBPJ/IRF7/SNX10/FOXP1/STAT1/PARP1/TNFRSF11A/LILRB3/MITF/WDR1/FES	37	3.12358
BP	GO:0030595	leukocyte chemotaxis	34/790	236/18800	3.27555e-10	6.38247e-08	4.7173e-08	CD74/LGALS3/ANXA1/CXCL8/S100A9/CXCL10/FCER1G/VEGFA/DUSP1/CX3CR1/CSF1R/CXCL12/C5AR1/ADGRE2/ADAM8/SLAMF8/TNFSF14/S100A8/GPR183/THBS1/IL1B/CXADR/MPP1/RAC1/HMGB1/CXCL16/CXCL2/IL10/JAML/CH25H/CCL2/SLC12A2/TNFRSF11A/PDGFB	34	3.08697
BP	GO:0008625	extrinsic apoptotic signaling pathway via death domain receptors	13/790	85/18800	5.19772e-05	0.00115238	0.00085173	LGALS3/MAL/ICAM1/HMOX1/BAG3/THBS1/DAPK1/HGF/DEDD2/STX4/CFLAR/BCL2/TNFAIP3	13	3.05085
BP	GO:1904019	epithelial cell apoptotic process	13/790	118/18800	0.00137694	0.0136939	0.0101212	ZFP36/NUPR1/ITGA4/ZFP36L1/ICAM1/HMOX1/THBS1/RGCC/IL10/CCL2/CFLAR/KRIT1/TNFAIP3	13	3.05085
KEGG	hsa05416	Viral myocarditis	13/429	60/8164	1.04168e-05	0.000197269	0.000151455	HLA-DPB1/HLA-DRA/HLA-DPA1/HLA-DMA/HLA-DQB1/HLA-DOA/HLA-DQA1/HLA-DRB1/ICAM1/CXADR/RAC1/HLA-A/CCND1	13	3.05085
BP	GO:0045785	positive regulation of cell adhesion	62/790	446/18800	8.06053e-17	4.24065e-13	3.13427e-13	HLA-DPB1/HLA-DRA/P2RY12/CD74/PLAUR/HLA-DPA1/LGALS1/HLA-DMA/HLA-DQB1/S100A10/ANXA1/CD44/VSIR/IL6ST/HLA-DOA/ADGRG1/HES1/HLA-DQA1/HLA-DRB1/ITGA4/VEGFA/CXCL12/ADAM8/FN1/TMIGD2/NFKBIZ/EMILIN2/TNFSF14/NR4A3/IGF1/SOX13/IL1B/CD83/STX3/PPM1F/PTPN6/ARPC2/NRP1/NFKBID/RAC1/HMGB1/HLA-A/EDIL3/APBB1IP/IL10/STX4/RUNX3/RIN2/BMP7/TNFRSF14/CCL2/UTRN/MYO10/PTPN22/TJP1/TRIOBP/PNP/CLECL1/NLRP3/LILRB2/DOCK8/PDGFB	62	3.048
BP	GO:0071219	cellular response to molecule of bacterial origin	28/790	229/18800	4.09441e-07	2.09133e-05	1.54571e-05	VIM/ZFP36/CD14/FCGR2B/LITAF/CXCL8/CMPK2/CXCL10/MEF2C/CX3CR1/SCARB1/ABCA1/LY96/IL1B/PPARD/HMGB1/CXCL2/IL10/TRIB1/CARD16/MAP2K3/CCL2/PTPN22/HAMP/TNFRSF1B/NLRP3/LILRB2/TNFAIP3	28	3.02372
BP	GO:0006869	lipid transport	28/790	391/18800	0.00440605	0.0314521	0.0232464	ANXA2/MSR1/APOC1/ANXA1/NPC2/ABCC3/ABCG1/APOD/APOE/SPP1/SCARB1/ABCA1/PLTP/THBS1/SLCO2B1/IL1B/LIPG/FURIN/PSAP/PPARD/APOBR/OSBPL6/ATP8A1/TNFRSF11A/PLIN2/TNFAIP8L3/ACSL1/OSBPL1A	28	3.02372
MF	GO:0030246	carbohydrate binding	28/793	270/18410	1.65167e-05	0.00118508	0.00100549	HLA-DRA/LGALS1/LGALS3/CLEC2B/CD93/SIGLEC8/HLA-DRB1/FBP1/CHI3L1/NPTX2/CLEC5A/CD69/SLC2A3/HK3/GPI/PPP1R3B/SLC2A5/SIGLEC1/MAN2A2/MAN2C1/GPCPD1/CLEC12A/P4HA1/UGP2/CLECL1/SIGLEC10/KLRC2/PHYH	28	3.02372
BP	GO:0051251	positive regulation of lymphocyte activation	44/790	371/18800	5.50005e-10	8.76842e-08	6.48076e-08	HLA-DPB1/HLA-DRA/CD74/HLA-DPA1/LGALS1/HLA-DMA/HLA-DQB1/ANXA1/VSIR/IL6ST/HLA-DOA/HES1/HLA-DQA1/HLA-DRB1/CDKN1A/TYROBP/MEF2C/ADAM8/TMIGD2/NFKBIZ/TNFSF14/IGF1/SOX13/GPR183/IL1B/CD83/PTPN6/ATAD5/NFKBID/HMGB1/HLA-A/IL10/RUNX3/TNFRSF14/CCL2/BCL2/IL15RA/PTPN22/PNP/CLECL1/NLRP3/LILRB2/DOCK8/KLRC2	44	3.01511
BP	GO:1902107	positive regulation of leukocyte differentiation	25/790	157/18800	9.30558e-09	9.79133e-07	7.2368e-07	HLA-DRA/CD74/ANXA1/VSIR/HLA-DRB1/TYROBP/FOS/ZFP36L1/KLF10/ADAM8/NFKBIZ/SOX13/CD83/ID2/NFKBID/HMGB1/IL10/EVI2B/RUNX3/TRIB1/IL15RA/PNP/NLRP3/LILRB2/FES	25	3
BP	GO:1903708	positive regulation of hemopoiesis	25/790	157/18800	9.30558e-09	9.79133e-07	7.2368e-07	HLA-DRA/CD74/ANXA1/VSIR/HLA-DRB1/TYROBP/FOS/ZFP36L1/KLF10/ADAM8/NFKBIZ/SOX13/CD83/ID2/NFKBID/HMGB1/IL10/EVI2B/RUNX3/TRIB1/IL15RA/PNP/NLRP3/LILRB2/FES	25	3
BP	GO:0048545	response to steroid hormone	25/790	330/18800	0.00338453	0.0261853	0.0193537	ANXA1/ZFP36/FOS/ZFP36L1/KLF9/SPP1/FOSB/ABHD2/NR4A3/THBS1/IL1RN/PTGS2/PPARD/GPI/CCND1/IL10/BMP7/CFLAR/FOXP1/BCL2/RXRA/PARP1/PLAT/A2M/FAM107A	25	3
BP	GO:0071456	cellular response to hypoxia	16/790	143/18800	0.000341522	0.00494972	0.00365836	VEGFA/ZFP36L1/ADAM8/HMOX1/HIF1A/PTGS2/RGCC/PPARD/EPAS1/RBPJ/CARD16/BMP7/CFLAR/EGR1/BCL2/CCNA2	16	3
BP	GO:0033003	regulation of mast cell activation	9/790	45/18800	8.86374e-05	0.00173354	0.00128126	VAMP8/ADGRE2/HMOX1/NR4A3/PTPN6/STXBP2/FGR/NECTIN2/FES	9	3
BP	GO:0038066	p38MAPK cascade	9/790	57/18800	0.000573887	0.00725774	0.00536422	ZFP36/VEGFA/DUSP1/ZFP36L1/GADD45B/IL1B/HGF/MAP2K3/PTPN22	9	3
BP	GO:0031663	lipopolysaccharide-mediated signaling pathway	9/790	62/18800	0.00107375	0.0115051	0.00850344	CD14/SCARB1/LY96/IL1B/TRIB1/CARD16/CCL2/PTPN22/TNFAIP3	9	3
BP	GO:0045576	mast cell activation	9/790	65/18800	0.00151305	0.0146867	0.010855	VAMP8/ADGRE2/HMOX1/NR4A3/PTPN6/STXBP2/FGR/NECTIN2/FES	9	3
CC	GO:0062023	collagen-containing extracellular matrix	36/808	429/19594	4.63852e-05	0.000727623	0.000560859	TGFBI/ANXA2/S100A4/LGALS1/LGALS3/S100A10/ANXA1/F13A1/S100A6/S100A9/CTSD/HTRA1/SERPINA1/CXCL12/ICAM1/MMP2/APOE/CTSL/FN1/EMILIN2/CSTB/APLP1/PKM/S100A8/THBS1/TIMP1/SERPINB1/PSAP/EDIL3/POSTN/BMP7/CTSZ/NAV2/A2M/ITIH4/PDGFB	36	3
CC	GO:0042613	MHC class II protein complex	9/808	17/19594	5.95594e-09	4.19894e-07	3.23658e-07	HLA-DPB1/HLA-DRA/CD74/HLA-DPA1/HLA-DMA/HLA-DQB1/HLA-DOA/HLA-DQA1/HLA-DRB1	9	3
MF	GO:0002020	protease binding	16/793	136/18410	0.000252869	0.00989638	0.0083967	ANXA2/CSTA/SERPINA1/FN1/CST3/CSTB/TIMP1/FURIN/PSAP/CARD16/CFLAR/BCL2/UBC/A2M/CHL1/TNFAIP3	16	3
KEGG	hsa04380	Osteoclast differentiation	22/429	128/8164	7.02293e-07	2.65994e-05	2.04219e-05	JUNB/IFNGR1/FCGR2B/FCGR2A/FCGR2C/SQSTM1/TYROBP/FOS/SOCS3/CSF1R/FOSB/IL1B/IFNAR1/RAC1/FOSL2/STAT1/MAPK13/TNFRSF11A/LILRB3/MITF/LILRB2/NCF2	22	2.98481
BP	GO:0046632	alpha-beta T cell differentiation	19/790	111/18800	1.72498e-07	1.04312e-05	7.70972e-06	HLA-DRA/RSAD2/ANXA1/HLA-DRB1/PTGER4/CTSL/NFKBIZ/GPR183/BCL3/TNFSF8/SEMA4A/CD83/NFKBID/HMGB1/RUNX3/FOXP1/BCL2/PNP/NLRP3	19	2.9824
BP	GO:0002286	T cell activation involved in immune response	19/790	116/18800	3.52352e-07	1.81738e-05	1.34323e-05	HLA-DRA/CD74/LGALS3/ANXA1/FCGR2B/HLA-DRB1/FCER1G/PTGER4/ICAM1/NFKBIZ/GPR183/BCL3/SEMA4A/NFKBID/HMGB1/APBB1IP/FOXP1/RAB27A/NLRP3	19	2.9824
BP	GO:0071621	granulocyte chemotaxis	19/790	128/18800	1.66129e-06	6.93656e-05	5.12684e-05	CD74/LGALS3/ANXA1/CXCL8/S100A9/CXCL10/FCER1G/CSF1R/C5AR1/ADGRE2/S100A8/THBS1/IL1B/CXADR/MPP1/RAC1/CXCL2/JAML/CCL2	19	2.9824
BP	GO:1905952	regulation of lipid localization	19/790	155/18800	2.81102e-05	0.000707597	0.000522987	ANXA2/MSR1/APOC1/ABCG1/APOE/SPP1/SCARB1/ABCA1/THBS1/IL1B/LIPG/FURIN/PPARD/OSBPL6/ATP8A1/TNFRSF11A/PNPLA2/PLIN2/ACSL1	19	2.9824
BP	GO:0043410	positive regulation of MAPK cascade	41/790	491/18800	2.41023e-05	0.000634012	0.0004686	CD74/GPNMB/FCGR2B/CD44/OSM/HLA-DRB1/IQGAP1/VEGFA/SDCBP/CSF1R/ICAM1/GADD45B/APOE/PDGFC/C5AR1/ADAM8/CHI3L1/GNAI2/IGF1/GPR183/THBS1/EIF2AK2/IL1B/NRP1/HGF/HMGB1/MAP2K3/CCL2/ARL6IP5/CFLAR/PDGFRA/PTPN22/GPR37L1/TNFRSF11A/NDST1/AVPI1/TNFAIP8L3/MAPK8IP1/MBIP/FGD2/PDGFB	41	2.9673
BP	GO:0097529	myeloid leukocyte migration	33/790	229/18800	5.92842e-10	8.93604e-08	6.60466e-08	P2RY12/CD74/LGALS3/ANXA1/CXCL8/S100A9/CXCL10/FCER1G/VEGFA/DUSP1/CX3CR1/CSF1R/CXCL12/PTGER4/C5AR1/ADGRE2/ADAM8/CD9/SLAMF8/PECAM1/S100A8/THBS1/IL1B/CXADR/MPP1/RAC1/HMGB1/CXCL2/JAML/CCL2/TNFRSF11A/WDR1/PDGFB	33	2.95932
BP	GO:0050670	regulation of lymphocyte proliferation	33/790	230/18800	6.6502e-10	9.45587e-08	6.98886e-08	HLA-DPB1/CD74/GPNMB/HLA-DPA1/LGALS3/AHR/ANXA1/FCGR2B/VSIR/IL6ST/HES1/HLA-DRB1/CDKN1A/TYROBP/MEF2C/TMIGD2/IGF1/GPR183/TNFSF8/IL1B/PTPN6/ATAD5/HMGB1/HLA-A/IL10/TNFRSF14/BCL2/PTPN22/TNFRSF1B/PNP/CLECL1/MAPK8IP1/LILRB2	33	2.95932
BP	GO:0001819	positive regulation of cytokine production	61/790	475/18800	6.14565e-15	1.07774e-11	7.96563e-12	HLA-DPB1/CD74/RSAD2/HLA-DPA1/IFNGR1/ANXA1/CD14/IL6ST/OSM/FCER1G/TYROBP/OAS1/IFI16/CSF1R/PTGER4/C5AR1/OAS3/ADAM8/CHI3L1/TMIGD2/LY96/HMOX1/NR4A3/SLC7A5/CLEC5A/BCL3/ISG15/THBS1/HIF1A/EIF2AK2/IL1B/ATP6AP2/CD83/PTGS2/HSPB1/RGCC/FURIN/OAS2/HGF/HMGB1/HLA-A/NFAM1/IL10/IRF7/TNFRSF14/FGR/FOXP1/CADM1/EGR1/STAT1/MAPK13/PTPN22/PNP/SORL1/CLECL1/NLRP3/RNF135/DHX58/LILRB2/DDX58/ZBTB20	61	2.94485
CC	GO:0030133	transport vesicle	30/808	402/19594	0.0013376	0.0109334	0.00842757	HLA-DPB1/HLA-DRA/CD74/HLA-DPA1/HLA-DQB1/HLA-DQA1/HLA-DRB1/SLC40A1/SPG21/IQSEC1/SYNDIG1/ATP6V0D1/IGF1/SEC13/STX3/FURIN/STX6/HLA-A/STX4/TMED2/CTTNBP2/SCG3/TMED9/RAB27A/SYNGR1/PICK1/DMXL2/GOLIM4/SORL1/SNAP25	30	2.92119
BP	GO:0050673	epithelial cell proliferation	38/790	443/18800	2.64797e-05	0.000685143	0.000506391	ZFP36/NUPR1/NR4A1/HES1/ITGA4/VEGFA/HTRA1/MEF2C/ZFP36L1/CXCL12/APOE/KLF9/C5AR1/VASH1/SCARB1/HMOX1/NR4A3/IGF1/THBS1/HIF1A/SERPINB1/RGCC/NRP1/PPARD/ID2/HGF/HMGB1/CCND1/IL10/JAML/RUNX3/CCL2/CFLAR/STAT1/UHRF1/KRIT1/TNFAIP3/PDGFB	38	2.91999
BP	GO:0071222	cellular response to lipopolysaccharide	27/790	217/18800	4.63318e-07	2.32144e-05	1.71579e-05	VIM/ZFP36/CD14/LITAF/CXCL8/CMPK2/CXCL10/MEF2C/CX3CR1/SCARB1/ABCA1/LY96/IL1B/PPARD/HMGB1/CXCL2/IL10/TRIB1/CARD16/MAP2K3/CCL2/PTPN22/HAMP/TNFRSF1B/NLRP3/LILRB2/TNFAIP3	27	2.88675
BP	GO:0071496	cellular response to external stimulus	27/790	309/18800	0.000280338	0.0042626	0.0031505	NR4A2/CDKN1A/ITGA4/FOS/IFI16/PDK4/PTGER4/KLF10/HMOX1/TNFSF14/BAG3/EIF2AK2/IL1B/PTGS2/FOLR2/POSTN/BCL2/RXRA/PRKAB2/WIPI1/PICK1/CNN2/GCLC/FAM107A/UPP1/DAP/FES	27	2.88675
BP	GO:0055072	iron ion homeostasis	12/790	85/18800	0.000218868	0.0035539	0.0026267	FTH1/FTL/TF/SLC40A1/SOD2/ATP6V0D1/HMOX1/HIF1A/STEAP3/EPAS1/CYBRD1/HAMP	12	2.88675
BP	GO:1904035	regulation of epithelial cell apoptotic process	12/790	94/18800	0.000563117	0.00717326	0.00530178	ZFP36/NUPR1/ITGA4/ZFP36L1/ICAM1/HMOX1/THBS1/RGCC/CCL2/CFLAR/KRIT1/TNFAIP3	12	2.88675
BP	GO:0050852	T cell receptor signaling pathway	12/790	127/18800	0.0072449	0.0445794	0.0329488	HLA-DPB1/LGALS3/HLA-DQB1/HLA-DRB1/MOG/NFKBIZ/PTPN6/NFKBID/HLA-A/BTN3A3/NECTIN2/PTPN22	12	2.88675
CC	GO:0030669	clathrin-coated endocytic vesicle membrane	12/808	72/19594	3.51127e-05	0.000618862	0.000477025	HLA-DPB1/HLA-DRA/CD74/HLA-DPA1/HBEGF/HLA-DQB1/HLA-DQA1/HLA-DRB1/TF/APOE/VAMP8/CD9	12	2.88675
MF	GO:0023023	MHC protein complex binding	12/793	36/18410	1.81011e-08	8.76311e-06	7.43517e-06	HLA-DPB1/HLA-DRA/CD74/HLA-DPA1/HLA-DMA/HLA-DQB1/HLA-DOA/HLA-DQA1/HLA-DRB1/PKM/LILRB2/KLRC2	12	2.88675
KEGG	hsa04657	IL-17 signaling pathway	12/429	94/8164	0.00360222	0.0205938	0.0158111	CXCL8/S100A9/CXCL10/FOS/FOSB/S100A8/IL1B/PTGS2/CXCL2/CCL2/MAPK13/TNFAIP3	12	2.88675
BP	GO:0002449	lymphocyte mediated immunity	35/790	365/18800	5.12394e-06	0.000177349	0.000131079	HLA-DPB1/HLA-DRA/CD74/RSAD2/HLA-DPA1/HLA-DMA/HLA-DQB1/AHR/FCGR2B/HLA-DOA/HLA-DQA1/HLA-DRB1/FCER1G/ICAM1/GAPT/MYO1G/BCL3/IL1B/PTPN6/ATAD5/HMGB1/HLA-A/IL10/BTN3A3/IRF7/NECTIN2/CADM1/RAB27A/RNF8/C1S/TNFRSF1B/C1R/MSH6/NLRP3/KLRC2	35	2.87352
BP	GO:0046631	alpha-beta T cell activation	24/790	158/18800	4.68756e-08	3.73656e-06	2.7617e-06	HLA-DRA/RSAD2/ANXA1/VSIR/HLA-DRB1/PTGER4/CTSL/NFKBIZ/GPR183/BCL3/TNFSF8/SEMA4A/CD83/NFKBID/HMGB1/HLA-A/RUNX3/TNFRSF14/FOXP1/BCL2/PTPN22/PNP/NLRP3/MAPK8IP1	24	2.85774
BP	GO:0022408	negative regulation of cell-cell adhesion	24/790	199/18800	3.46601e-06	0.000129324	9.55837e-05	CD74/GPNMB/LGALS3/ANXA1/FCGR2B/VSIR/FXYD5/HLA-DRB1/VEGFA/CXCL12/CD9/IL1RN/RGCC/PPM1F/KLF4/PTPN6/HMGB1/PAG1/IL10/RUNX3/TNFRSF14/PTPN22/SOCS6/LILRB2	24	2.85774
BP	GO:0042113	B cell activation	24/790	336/18800	0.00823338	0.0489444	0.036175	CD74/LGALS1/AHR/FCGR2B/CDKN1A/ITGA4/TYROBP/MEF2C/ZFP36L1/SLAMF8/SAMSN1/GAPT/GPR183/BCL3/PTPN6/ATAD5/ID2/NFAM1/IL10/RBPJ/BCL2/RNF8/MSH6/TNFAIP3	24	2.85774
BP	GO:0030593	neutrophil chemotaxis	15/790	106/18800	3.61971e-05	0.00085396	0.000631164	CD74/LGALS3/CXCL8/S100A9/CXCL10/FCER1G/C5AR1/S100A8/IL1B/CXADR/MPP1/RAC1/CXCL2/JAML/CCL2	15	2.84019
BP	GO:0055076	transition metal ion homeostasis	15/790	139/18800	0.000757959	0.00912499	0.00674431	FTH1/S100A9/FTL/TF/SLC40A1/SOD2/ATP6V0D1/HMOX1/S100A8/HIF1A/STEAP3/EPAS1/MT2A/CYBRD1/HAMP	15	2.84019
BP	GO:0070555	response to interleukin-1	15/790	141/18800	0.000879344	0.0102124	0.00754803	ANXA1/CXCL8/ZBP1/HES1/MMP2/CHI3L1/IL1RN/HIF1A/IL1B/GBP2/CCL2/EGR1/MAPK13/TNFRSF11A/GCLC	15	2.84019
CC	GO:0070821	tertiary granule membrane	15/808	73/19594	2.32189e-07	7.7032e-06	5.93771e-06	PLAU/CD93/RAP2B/FCER1G/KCNAB2/VAMP8/ADAM8/CLEC5A/ATP6AP2/SLC2A3/ATP6V0C/TMEM63A/CLEC12A/LILRB2/SNAP25	15	2.84019
KEGG	hsa04640	Hematopoietic cell lineage	15/429	99/8164	0.000185388	0.00187242	0.00143757	HLA-DPB1/HLA-DRA/HLA-DPA1/HLA-DMA/HLA-DQB1/CD14/CD44/HLA-DOA/HLA-DQA1/HLA-DRB1/ITGA4/CSF1R/CD9/CSF2RA/IL1B	15	2.84019
BP	GO:0043534	blood vessel endothelial cell migration	21/790	175/18800	1.50596e-05	0.000428261	0.000316529	ANXA1/NR4A1/VEGFA/MEF2C/APOE/VASH1/SCARB1/HMOX1/SH3BP1/THBS1/HIF1A/PTGS2/HSPB1/RGCC/AMOT/KLF4/NRP1/ATP2B4/HMGB1/MAP2K3/PDGFB	21	2.83683
BP	GO:0050728	negative regulation of inflammatory response	21/790	182/18800	2.7368e-05	0.000698946	0.000516593	METRNL/ZFP36/FCGR2B/HLA-DRB1/SOCS3/PTGER4/APOE/RHBDF2/SLAMF8/IGF1/FURIN/KLF4/PPARD/HGF/IL10/FGR/HAMP/TNFRSF1B/NLRP3/SIGLEC10/TNFAIP3	21	2.83683
BP	GO:0043535	regulation of blood vessel endothelial cell migration	18/790	150/18800	6.01468e-05	0.00128631	0.000950716	ANXA1/VEGFA/MEF2C/APOE/VASH1/HMOX1/SH3BP1/THBS1/HIF1A/PTGS2/HSPB1/RGCC/KLF4/NRP1/ATP2B4/HMGB1/MAP2K3/PDGFB	18	2.82843
BP	GO:0071453	cellular response to oxygen levels	18/790	166/18800	0.000221638	0.00356586	0.00263554	VEGFA/ZFP36L1/ADAM8/ATP6V0D1/HMOX1/HIF1A/PTGS2/RGCC/PPARD/EPAS1/RBPJ/CARD16/BMP7/CFLAR/EGR1/BCL2/PICK1/CCNA2	18	2.82843
BP	GO:0002399	MHC class II protein complex assembly	8/790	16/18800	8.94932e-08	6.44918e-06	4.76661e-06	HLA-DPB1/HLA-DRA/HLA-DPA1/HLA-DMA/HLA-DQB1/HLA-DOA/HLA-DQA1/HLA-DRB1	8	2.82843
BP	GO:0002503	peptide antigen assembly with MHC class II protein complex	8/790	16/18800	8.94932e-08	6.44918e-06	4.76661e-06	HLA-DPB1/HLA-DRA/HLA-DPA1/HLA-DMA/HLA-DQB1/HLA-DOA/HLA-DQA1/HLA-DRB1	8	2.82843
BP	GO:0002396	MHC protein complex assembly	8/790	20/18800	7.5385e-07	3.4487e-05	2.54894e-05	HLA-DPB1/HLA-DRA/HLA-DPA1/HLA-DMA/HLA-DQB1/HLA-DOA/HLA-DQA1/HLA-DRB1	8	2.82843
BP	GO:0002501	peptide antigen assembly with MHC protein complex	8/790	20/18800	7.5385e-07	3.4487e-05	2.54894e-05	HLA-DPB1/HLA-DRA/HLA-DPA1/HLA-DMA/HLA-DQB1/HLA-DOA/HLA-DQA1/HLA-DRB1	8	2.82843
BP	GO:0043618	regulation of transcription from RNA polymerase II promoter in response to stress	8/790	47/18800	0.000688596	0.00844454	0.00624138	VEGFA/HMOX1/BAG3/HIF1A/EPAS1/RBPJ/EGR1/DNAJB1	8	2.82843
BP	GO:0002279	mast cell activation involved in immune response	8/790	52/18800	0.00137023	0.0136789	0.0101101	VAMP8/ADGRE2/HMOX1/NR4A3/PTPN6/STXBP2/FGR/FES	8	2.82843
BP	GO:0043620	regulation of DNA-templated transcription in response to stress	8/790	53/18800	0.00155545	0.0149876	0.0110774	VEGFA/HMOX1/BAG3/HIF1A/EPAS1/RBPJ/EGR1/DNAJB1	8	2.82843
BP	GO:0050854	regulation of antigen receptor-mediated signaling pathway	8/790	66/18800	0.00625716	0.0409949	0.0302995	LGALS3/FCGR2B/PTPN6/NFAM1/FOXP1/NECTIN2/PTPN22/CMTM3	8	2.82843
BP	GO:0033344	cholesterol efflux	8/790	69/18800	0.00816474	0.0485913	0.035914	APOC1/NPC2/ABCG1/APOE/SCARB1/ABCA1/PLTP/RXRA	8	2.82843
CC	GO:0045121	membrane raft	32/808	326/19594	5.49725e-06	0.000129185	9.95774e-05	ANXA2/S100A10/CD14/IL6ST/ADGRG1/RAP2B/MS4A4A/MAL/CTSD/PLLP/SDCBP/SELPLG/ICAM1/GPM6B/SCARB1/ABCA1/PECAM1/GNAI2/HMOX1/VDAC1/AHNAK/PTGS2/FURIN/TPP1/CXADR/ATP2B4/PAG1/NFAM1/CFLAR/UNC5B/TNFRSF1B/CD48	32	2.82843
CC	GO:0098857	membrane microdomain	32/808	327/19594	5.85958e-06	0.000132192	0.000101895	ANXA2/S100A10/CD14/IL6ST/ADGRG1/RAP2B/MS4A4A/MAL/CTSD/PLLP/SDCBP/SELPLG/ICAM1/GPM6B/SCARB1/ABCA1/PECAM1/GNAI2/HMOX1/VDAC1/AHNAK/PTGS2/FURIN/TPP1/CXADR/ATP2B4/PAG1/NFAM1/CFLAR/UNC5B/TNFRSF1B/CD48	32	2.82843
CC	GO:0071556	integral component of lumenal side of endoplasmic reticulum membrane	8/808	29/19594	1.6023e-05	0.000311207	0.000239882	HLA-DPB1/HLA-DRA/CD74/HLA-DPA1/HLA-DQB1/HLA-DQA1/HLA-DRB1/HLA-A	8	2.82843
CC	GO:0098553	lumenal side of endoplasmic reticulum membrane	8/808	29/19594	1.6023e-05	0.000311207	0.000239882	HLA-DPB1/HLA-DRA/CD74/HLA-DPA1/HLA-DQB1/HLA-DQA1/HLA-DRB1/HLA-A	8	2.82843
CC	GO:0098576	lumenal side of membrane	8/808	35/19594	7.05489e-05	0.00105014	0.000809459	HLA-DPB1/HLA-DRA/CD74/HLA-DPA1/HLA-DQB1/HLA-DQA1/HLA-DRB1/HLA-A	8	2.82843
CC	GO:0035580	specific granule lumen	8/808	62/19594	0.00380909	0.0265226	0.0204439	LYZ/CTSD/CHI3L1/PTPN6/PDXK/CTSZ/RAB27A/CNN2	8	2.82843
KEGG	hsa04064	NF-kappa B signaling pathway	18/429	104/8164	6.56979e-06	0.000142189	0.000109167	PLAU/CD14/CXCL8/CXCL12/ICAM1/GADD45B/BCL2A1/LY96/TNFSF14/IL1B/PTGS2/CXCL2/CFLAR/BCL2/PARP1/TNFRSF11A/DDX58/TNFAIP3	18	2.82843
KEGG	hsa05219	Bladder cancer	8/429	41/8164	0.00112332	0.0077356	0.00593909	HBEGF/CXCL8/CDKN1A/VEGFA/MMP2/THBS1/DAPK1/CCND1	8	2.82843
BP	GO:0071216	cellular response to biotic stimulus	29/790	256/18800	1.26402e-06	5.36292e-05	3.96375e-05	VIM/ZFP36/CD14/FCGR2B/LITAF/CXCL8/CMPK2/CXCL10/MEF2C/CX3CR1/SCARB1/ABCA1/LY96/IL1B/PPARD/HMGB1/CXCL2/IL10/TRIB1/CARD16/MAP2K3/CCL2/PTPN22/APAF1/HAMP/TNFRSF1B/NLRP3/LILRB2/TNFAIP3	29	2.78543
BP	GO:0010632	regulation of epithelial cell migration	29/790	290/18800	1.48258e-05	0.000426222	0.000315022	HBEGF/ANXA1/VEGFA/MEF2C/APOE/IQSEC1/VASH1/SCARB1/HMOX1/SH3BP1/THBS1/HIF1A/SEMA4A/PTGS2/HSPB1/RGCC/PPM1F/KLF4/NRP1/ATP2B4/RAC1/GPI/HMGB1/RIN2/MAP2K3/FOXP1/KRIT1/EVL/PDGFB	29	2.78543
BP	GO:0002440	production of molecular mediator of immune response	29/790	312/18800	5.72363e-05	0.0012443	0.000919664	HLA-DPB1/HLA-DRA/CD74/RSAD2/HLA-DPA1/HLA-DMA/HLA-DQB1/FCGR2B/HLA-DOA/HLA-DQA1/HLA-DRB1/TMIGD2/HMOX1/NR4A3/SLC7A5/GAPT/IL1B/ATAD5/GPI/HLA-A/IL10/STX4/TNFRSF14/RNF8/PTPN22/TNFRSF1B/MSH6/NLRP3/DDX58	29	2.78543
BP	GO:0002764	immune response-regulating signaling pathway	47/790	482/18800	7.62891e-08	5.65292e-06	4.17809e-06	HLA-DPB1/RSAD2/LGALS3/HLA-DQB1/CD14/FCGR2B/OASL/HLA-DRB1/FCER1G/TYROBP/MOG/OAS1/MEF2C/FPR3/SPG21/C5AR1/OAS3/NFKBIZ/LY96/IFI35/NR4A3/SLC15A2/MYO1G/DDX60/GRAMD4/PTPN6/SLC15A3/NFKBID/HMGB1/HLA-A/NFAM1/BTN3A3/IRF7/FGR/LIMK1/FOXP1/NECTIN2/BCL2/PTPN22/CMTM3/RNF135/PAK2/DHX58/LILRB2/KLRC2/DDX58/TNFAIP3	47	2.77143
BP	GO:0006959	humoral immune response	26/790	317/18800	0.000931385	0.0104925	0.00775507	LYZ/HLA-DQB1/FCGR2B/CXCL8/S100A9/HLA-DRB1/CXCL10/TF/MEF2C/ST6GAL1/RNASE6/GPR183/BCL3/IL1B/CD83/RGCC/PTPN6/GPI/HLA-A/CXCL2/RBPJ/CCL2/BCL2/C1S/C1R/A2M	26	2.74563
BP	GO:0032944	regulation of mononuclear cell proliferation	34/790	233/18800	2.31085e-10	4.86295e-08	3.59422e-08	HLA-DPB1/CD74/GPNMB/HLA-DPA1/LGALS3/AHR/ANXA1/FCGR2B/VSIR/IL6ST/HES1/HLA-DRB1/CDKN1A/TYROBP/MEF2C/ST6GAL1/TMIGD2/IGF1/GPR183/TNFSF8/IL1B/PTPN6/ATAD5/HMGB1/HLA-A/IL10/TNFRSF14/BCL2/PTPN22/TNFRSF1B/PNP/CLECL1/MAPK8IP1/LILRB2	34	2.74398
BP	GO:0010631	epithelial cell migration	34/790	358/18800	8.56975e-06	0.000269973	0.000199538	HBEGF/ANXA1/NR4A1/VEGFA/MEF2C/PLXND1/APOE/IQSEC1/VASH1/SCARB1/ANLN/HMOX1/SH3BP1/THBS1/HIF1A/SEMA4A/PTGS2/HSPB1/RGCC/AMOT/PPM1F/KLF4/NRP1/ATP2B4/PPARD/RAC1/GPI/HMGB1/RIN2/MAP2K3/FOXP1/KRIT1/EVL/PDGFB	34	2.74398
BP	GO:0090132	epithelium migration	34/790	361/18800	1.02381e-05	0.000313154	0.000231453	HBEGF/ANXA1/NR4A1/VEGFA/MEF2C/PLXND1/APOE/IQSEC1/VASH1/SCARB1/ANLN/HMOX1/SH3BP1/THBS1/HIF1A/SEMA4A/PTGS2/HSPB1/RGCC/AMOT/PPM1F/KLF4/NRP1/ATP2B4/PPARD/RAC1/GPI/HMGB1/RIN2/MAP2K3/FOXP1/KRIT1/EVL/PDGFB	34	2.74398
BP	GO:0090130	tissue migration	34/790	366/18800	1.36928e-05	0.000402447	0.00029745	HBEGF/ANXA1/NR4A1/VEGFA/MEF2C/PLXND1/APOE/IQSEC1/VASH1/SCARB1/ANLN/HMOX1/SH3BP1/THBS1/HIF1A/SEMA4A/PTGS2/HSPB1/RGCC/AMOT/PPM1F/KLF4/NRP1/ATP2B4/PPARD/RAC1/GPI/HMGB1/RIN2/MAP2K3/FOXP1/KRIT1/EVL/PDGFB	34	2.74398
CC	GO:0030139	endocytic vesicle	39/808	342/19594	9.71558e-09	6.08843e-07	4.69302e-07	HLA-DPB1/HLA-DRA/CD74/MSR1/VIM/HLA-DPA1/HBEGF/SRGAP2/HLA-DQB1/CD163/HLA-DQA1/HLA-DRB1/TF/APOE/VAMP8/ZYX/CTSL/ADAM8/CD9/ATP6V0D1/SCARB1/ABCA1/RAB20/STX6/HBA2/AMOT/ATP6V0E2/ATP6V0C/HBA1/HLA-A/HBB/STX4/RIN2/PICK1/GOLIM4/UBC/MYO6/PLD4/NCF2	39	2.72218
BP	GO:0046635	positive regulation of alpha-beta T cell activation	11/790	69/18800	0.000132239	0.002399	0.00177311	HLA-DRA/ANXA1/HLA-DRB1/NFKBIZ/CD83/NFKBID/HLA-A/RUNX3/PTPN22/PNP/NLRP3	11	2.7136
BP	GO:0043299	leukocyte degranulation	11/790	76/18800	0.000318102	0.00467467	0.00345506	FCGR2B/VAMP8/ADGRE2/HMOX1/NR4A3/STX4/STXBP2/FGR/RAB27A/KLRC2/FES	11	2.7136
BP	GO:0097006	regulation of plasma lipoprotein particle levels	11/790	84/18800	0.000761377	0.00914522	0.00675926	ANXA2/MSR1/APOC1/LIPA/ABCG1/APOE/SCARB1/ABCA1/HMOX1/PLTP/LIPG	11	2.7136
BP	GO:0071347	cellular response to interleukin-1	11/790	111/18800	0.00700729	0.0440973	0.0325925	CXCL8/ZBP1/HES1/MMP2/IL1RN/HIF1A/IL1B/GBP2/CCL2/EGR1/MAPK13	11	2.7136
BP	GO:0045619	regulation of lymphocyte differentiation	23/790	181/18800	2.25314e-06	8.91259e-05	6.58733e-05	HLA-DRA/CD74/ANXA1/VSIR/HLA-DOA/HLA-DRB1/ZFP36L1/ADAM8/SLAMF8/NFKBIZ/SOX13/CD83/PTPN6/ID2/NFKBID/HMGB1/NFAM1/IL10/RUNX3/IL15RA/PNP/NLRP3/LILRB2	23	2.71069
BP	GO:0051348	negative regulation of transferase activity	23/790	270/18800	0.00108625	0.0115683	0.0085502	ZFP36/CDKN1A/DUSP1/SPRY1/RGS2/GADD45B/APOE/RPL23/IL1B/PKIB/HSPB1/PPM1F/PTPN6/PRKRIP1/TRIB1/MIDN/BMP7/LIMK1/PTPN22/SORL1/PAK2/MAPK8IP1/TNFAIP3	23	2.71069
BP	GO:0045765	regulation of angiogenesis	31/790	345/18800	6.10553e-05	0.00129521	0.000957293	GPNMB/CXCL8/CXCL10/VEGFA/PLXND1/CX3CR1/C5AR1/CHI3L1/VASH1/TMIGD2/EMILIN2/HMOX1/PKM/THBS1/HIF1A/SEMA4A/IL1B/HSPB1/RGCC/AMOT/KLF4/NRP1/ATP2B4/HGF/IL10/SLC12A2/STAT1/CYSLTR1/TJP1/KRIT1/TNFAIP3	31	2.69408
BP	GO:1901342	regulation of vasculature development	31/790	351/18800	8.4096e-05	0.00167229	0.00123599	GPNMB/CXCL8/CXCL10/VEGFA/PLXND1/CX3CR1/C5AR1/CHI3L1/VASH1/TMIGD2/EMILIN2/HMOX1/PKM/THBS1/HIF1A/SEMA4A/IL1B/HSPB1/RGCC/AMOT/KLF4/NRP1/ATP2B4/HGF/IL10/SLC12A2/STAT1/CYSLTR1/TJP1/KRIT1/TNFAIP3	31	2.69408
BP	GO:0009314	response to radiation	31/790	438/18800	0.0033667	0.0260858	0.0192801	SLC1A3/ANXA1/BHLHE40/CRYAB/CXCL10/CDKN1A/FOS/IFI16/SOD2/CXCL12/MMP2/BCL3/HIF1A/THBD/TIMP1/PTGS2/ID2/NABP1/CCND1/RPL26/CARD16/EGR1/BCL2/PARP1/RNF8/MAPK13/HAMP/TNFRSF11A/BMF/UNC119/MSH6	31	2.69408
BP	GO:0010876	lipid localization	31/790	446/18800	0.00438732	0.031361	0.023179	ANXA2/MSR1/APOC1/ANXA1/NPC2/RNF213/ABCC3/ABCG1/APOD/APOE/SPP1/SCARB1/ABCA1/PLTP/THBS1/SLCO2B1/IL1B/LIPG/FURIN/PSAP/PPARD/APOBR/OSBPL6/ATP8A1/TNFRSF11A/PNPLA2/AUP1/PLIN2/TNFAIP8L3/ACSL1/OSBPL1A	31	2.69408
CC	GO:0016323	basolateral plasma membrane	20/808	226/19594	0.00113507	0.00969966	0.0074766	ANXA2/ANXA1/CD44/SLC40A1/ABCC3/C5AR1/ATP1B3/SLC7A5/ST14/WASF2/CXADR/ATP2B4/STX4/KCNJ10/CADM1/SLC12A2/ABCC5/TJP1/SLC16A3/PDGFB	20	2.68328
BP	GO:0030316	osteoclast differentiation	14/790	96/18800	4.65658e-05	0.00105596	0.000780463	ANXA2/JUNB/TF/TYROBP/FOS/CSF1R/KLF10/GPR183/FAM20C/SNX10/FOXP1/TNFRSF11A/LILRB3/MITF	14	2.67261
BP	GO:0001889	liver development	14/790	134/18800	0.00153456	0.014868	0.010989	ANXA1/HES1/SOD2/HMOX1/ACAT1/HGF/PNPT1/CCND1/IL10/CFLAR/CADM1/HAMP/CIT/TNFAIP3	14	2.67261
BP	GO:0061008	hepaticobiliary system development	14/790	137/18800	0.00189462	0.0172152	0.0127238	ANXA1/HES1/SOD2/HMOX1/ACAT1/HGF/PNPT1/CCND1/IL10/CFLAR/CADM1/HAMP/CIT/TNFAIP3	14	2.67261
CC	GO:0042470	melanosome	14/808	109/19594	0.000155575	0.00190748	0.00147031	GPNMB/ANXA2/CTSD/CNP/SDCBP/ATP1B3/CD63/STX3/TPP1/CAPG/MYO5A/RAC1/RAB27A/SYNGR1	14	2.67261
CC	GO:0048770	pigment granule	14/808	109/19594	0.000155575	0.00190748	0.00147031	GPNMB/ANXA2/CTSD/CNP/SDCBP/ATP1B3/CD63/STX3/TPP1/CAPG/MYO5A/RAC1/RAB27A/SYNGR1	14	2.67261
KEGG	hsa04933	AGE-RAGE signaling pathway in diabetic complications	14/429	100/8164	0.000689009	0.00521924	0.00400713	CXCL8/VEGFA/ICAM1/MMP2/FN1/IL1B/THBD/RAC1/CCND1/CCL2/EGR1/BCL2/STAT1/MAPK13	14	2.67261
BP	GO:0001890	placenta development	17/790	147/18800	0.000151028	0.0026223	0.00193815	JUNB/HES1/HTRA1/SOCS3/ZFP36L1/SPP1/VASH1/ST14/HIF1A/PTGS2/PPARD/EPAS1/IL10/RBPJ/TMED2/BMP7/PDGFB	17	2.66789
BP	GO:0036294	cellular response to decreased oxygen levels	17/790	151/18800	0.000209404	0.00343201	0.00253661	VEGFA/ZFP36L1/ADAM8/HMOX1/HIF1A/PTGS2/RGCC/PPARD/EPAS1/RBPJ/CARD16/BMP7/CFLAR/EGR1/BCL2/PICK1/CCNA2	17	2.66789
BP	GO:0050864	regulation of B cell activation	17/790	200/18800	0.00470197	0.0331152	0.0244756	CD74/AHR/FCGR2B/CDKN1A/TYROBP/MEF2C/ZFP36L1/SLAMF8/SAMSN1/GPR183/PTPN6/ATAD5/ID2/NFAM1/IL10/BCL2/TNFAIP3	17	2.66789
CC	GO:0030662	coated vesicle membrane	17/808	176/19594	0.00100396	0.00884742	0.00681968	HLA-DPB1/HLA-DRA/CD74/HLA-DPA1/HBEGF/HLA-DQB1/HLA-DQA1/HLA-DRB1/TF/APOE/VAMP8/CD9/SEC13/HLA-A/TMED2/TEPSIN/MYO6	17	2.66789
KEGG	hsa04659	Th17 cell differentiation	17/429	108/8164	4.25727e-05	0.000567283	0.000435538	HLA-DPB1/HLA-DRA/HLA-DPA1/HLA-DMA/HLA-DQB1/IFNGR1/AHR/IL6ST/HLA-DOA/HLA-DQA1/HLA-DRB1/FOS/HIF1A/IL1B/STAT1/RXRA/MAPK13	17	2.66789
KEGG	hsa04514	Cell adhesion molecules	17/429	157/8164	0.00354205	0.0205938	0.0158111	HLA-DPB1/HLA-DRA/HLA-DPA1/HLA-DMA/HLA-DQB1/VSIR/HLA-DOA/HLA-DQA1/HLA-DRB1/ITGA4/SELPLG/ICAM1/PECAM1/HLA-A/NECTIN2/CADM1/SIGLEC1	17	2.66789
BP	GO:0051051	negative regulation of transport	46/790	464/18800	6.43549e-08	5.0533e-06	3.73491e-06	CD74/ANXA2/RSAD2/APOC1/LGALS3/ANXA1/FCGR2B/OSM/CRYAB/HES1/SDCBP/MDFIC/RGS2/APOD/APOE/VAMP8/GPM6B/RHBDF2/GNAI2/SLC43A2/HMOX1/CALM1/VDAC1/PPIF/BAG3/CALM2/THBS1/IL1B/PTGS2/WNK3/PPM1F/RAC1/HMGB1/GSTM2/GSTO1/MIDN/ERLEC1/ARL6IP5/BCL2/HAMP/CNN2/TNFRSF1B/HADH/UNC119/LILRB2/SESTD1	46	2.65396
BP	GO:0043542	endothelial cell migration	28/790	279/18800	1.93989e-05	0.000531551	0.000392871	ANXA1/NR4A1/VEGFA/MEF2C/PLXND1/APOE/VASH1/SCARB1/HMOX1/SH3BP1/THBS1/HIF1A/SEMA4A/PTGS2/HSPB1/RGCC/AMOT/KLF4/NRP1/ATP2B4/RAC1/GPI/HMGB1/RIN2/MAP2K3/FOXP1/KRIT1/PDGFB	28	2.64575
BP	GO:0051043	regulation of membrane protein ectodomain proteolysis	7/790	24/18800	4.16386e-05	0.000952438	0.00070395	APOE/ADAM8/IL1B/TIMP1/FURIN/IL10/TNFRSF1B	7	2.64575
BP	GO:0033006	regulation of mast cell activation involved in immune response	7/790	34/18800	0.000448606	0.00608278	0.0044958	VAMP8/ADGRE2/HMOX1/PTPN6/STXBP2/FGR/FES	7	2.64575
BP	GO:0071634	regulation of transforming growth factor beta production	7/790	39/18800	0.00106885	0.0114759	0.00848188	TYROBP/FN1/THBS1/HIF1A/ATP6AP2/PTGS2/FURIN	7	2.64575
BP	GO:0071604	transforming growth factor beta production	7/790	43/18800	0.0019363	0.0172848	0.0127752	TYROBP/FN1/THBS1/HIF1A/ATP6AP2/PTGS2/FURIN	7	2.64575
BP	GO:0006509	membrane protein ectodomain proteolysis	7/790	44/18800	0.00222058	0.0192462	0.014225	APOE/ADAM8/IL1B/TIMP1/FURIN/IL10/TNFRSF1B	7	2.64575
BP	GO:0036230	granulocyte activation	7/790	47/18800	0.0032691	0.0254121	0.0187822	ANXA1/FCGR2B/CXCL8/FCER1G/TYROBP/STX4/STXBP2	7	2.64575
BP	GO:0043303	mast cell degranulation	7/790	50/18800	0.00465848	0.0328529	0.0242817	VAMP8/ADGRE2/HMOX1/NR4A3/STXBP2/FGR/FES	7	2.64575
BP	GO:0002448	mast cell mediated immunity	7/790	52/18800	0.00580524	0.0386111	0.0285376	VAMP8/ADGRE2/HMOX1/NR4A3/STXBP2/FGR/FES	7	2.64575
BP	GO:0010883	regulation of lipid storage	7/790	55/18800	0.00790408	0.0474154	0.0350449	MSR1/ABCG1/SCARB1/ABCA1/PPARD/PNPLA2/PLIN2	7	2.64575
BP	GO:0050878	regulation of body fluid levels	33/790	382/18800	7.71586e-05	0.00156128	0.00115394	PLAU/P2RY12/PLAUR/F13A1/IL6ST/RAP2B/FCER1G/VEGFA/STMN1/SERPINA1/APOE/VAMP8/FN1/CD9/GNAI2/EMILIN2/THBS1/HIF1A/THBD/HSPB1/APRT/OAS2/PTPN6/CSRP1/GPI/MYL12A/HBB/CCND1/RAB27A/PDGFRA/PLAT/AKR1B1/PDGFB	33	2.61116
BP	GO:0010594	regulation of endothelial cell migration	25/790	230/18800	1.38908e-05	0.000403754	0.000298416	ANXA1/VEGFA/MEF2C/APOE/VASH1/SCARB1/HMOX1/SH3BP1/THBS1/HIF1A/SEMA4A/PTGS2/HSPB1/RGCC/KLF4/NRP1/ATP2B4/RAC1/GPI/HMGB1/RIN2/MAP2K3/FOXP1/KRIT1/PDGFB	25	2.6
BP	GO:0001666	response to hypoxia	25/790	286/18800	0.000461752	0.0061821	0.00456921	PLAU/NR4A2/CRYAB/VEGFA/ZFP36L1/SOD2/CXCL12/MMP2/ADAM8/HMOX1/THBS1/HIF1A/PTGS2/RGCC/PPARD/EPAS1/RBPJ/CARD16/BMP7/CFLAR/EGR1/BCL2/APAF1/PLAT/CCNA2	25	2.6
CC	GO:0005788	endoplasmic reticulum lumen	25/808	311/19594	0.00118672	0.0099897	0.00770016	PLAUR/LGALS1/TF/SERPINA1/APOE/PDGFC/SPP1/FN1/CST3/THBS1/TIMP1/PTGS2/MSLN/IGFBP3/FAM20C/NUCB1/ERLEC1/CTSZ/SCG3/P4HA1/PNPLA2/TSPAN33/SUMF2/PDGFB/ARSD	25	2.6
BP	GO:0046651	lymphocyte proliferation	38/790	296/18800	8.97452e-10	1.2425e-07	9.18335e-08	HLA-DPB1/CD74/GPNMB/HLA-DPA1/LGALS3/AHR/ANXA1/FCGR2B/VSIR/IL6ST/HES1/HLA-DRB1/CDKN1A/TYROBP/MEF2C/TMIGD2/TNFSF14/IGF1/GAPT/GPR183/TNFSF8/IL1B/PTPN6/ATAD5/HMGB1/HLA-A/CCND3/IL10/TNFRSF14/BCL2/PTPN22/TNFRSF1B/HELLS/PNP/CLECL1/MAPK8IP1/LILRB2/DOCK8	38	2.59554
BP	GO:0002695	negative regulation of leukocyte activation	22/790	193/18800	2.14986e-05	0.000577063	0.000426509	CD74/GPNMB/LGALS3/ANXA1/FCGR2B/VSIR/HLA-DRB1/TYROBP/SAMSN1/HMOX1/PTPN6/ID2/HMGB1/PAG1/IL10/RUNX3/TNFRSF14/FGR/PTPN22/SOCS6/LILRB2/TNFAIP3	22	2.55841
BP	GO:0016064	immunoglobulin mediated immune response	22/790	216/18800	0.000118402	0.0022101	0.00163349	HLA-DPB1/HLA-DRA/CD74/HLA-DPA1/HLA-DMA/HLA-DQB1/FCGR2B/HLA-DOA/HLA-DQA1/HLA-DRB1/FCER1G/GAPT/BCL3/PTPN6/ATAD5/IL10/IRF7/NECTIN2/RNF8/C1S/C1R/MSH6	22	2.55841
BP	GO:0019724	B cell mediated immunity	22/790	219/18800	0.000144743	0.00256395	0.00189503	HLA-DPB1/HLA-DRA/CD74/HLA-DPA1/HLA-DMA/HLA-DQB1/FCGR2B/HLA-DOA/HLA-DQA1/HLA-DRB1/FCER1G/GAPT/BCL3/PTPN6/ATAD5/IL10/IRF7/NECTIN2/RNF8/C1S/C1R/MSH6	22	2.55841
BP	GO:0070374	positive regulation of ERK1 and ERK2 cascade	22/790	220/18800	0.00015461	0.0026669	0.00197111	CD74/GPNMB/CD44/HLA-DRB1/CSF1R/ICAM1/APOE/PDGFC/C5AR1/CHI3L1/GNAI2/IGF1/GPR183/NRP1/HMGB1/CCL2/CFLAR/PDGFRA/PTPN22/TNFRSF11A/TNFAIP8L3/PDGFB	22	2.55841
BP	GO:0051047	positive regulation of secretion	22/790	300/18800	0.00830745	0.049329	0.0364592	HLA-DRB1/SDCBP/ABCG1/CXCL12/VAMP8/SPP1/ADAM8/GNAI2/S100A8/IGF1/HIF1A/IL1B/RGCC/PPARD/APBB1/STX4/FGR/SLC12A2/RAB27A/TNFRSF11A/RAB2B/KLRC2	22	2.55841
MF	GO:0005125	cytokine activity	22/793	235/18410	0.000546552	0.0188233	0.0159708	CXCL8/OSM/CXCL10/NAMPT/VEGFA/CXCL12/SPP1/TNFSF14/TNFSF10/FAM3C/IL1RN/TNFSF8/IL1B/TIMP1/GPI/HMGB1/CXCL16/CXCL2/IL10/BMP7/CCL2/CMTM3	22	2.55841
BP	GO:0045861	negative regulation of proteolysis	35/790	350/18800	1.99306e-06	8.10143e-05	5.98779e-05	ANXA2/PLAUR/CD44/NR4A1/CRYAB/CSTA/VEGFA/SDCBP/IFI16/SERPINA1/CST3/CSTB/TNFSF14/SPOCK3/RPL23/THBS1/TIMP1/PTGS2/SERPINB1/IFI6/FURIN/TNFAIP8/KLF4/GPI/HGF/IL10/DHCR24/CARD16/CTSZ/PLAT/PIH1D1/A2M/SORL1/PAK2/ITIH4	35	2.53546
BP	GO:0010975	regulation of neuron projection development	35/790	431/18800	0.000161256	0.00276341	0.00204244	VIM/S100A9/HES1/FEZ1/VEGFA/SHTN1/PLXNC1/PLXNA1/PLXND1/RAPGEF1/RGS2/CXCL12/APOE/SPP1/FN1/SEMA4D/PTPN9/KLK6/SEMA4A/ITM2C/FZD1/KLF4/NRP1/HGF/BMP7/LIMK1/CFLAR/TANC2/PDLIM5/DIP2B/SIPA1L1/PAK2/GRID2/SNAP25/FES	35	2.53546
BP	GO:0060711	labyrinthine layer development	10/790	47/18800	2.04332e-05	0.000551276	0.00040745	JUNB/HES1/SOCS3/ZFP36L1/VASH1/ST14/IL10/RBPJ/TMED2/BMP7	10	2.52982
BP	GO:2000134	negative regulation of G1/S transition of mitotic cell cycle	10/790	86/18800	0.00320866	0.0250828	0.0185388	GPNMB/CDKN1A/KLF4/CCND1/RPL26/CCL2/CDK2/BCL2/CTDSP2/FAM107A	10	2.52982
BP	GO:0070664	negative regulation of leukocyte proliferation	10/790	91/18800	0.00483158	0.0335569	0.024802	GPNMB/FCGR2B/VSIR/HLA-DRB1/TYROBP/PTPN6/IL10/TNFRSF14/LILRB2/TNFAIP3	10	2.52982
CC	GO:0005911	cell-cell junction	40/808	497/19594	4.58656e-05	0.000727623	0.000560859	ANXA2/ANXA1/RAP2B/OPALIN/IQGAP1/VEGFA/YBX3/SDCBP/PCDH9/ACTN1/NEXN/GJB1/ZYX/VASP/PECAM1/AHNAK/SH3BP1/WASF2/STX3/AMOT/WNK3/CXADR/MPP1/PTPN6/CCND1/JAML/PNN/NECTIN2/CADM1/PDLIM5/HAMP/KIFC3/CNN2/TJP1/TSPAN33/WDR1/PAK2/PDZD2/DDX58/KRIT1	40	2.52982
CC	GO:0035577	azurophil granule membrane	10/808	58/19594	0.000116396	0.00152669	0.00117678	VAMP8/CD63/TOM1/PSAP/ATP6V0C/NFAM1/ATP8A1/SYNGR1/BRI3/LPCAT1	10	2.52982
CC	GO:0101003	ficolin-1-rich granule membrane	10/808	61/19594	0.000179947	0.00215937	0.00166446	LGALS3/CD93/FCER1G/ADAM8/ATP6AP2/SLC2A3/RAC1/ATP6V0C/DOK3/LILRB2	10	2.52982
BP	GO:0010634	positive regulation of epithelial cell migration	19/790	174/18800	0.000136636	0.00245339	0.00181331	HBEGF/ANXA1/VEGFA/IQSEC1/SCARB1/HMOX1/THBS1/HIF1A/PTGS2/HSPB1/PPM1F/NRP1/RAC1/GPI/HMGB1/RIN2/MAP2K3/FOXP1/PDGFB	19	2.52357
BP	GO:0045766	positive regulation of angiogenesis	19/790	183/18800	0.000263676	0.00405614	0.00299791	CXCL8/VEGFA/CX3CR1/C5AR1/CHI3L1/TMIGD2/EMILIN2/HMOX1/PKM/THBS1/HIF1A/IL1B/HSPB1/KLF4/NRP1/HGF/IL10/CYSLTR1/TJP1	19	2.52357
BP	GO:1904018	positive regulation of vasculature development	19/790	183/18800	0.000263676	0.00405614	0.00299791	CXCL8/VEGFA/CX3CR1/C5AR1/CHI3L1/TMIGD2/EMILIN2/HMOX1/PKM/THBS1/HIF1A/IL1B/HSPB1/KLF4/NRP1/HGF/IL10/CYSLTR1/TJP1	19	2.52357
BP	GO:0045637	regulation of myeloid cell differentiation	19/790	208/18800	0.0012747	0.0129198	0.00954903	CD74/ZFP36/HLA-DRB1/TYROBP/FOS/MEF2C/ZFP36L1/KLF10/ISG15/HIF1A/ID2/EVI2B/TRIB1/IRF7/FOXP1/STAT1/LILRB3/MITF/FES	19	2.52357
CC	GO:1904813	ficolin-1-rich granule lumen	19/808	124/19594	7.69476e-07	2.41103e-05	1.85844e-05	FTH1/CTSD/SERPINA1/CST3/CSTB/HSPA6/PKM/LTA4H/IMPDH1/HK3/GPI/HMGB1/HBB/CTSZ/PLEKHO2/APAF1/ALDOC/PNP/GMFG	19	2.52357
BP	GO:0002703	regulation of leukocyte mediated immunity	27/790	236/18800	2.41512e-06	9.48207e-05	7.00823e-05	HLA-DRA/RSAD2/AHR/FCGR2B/HLA-DRB1/TYROBP/CX3CR1/ICAM1/VAMP8/ADGRE2/HMOX1/IL1B/PTPN6/ATAD5/HMGB1/HLA-A/IL10/STX4/STXBP2/FGR/NECTIN2/CADM1/TNFRSF1B/NLRP3/KLRC2/DDX58/FES	27	2.50185
BP	GO:0022604	regulation of cell morphogenesis	27/790	305/18800	0.000227432	0.00360843	0.002667	S100A10/ANXA1/CD44/ARHGAP18/VEGFA/ERMN/PLXNC1/PLXNA1/PLXND1/CSF1R/ST6GAL1/FN1/SEMA4D/SEMA4A/ARPC2/NRP1/CAPZB/RHOC/RAC1/FGR/CCL2/MYO10/RND3/TRIOBP/WDR1/FGD2/FES	27	2.50185
BP	GO:0070372	regulation of ERK1 and ERK2 cascade	27/790	311/18800	0.000310669	0.00462205	0.00341617	CD74/GPNMB/CD44/HLA-DRB1/SPRY1/CSF1R/ICAM1/APOE/PDGFC/C5AR1/CHI3L1/FN1/GNAI2/IGF1/NDRG2/GPR183/IL1B/PTPN6/NRP1/HMGB1/CCL2/CFLAR/PDGFRA/PTPN22/TNFRSF11A/TNFAIP8L3/PDGFB	27	2.50185
BP	GO:0070482	response to oxygen levels	27/790	324/18800	0.000588642	0.00740872	0.0054758	PLAU/NR4A2/CRYAB/VEGFA/ZFP36L1/SOD2/CXCL12/MMP2/ADAM8/ATP6V0D1/HMOX1/THBS1/HIF1A/PTGS2/RGCC/PPARD/EPAS1/RBPJ/CARD16/BMP7/CFLAR/EGR1/BCL2/PICK1/APAF1/PLAT/CCNA2	27	2.50185
BP	GO:0009259	ribonucleotide metabolic process	27/790	384/18800	0.00648432	0.0422203	0.0312052	NUPR1/DPYD/PDK4/FBP1/PKM/IGF1/HIF1A/ACSF2/APRT/IMPDH1/MPP1/HK3/ACAT1/ATP6V0C/GPI/ABHD14B/LDHA/PARP1/ALDOC/DIP2A/PNP/ACOT7/UPP1/ACSL1/RFK/ZBTB20/SLC35B2	27	2.50185
BP	GO:0043367	CD4-positive, alpha-beta T cell differentiation	16/790	82/18800	2.52679e-07	1.46082e-05	1.0797e-05	HLA-DRA/RSAD2/ANXA1/HLA-DRB1/PTGER4/CTSL/NFKBIZ/GPR183/BCL3/SEMA4A/CD83/NFKBID/HMGB1/RUNX3/FOXP1/NLRP3	16	2.5
BP	GO:0050729	positive regulation of inflammatory response	16/790	145/18800	0.000399586	0.00560592	0.00414335	LGALS1/IL6ST/NUPR1/OSM/S100A9/ZBP1/PTGER4/VAMP8/ADAM8/NFKBIZ/IFI35/S100A8/IL1B/PTGS2/MAPK13/TNFRSF11A	16	2.5
BP	GO:2000045	regulation of G1/S transition of mitotic cell cycle	16/790	160/18800	0.0011728	0.0122422	0.00904827	GPNMB/ANXA1/CDKN1A/RGCC/KLF4/PTPN6/ID2/CCND1/CCND3/RPL26/CCL2/CENPJ/CDK2/BCL2/CTDSP2/FAM107A	16	2.5
KEGG	hsa05135	Yersinia infection	16/429	137/8164	0.00214563	0.0135443	0.0103988	FCGR2A/CXCL8/ITGA4/FOS/FN1/IL1B/WASF2/ARPC2/RAC1/IL10/LIMK1/MAP2K3/CCL2/MAPK13/NLRP3/WIPF1	16	2.5
BP	GO:0002292	T cell differentiation involved in immune response	13/790	76/18800	1.5214e-05	0.000430328	0.000318057	HLA-DRA/ANXA1/HLA-DRB1/FCER1G/PTGER4/NFKBIZ/GPR183/BCL3/SEMA4A/NFKBID/HMGB1/FOXP1/NLRP3	13	2.49615
BP	GO:0001892	embryonic placenta development	13/790	87/18800	6.66431e-05	0.00138581	0.00102426	JUNB/HES1/SOCS3/ZFP36L1/VASH1/ST14/HIF1A/EPAS1/IL10/RBPJ/TMED2/BMP7/PDGFB	13	2.49615
BP	GO:0002275	myeloid cell activation involved in immune response	13/790	93/18800	0.000134136	0.00241675	0.00178623	FCER1G/TYROBP/CX3CR1/VAMP8/ADGRE2/HMOX1/IFI35/NR4A3/PTPN6/STX4/STXBP2/FGR/FES	13	2.49615
BP	GO:0045639	positive regulation of myeloid cell differentiation	13/790	99/18800	0.000253763	0.00392661	0.00290217	CD74/HLA-DRB1/TYROBP/FOS/ZFP36L1/KLF10/ISG15/HIF1A/ID2/EVI2B/TRIB1/STAT1/FES	13	2.49615
BP	GO:0002444	myeloid leukocyte mediated immunity	13/790	104/18800	0.000414083	0.005748	0.00424837	FCGR2B/TYROBP/CX3CR1/VAMP8/ADGRE2/HMOX1/NR4A3/STX4/STXBP2/FGR/WDR1/DDX58/FES	13	2.49615
BP	GO:0071774	response to fibroblast growth factor	13/790	119/18800	0.00148781	0.014658	0.0108338	ZFP36/CD44/CXCL8/NR4A1/IQGAP1/SPRY1/ZFP36L1/THBS1/IER2/FAM20C/CCL2/NDST1/GCLC	13	2.49615
BP	GO:0001909	leukocyte mediated cytotoxicity	13/790	131/18800	0.00349984	0.0266464	0.0196945	HLA-DRA/FCGR2B/HLA-DRB1/TYROBP/CX3CR1/ICAM1/PTPN6/HLA-A/STXBP2/NECTIN2/CADM1/RAB27A/KLRC2	13	2.49615
CC	GO:0045334	clathrin-coated endocytic vesicle	13/808	91/19594	8.88061e-05	0.00122163	0.000941641	HLA-DPB1/HLA-DRA/CD74/HLA-DPA1/HBEGF/HLA-DQB1/HLA-DQA1/HLA-DRB1/TF/APOE/VAMP8/CD9/MYO6	13	2.49615
CC	GO:0030665	clathrin-coated vesicle membrane	13/808	111/19594	0.000654027	0.00658699	0.00507732	HLA-DPB1/HLA-DRA/CD74/HLA-DPA1/HBEGF/HLA-DQB1/HLA-DQA1/HLA-DRB1/TF/APOE/VAMP8/CD9/MYO6	13	2.49615
KEGG	hsa04670	Leukocyte transendothelial migration	13/429	114/8164	0.00662628	0.0346166	0.0265773	ITGA4/ACTN1/CXCL12/ICAM1/MMP2/VASP/PECAM1/GNAI2/RAC1/MYL12A/RASSF5/MAPK13/NCF2	13	2.49615
BP	GO:0062197	cellular response to chemical stress	32/790	332/18800	1.16179e-05	0.000347284	0.000256679	NR4A2/ANXA1/YBX3/FOS/ZFP36L1/SOD2/MMP2/HMOX1/NR4A3/PPIF/HIF1A/PTGS2/HSPB1/WNK3/FZD1/DAPK1/HGF/PNPT1/EPAS1/IL10/STX4/BMP7/ARL6IP5/BCL2/PARP1/PDGFRA/MAPK13/GPR37L1/AKR1B1/LRRC8C/TNFAIP3/CDK1	32	2.47487
MF	GO:0140297	DNA-binding transcription factor binding	42/793	470/18410	6.70498e-06	0.000641443	0.000544241	BHLHE41/NR4A2/AHR/BHLHE40/TPT1/NR4A1/OASL/HES1/FOS/MDFIC/MEF2C/CIITA/FBP1/NR4A3/ASCL1/CREM/ID3/BCL3/HIF1A/HSPB1/BEX1/KLF4/PPARD/PARP9/ID2/HMGB1/EPAS1/SOX8/TRIB1/RBPJ/FOXP1/BCL2/STAT1/RXRA/PARP1/WIPI1/NAAA/HES6/EGR2/NLRP3/CRTC3/EXOSC9	42	2.46885
BP	GO:0070663	regulation of leukocyte proliferation	37/790	254/18800	3.89236e-11	1.13765e-08	8.4084e-09	HLA-DPB1/CD74/GPNMB/HLA-DPA1/LGALS3/AHR/ANXA1/FCGR2B/VSIR/IL6ST/HES1/HLA-DRB1/CDKN1A/TYROBP/MEF2C/CSF1R/ST6GAL1/TMIGD2/IGF1/CSF2RA/GPR183/TNFSF8/IL1B/PTPN6/ATAD5/HMGB1/HLA-A/IL10/TNFRSF14/BCL2/PTPN22/TNFRSF1B/PNP/CLECL1/MAPK8IP1/LILRB2/TNFAIP3	37	2.46598
BP	GO:0042129	regulation of T cell proliferation	24/790	174/18800	3.00035e-07	1.67924e-05	1.24113e-05	HLA-DPB1/GPNMB/HLA-DPA1/LGALS3/ANXA1/VSIR/IL6ST/HES1/HLA-DRB1/TMIGD2/IGF1/TNFSF8/IL1B/PTPN6/HMGB1/HLA-A/IL10/TNFRSF14/PTPN22/TNFRSF1B/PNP/CLECL1/MAPK8IP1/LILRB2	24	2.44949
BP	GO:0045577	regulation of B cell differentiation	6/790	31/18800	0.00161559	0.015362	0.0113541	ZFP36L1/SLAMF8/PTPN6/ID2/NFAM1/IL10	6	2.44949
BP	GO:0043304	regulation of mast cell degranulation	6/790	32/18800	0.00191873	0.0172403	0.0127423	VAMP8/ADGRE2/HMOX1/STXBP2/FGR/FES	6	2.44949
BP	GO:0060674	placenta blood vessel development	6/790	32/18800	0.00191873	0.0172403	0.0127423	JUNB/HES1/SOCS3/VASH1/RBPJ/TMED2	6	2.44949
BP	GO:0002431	Fc receptor mediated stimulatory signaling pathway	6/790	33/18800	0.002263	0.019422	0.0143548	FCGR2B/FCER1G/NR4A3/MYO1G/FGR/LIMK1	6	2.44949
BP	GO:0002335	mature B cell differentiation	6/790	34/18800	0.0026518	0.0218328	0.0161367	LGALS1/FCGR2B/SLAMF8/GPR183/BCL3/IL10	6	2.44949
BP	GO:0045923	positive regulation of fatty acid metabolic process	6/790	39/18800	0.00538652	0.0364717	0.0269563	CD74/ANXA1/NR4A3/IL1B/PTGS2/PPARD	6	2.44949
BP	GO:0042119	neutrophil activation	6/790	41/18800	0.00691616	0.0436282	0.0322457	ANXA1/FCGR2B/CXCL8/FCER1G/TYROBP/STXBP2	6	2.44949
MF	GO:0032395	MHC class II receptor activity	6/793	10/18410	1.13464e-06	0.000195386	0.000165778	HLA-DRA/HLA-DPA1/HLA-DQB1/HLA-DOA/HLA-DQA1/HLA-DRB1	6	2.44949
BP	GO:0060249	anatomical structure homeostasis	29/790	319/18800	8.5013e-05	0.00167229	0.00123599	LYZ/ALDH1A1/TF/VEGFA/LIPA/OAS1/PDK4/CSF1R/SPP1/USH1C/ADAM8/PECAM1/BAG3/HIF1A/PTGS2/TMEM119/HSPB1/TPP1/WNK3/CXADR/EPAS1/SNX10/SLC12A2/BCL2/HAMP/TNFRSF11A/TJP1/TNFAIP3/LPCAT1	29	2.41404
BP	GO:0019216	regulation of lipid metabolic process	29/790	339/18800	0.000242673	0.00379257	0.0028031	P2RY12/CD74/APOC1/ANXA1/NPC2/RNF213/PDK4/ABCG1/APOD/APOE/SCARB1/NR4A3/IL1B/PTGS2/PSAP/PPARD/ID2/LACTB/FGR/EGR1/PDGFRA/PNPLA2/MBOAT7/SORL1/TNFAIP8L3/CRTC3/ZBTB20/PDGFB/LPCAT1	29	2.41404
BP	GO:1901652	response to peptide	44/790	491/18800	2.00187e-06	8.10143e-05	5.98779e-05	VIM/NR4A2/ANXA1/FCGR2B/NR4A1/ITGA4/BTG2/SOCS3/ZFP36L1/PDK4/CXCL12/ICAM1/MMP2/FBP1/GNAI2/NR4A3/PKM/IGF1/RPL23/IL1B/TIMP1/PTGS2/APRT/LTA4H/CACNA1A/MYO5A/PNPT1/CASP4/CCND3/IL10/BMP7/CFLAR/EGR1/STAT1/PARP1/PTPN22/PLAT/EIF4EBP2/GCLC/EGR2/HADH/SORL1/CCNA2/TNFAIP3	44	2.41209
BP	GO:0032943	mononuclear cell proliferation	39/790	300/18800	3.71003e-10	6.97089e-08	5.1522e-08	HLA-DPB1/CD74/GPNMB/HLA-DPA1/LGALS3/AHR/ANXA1/FCGR2B/VSIR/IL6ST/HES1/HLA-DRB1/CDKN1A/TYROBP/MEF2C/ST6GAL1/TMIGD2/TNFSF14/IGF1/GAPT/GPR183/TNFSF8/IL1B/PTPN6/ATAD5/HMGB1/HLA-A/CCND3/IL10/TNFRSF14/BCL2/PTPN22/TNFRSF1B/HELLS/PNP/CLECL1/MAPK8IP1/LILRB2/DOCK8	39	2.40192
BP	GO:0051346	negative regulation of hydrolase activity	39/790	371/18800	1.4337e-07	8.9794e-06	6.6367e-06	ANXA2/PLAUR/APOC1/LGALS3/ANXA1/CD44/NR4A1/CRYAB/CSTA/VEGFA/SPRY1/IFI16/RGS2/SERPINA1/CST3/SEMA4D/GNAI2/CSTB/TNFSF14/SPOCK3/THBS1/TIMP1/PTGS2/SERPINB1/IFI6/FURIN/TNFAIP8/AMOT/KLF4/GPI/HGF/TMED2/DHCR24/CARD16/PIH1D1/A2M/SORL1/PAK2/ITIH4	39	2.40192
BP	GO:0050678	regulation of epithelial cell proliferation	34/790	382/18800	3.31684e-05	0.000800454	0.000591618	ZFP36/NUPR1/NR4A1/HES1/ITGA4/VEGFA/HTRA1/MEF2C/ZFP36L1/CXCL12/APOE/KLF9/C5AR1/VASH1/HMOX1/NR4A3/IGF1/THBS1/HIF1A/RGCC/NRP1/PPARD/HMGB1/CCND1/IL10/JAML/RUNX3/CCL2/CFLAR/STAT1/UHRF1/KRIT1/TNFAIP3/PDGFB	34	2.40098
BP	GO:0048732	gland development	34/790	431/18800	0.000340106	0.00494282	0.00365325	ANXA1/LY6E/HES1/VEGFA/PLXNA1/PLXND1/SOD2/CSF1R/MMP2/SALL1/HMOX1/ASCL1/TFCP2L1/HIF1A/APRT/OAS2/PSAP/NRP1/ACAT1/ID2/HGF/PNPT1/CCND1/IL10/RBPJ/BMP7/CFLAR/CADM1/BCL2/PDGFRA/HAMP/CIT/TNFRSF11A/TNFAIP3	34	2.40098
BP	GO:0051250	negative regulation of lymphocyte activation	21/790	161/18800	4.05708e-06	0.000148224	0.000109553	CD74/GPNMB/LGALS3/ANXA1/FCGR2B/VSIR/HLA-DRB1/TYROBP/SAMSN1/PTPN6/ID2/HMGB1/PAG1/IL10/RUNX3/TNFRSF14/FGR/PTPN22/SOCS6/LILRB2/TNFAIP3	21	2.4004
BP	GO:0048771	tissue remodeling	21/790	174/18800	1.37862e-05	0.000402939	0.000297814	GPNMB/TF/LIPA/MEF2C/PDK4/CSF1R/MMP2/SPP1/ADAM8/CST3/HIF1A/TIMP1/TMEM119/TPP1/EPAS1/RBPJ/SNX10/HAMP/TNFRSF11A/MITF/TNFAIP3	21	2.4004
BP	GO:2001233	regulation of apoptotic signaling pathway	46/790	370/18800	4.4914e-11	1.24364e-08	9.19181e-09	CD74/PLAUR/LGALS3/NR4A2/TPT1/CD44/NUPR1/MAL/S100A9/YBX3/CX3CR1/SOD2/CXCL12/ICAM1/GNAI2/HMOX1/G0S2/S100A8/IGF1/TNFSF10/PPIF/THBS1/HIF1A/IL1B/PTGS2/HSPB1/IFI6/ITM2C/NRP1/ATAD5/HGF/DEDD2/STX4/RPL26/CFLAR/SLC25A4/UNC5B/BCL2/PARP1/APAF1/PIH1D1/GCLC/HELLS/PAK2/MAPK8IP1/TNFAIP3	46	2.35907
BP	GO:1902806	regulation of cell cycle G1/S phase transition	18/790	188/18800	0.000990574	0.0108571	0.00802452	GPNMB/ANXA1/CDKN1A/RGCC/KLF4/PTPN6/ATP2B4/ID2/APBB1/CCND1/CCND3/RPL26/CCL2/CENPJ/CDK2/BCL2/CTDSP2/FAM107A	18	2.35702
BP	GO:0000082	G1/S transition of mitotic cell cycle	18/790	225/18800	0.00689474	0.0436282	0.0322457	GPNMB/ANXA1/CDKN1A/EIF4EBP1/RGCC/KLF4/PTPN6/ID2/CCND1/CCND3/NASP/RPL26/CCL2/CENPJ/CDK2/BCL2/CTDSP2/FAM107A	18	2.35702
BP	GO:0002285	lymphocyte activation involved in immune response	26/790	201/18800	3.52153e-07	1.81738e-05	1.34323e-05	HLA-DRA/CD74/LGALS1/LGALS3/ANXA1/FCGR2B/HLA-DRB1/FCER1G/PTGER4/ICAM1/NFKBIZ/GAPT/GPR183/BCL3/SEMA4A/ATAD5/NFKBID/HMGB1/APBB1IP/IL10/FOXP1/RAB27A/RNF8/MSH6/NLRP3/KLRC2	26	2.35339
BP	GO:0097191	extrinsic apoptotic signaling pathway	26/790	221/18800	2.19482e-06	8.7477e-05	6.46545e-05	LGALS3/MAL/ICAM1/BCL2A1/HMOX1/G0S2/IGF1/PARP2/TNFSF10/BAG3/THBS1/IL1B/IFI6/ITM2C/NRP1/DAPK1/HGF/DEDD2/STX4/CFLAR/UNC5B/BCL2/TNFRSF1B/GCLC/PAK2/TNFAIP3	26	2.35339
BP	GO:0034599	cellular response to oxidative stress	26/790	284/18800	0.000173653	0.00293306	0.00216784	NR4A2/ANXA1/FOS/SOD2/MMP2/HMOX1/NR4A3/PPIF/HIF1A/HSPB1/FZD1/DAPK1/HGF/PNPT1/EPAS1/IL10/STX4/BMP7/ARL6IP5/BCL2/PARP1/PDGFRA/MAPK13/GPR37L1/TNFAIP3/CDK1	26	2.35339
BP	GO:0036293	response to decreased oxygen levels	26/790	299/18800	0.000388638	0.00548157	0.00405144	PLAU/NR4A2/CRYAB/VEGFA/ZFP36L1/SOD2/CXCL12/MMP2/ADAM8/HMOX1/THBS1/HIF1A/PTGS2/RGCC/PPARD/EPAS1/RBPJ/CARD16/BMP7/CFLAR/EGR1/BCL2/PICK1/APAF1/PLAT/CCNA2	26	2.35339
BP	GO:0070371	ERK1 and ERK2 cascade	31/790	335/18800	3.49979e-05	0.000830315	0.000613688	CD74/GPNMB/CD44/HLA-DRB1/TF/SPRY1/ZFP36L1/CSF1R/PTGER4/ICAM1/APOE/PDGFC/C5AR1/CHI3L1/FN1/GNAI2/IGF1/NDRG2/GPR183/IL1B/PTPN6/NRP1/HMGB1/CCL2/CFLAR/PDGFRA/PTPN22/TNFRSF11A/TNFAIP8L3/PDGFB/CDK1	31	2.33487
BP	GO:0009410	response to xenobiotic stimulus	31/790	411/18800	0.0012679	0.0129198	0.00954903	SLC1A3/AHR/FOS/MEF2C/SOD2/MMP2/RNF149/FBP1/FOSB/HMOX1/THBS1/CD69/IL1B/PTGS2/PPM1F/FZD1/GSTM4/CCND1/IL10/GSTM2/GSTO1/BCL2/STAT1/CYP2S1/GCLC/GSTM3/PNP/HADH/PLIN2/ACSL1/CDK1	31	2.33487
BP	GO:0043300	regulation of leukocyte degranulation	9/790	49/18800	0.000176832	0.00296279	0.0021898	FCGR2B/VAMP8/ADGRE2/HMOX1/STX4/STXBP2/FGR/KLRC2/FES	9	2.33333
BP	GO:0046638	positive regulation of alpha-beta T cell differentiation	9/790	50/18800	0.00020771	0.00341488	0.00252395	HLA-DRA/ANXA1/HLA-DRB1/NFKBIZ/CD83/NFKBID/RUNX3/PNP/NLRP3	9	2.33333
BP	GO:1902041	regulation of extrinsic apoptotic signaling pathway via death domain receptors	9/790	50/18800	0.00020771	0.00341488	0.00252395	LGALS3/MAL/ICAM1/HMOX1/THBS1/HGF/STX4/CFLAR/TNFAIP3	9	2.33333
BP	GO:0034113	heterotypic cell-cell adhesion	9/790	61/18800	0.000952759	0.0106422	0.00786567	CD44/ITGA4/IL1RN/IL1B/CXADR/KLF4/IL10/BMP7/LILRB2	9	2.33333
BP	GO:0006879	cellular iron ion homeostasis	9/790	66/18800	0.00168796	0.0157174	0.0116168	FTH1/FTL/TF/SLC40A1/ATP6V0D1/HMOX1/HIF1A/CYBRD1/HAMP	9	2.33333
BP	GO:0035924	cellular response to vascular endothelial growth factor stimulus	9/790	74/18800	0.00374508	0.027724	0.0204909	ANXA1/NR4A1/VEGFA/CD63/HSPB1/NRP1/ATP2B4/MAP2K3/PDGFRA	9	2.33333
BP	GO:0032729	positive regulation of interferon-gamma production	9/790	77/18800	0.00489186	0.0338633	0.0250284	HLA-DPB1/HLA-DPA1/CD14/SLC7A5/BCL3/ISG15/IL1B/HLA-A/PTPN22	9	2.33333
MF	GO:0042605	peptide antigen binding	9/793	37/18410	2.0458e-05	0.00135495	0.00114962	HLA-DPB1/HLA-DRA/HLA-DPA1/HLA-DQB1/HLA-DQA1/HLA-DRB1/SLC7A5/HLA-A/DHCR24	9	2.33333
BP	GO:0002456	T cell mediated immunity	15/790	112/18800	6.93946e-05	0.00143171	0.00105818	HLA-DRA/RSAD2/AHR/FCGR2B/HLA-DRB1/ICAM1/MYO1G/IL1B/HMGB1/HLA-A/BTN3A3/NECTIN2/RAB27A/TNFRSF1B/NLRP3	15	2.32379
BP	GO:0051384	response to glucocorticoid	15/790	139/18800	0.000757959	0.00912499	0.00674431	ANXA1/ZFP36/FOS/ZFP36L1/KLF9/FOSB/IL1RN/PTGS2/CCND1/IL10/CFLAR/BCL2/PLAT/A2M/FAM107A	15	2.32379
CC	GO:0031091	platelet alpha granule	15/808	91/19594	4.38871e-06	0.00011251	8.67242e-05	F13A1/SRGN/VEGFA/ACTN1/SERPINA1/FN1/CD9/PECAM1/IGF1/THBS1/TIMP1/PHACTR2/HGF/A2M/PDGFB	15	2.32379
CC	GO:0045335	phagocytic vesicle	15/808	138/19594	0.000580651	0.00595431	0.00458964	VIM/SRGAP2/VAMP8/ZYX/ADAM8/ATP6V0D1/ABCA1/RAB20/STX6/ATP6V0E2/ATP6V0C/HLA-A/STX4/PLD4/NCF2	15	2.32379
KEGG	hsa04658	Th1 and Th2 cell differentiation	15/429	92/8164	7.90723e-05	0.000921497	0.000707489	HLA-DPB1/HLA-DRA/HLA-DPA1/HLA-DMA/HLA-DQB1/IFNGR1/HLA-DOA/HLA-DQA1/HLA-DRB1/FOS/RUNX3/RBPJ/STAT1/MAPK13/MAF	15	2.32379
BP	GO:0042093	T-helper cell differentiation	12/790	65/18800	1.44432e-05	0.000417505	0.000308579	HLA-DRA/ANXA1/HLA-DRB1/PTGER4/NFKBIZ/GPR183/BCL3/SEMA4A/NFKBID/HMGB1/FOXP1/NLRP3	12	2.3094
BP	GO:0002294	CD4-positive, alpha-beta T cell differentiation involved in immune response	12/790	67/18800	1.99107e-05	0.000540446	0.000399445	HLA-DRA/ANXA1/HLA-DRB1/PTGER4/NFKBIZ/GPR183/BCL3/SEMA4A/NFKBID/HMGB1/FOXP1/NLRP3	12	2.3094
BP	GO:0002287	alpha-beta T cell activation involved in immune response	12/790	68/18800	2.32645e-05	0.000615047	0.000454583	HLA-DRA/ANXA1/HLA-DRB1/PTGER4/NFKBIZ/GPR183/BCL3/SEMA4A/NFKBID/HMGB1/FOXP1/NLRP3	12	2.3094
BP	GO:0002293	alpha-beta T cell differentiation involved in immune response	12/790	68/18800	2.32645e-05	0.000615047	0.000454583	HLA-DRA/ANXA1/HLA-DRB1/PTGER4/NFKBIZ/GPR183/BCL3/SEMA4A/NFKBID/HMGB1/FOXP1/NLRP3	12	2.3094
BP	GO:0044344	cellular response to fibroblast growth factor stimulus	12/790	113/18800	0.00282767	0.0228868	0.0169157	ZFP36/CD44/CXCL8/NR4A1/IQGAP1/SPRY1/ZFP36L1/THBS1/FAM20C/CCL2/NDST1/GCLC	12	2.3094
BP	GO:0046916	cellular transition metal ion homeostasis	12/790	115/18800	0.00327086	0.0254121	0.0187822	FTH1/S100A9/FTL/TF/SLC40A1/ATP6V0D1/HMOX1/S100A8/HIF1A/MT2A/CYBRD1/HAMP	12	2.3094
MF	GO:0001221	transcription coregulator binding	12/793	108/18410	0.0023658	0.0425049	0.0360639	AHR/HES1/FOS/RPL23/HIF1A/PPARD/EPAS1/RUNX3/STAT1/RXRA/CIT/CTCF	12	2.3094
MF	GO:0000149	SNARE binding	12/793	110/18410	0.00276053	0.0442606	0.0375534	TNFAIP2/VAMP8/ABCA1/STX3/STX6/CACNA1A/DAPK1/STX4/STXBP2/TMED9/EXOC3/SNAP25	12	2.3094
KEGG	hsa04672	Intestinal immune network for IgA production	12/429	49/8164	5.93586e-06	0.000138351	0.000106221	HLA-DPB1/HLA-DRA/HLA-DPA1/HLA-DMA/HLA-DQB1/HLA-DOA/HLA-DQA1/HLA-DRB1/ITGA4/CXCL12/IL10/IL15RA	12	2.3094
MF	GO:0004857	enzyme inhibitor activity	38/793	390/18410	2.47225e-06	0.000354767	0.000301007	ANXA2/APOC1/LGALS3/ANXA1/CDKN1A/CSTA/IQGAP1/PPP1R14A/SOCS3/RGS2/SERPINA1/CST3/CSTB/TNFSF14/SPOCK3/RPL23/TIMP1/PKIB/SERPINB1/HSPB1/FURIN/TNFAIP8/PHACTR3/PRKRIP1/ATP2B4/PARP9/PHACTR2/TRIB1/RTKN/CARD16/SCG5/CIT/A2M/IQGAP2/MAPK8IP1/MBIP/ITIH4/GMFG	38	2.2711
BP	GO:0050866	negative regulation of cell activation	28/790	216/18800	1.20098e-07	7.99794e-06	5.9113e-06	CD74/GPNMB/LGALS3/ANXA1/FCGR2B/VSIR/HLA-DRB1/TYROBP/APOE/CD9/SAMSN1/HMOX1/THBD/PTPN6/ID2/HMGB1/PAG1/IL10/RUNX3/TNFRSF14/FGR/PDGFRA/PTPN22/SOCS6/GCLC/LILRB2/TNFAIP3/PDGFB	28	2.26779
BP	GO:0045786	negative regulation of cell cycle	28/790	387/18800	0.0038275	0.0281629	0.0208153	GPNMB/NUPR1/NR4A1/CDKN1A/BTG2/DUSP1/ZFP36L1/BRINP2/PTGS2/RGCC/SPDL1/KLF4/NABP1/APBB1/CCND1/IL10/RUNX3/RPL26/BMP7/CCL2/CDK2/BCL2/FOXN3/CTDSP2/FAM107A/TNFAIP3/NDC80/CDK1	28	2.26779
BP	GO:2001234	negative regulation of apoptotic signaling pathway	33/790	230/18800	6.6502e-10	9.45587e-08	6.98886e-08	CD74/PLAUR/LGALS3/NR4A2/TPT1/CD44/YBX3/CX3CR1/SOD2/CXCL12/ICAM1/GNAI2/HMOX1/IGF1/PPIF/THBS1/HIF1A/IL1B/PTGS2/HSPB1/IFI6/NRP1/ATAD5/HGF/CFLAR/SLC25A4/UNC5B/BCL2/PIH1D1/GCLC/HELLS/MAPK8IP1/TNFAIP3	33	2.26301
BP	GO:0016049	cell growth	33/790	484/18800	0.00449439	0.0319096	0.0235845	HBEGF/S100A9/CRYAB/CDKN1A/ITGA4/IQGAP1/VEGFA/SHTN1/SDCBP/PLXNA1/RGS2/CXCL12/APOE/SPP1/FBP1/FN1/SEMA4D/S100A8/IGF1/PARP2/SEMA4A/NRP1/PPARD/CXCL16/LIMK1/PSRC1/BCL2/PDLIM5/DIP2B/HAMP/OLFM1/FAM107A/EXOSC9	33	2.26301
BP	GO:0052547	regulation of peptidase activity	45/790	456/18800	1.02427e-07	7.09039e-06	5.24053e-06	ANXA2/PLAUR/CD44/VSIR/NR4A1/S100A9/CTSD/CRYAB/CSTA/VEGFA/IFI16/SERPINA1/FN1/CST3/CSTB/TNFSF14/SPOCK3/S100A8/TNFSF10/THBS1/TIMP1/PTGS2/SERPINB1/IFI6/GRAMD4/FURIN/TNFAIP8/PPM1F/KLF4/DAPK1/GPI/HGF/HMGB1/DHCR24/CARD16/ARL6IP5/CFLAR/APAF1/PIH1D1/A2M/SORL1/NLRP3/PAK2/DAP/ITIH4	45	2.23607
BP	GO:0008360	regulation of cell shape	20/790	151/18800	5.40629e-06	0.000185227	0.000136902	ANXA1/ARHGAP18/VEGFA/ERMN/PLXNC1/PLXNA1/PLXND1/CSF1R/FN1/SEMA4D/SEMA4A/RHOC/RAC1/FGR/CCL2/MYO10/RND3/WDR1/FGD2/FES	20	2.23607
BP	GO:2001242	regulation of intrinsic apoptotic signaling pathway	20/790	171/18800	3.471e-05	0.000830315	0.000613688	CD74/PLAUR/TPT1/CD44/NUPR1/S100A9/YBX3/SOD2/CXCL12/S100A8/PPIF/HIF1A/PTGS2/HSPB1/ATAD5/RPL26/BCL2/PARP1/HELLS/MAPK8IP1	20	2.23607
BP	GO:0033673	negative regulation of kinase activity	20/790	236/18800	0.00236767	0.0200908	0.0148492	CDKN1A/DUSP1/SPRY1/RGS2/GADD45B/APOE/IL1B/PKIB/HSPB1/PPM1F/PTPN6/PRKRIP1/TRIB1/MIDN/BMP7/PTPN22/SORL1/PAK2/MAPK8IP1/TNFAIP3	20	2.23607
BP	GO:0045444	fat cell differentiation	20/790	237/18800	0.00248697	0.0209571	0.0154895	METRNL/NR4A2/ZFP36/NR4A1/HES1/ZFP36L1/RGS2/SOD2/NR4A3/SOX13/PTGS2/KLF4/PPARD/ID2/SOX8/CCND1/BMP7/PDGFRA/EGR2/LRRC8C	20	2.23607
BP	GO:0031668	cellular response to extracellular stimulus	20/790	245/18800	0.00363611	0.027289	0.0201694	NR4A2/CDKN1A/ITGA4/FOS/IFI16/PDK4/KLF10/HMOX1/EIF2AK2/FOLR2/POSTN/BCL2/RXRA/PRKAB2/WIPI1/PICK1/FAM107A/UPP1/DAP/FES	20	2.23607
BP	GO:0002468	dendritic cell antigen processing and presentation	5/790	15/18800	0.000273201	0.00416612	0.00307919	HLA-DRA/CD74/FCGR2B/HLA-DRB1/THBS1	5	2.23607
BP	GO:0051044	positive regulation of membrane protein ectodomain proteolysis	5/790	16/18800	0.000383693	0.00542637	0.00401065	APOE/ADAM8/IL1B/FURIN/TNFRSF1B	5	2.23607
BP	GO:0002544	chronic inflammatory response	5/790	17/18800	0.000524859	0.00681799	0.0050392	S100A9/S100A8/THBS1/IL10/TNFAIP3	5	2.23607
BP	GO:0010885	regulation of cholesterol storage	5/790	19/18800	0.000919667	0.0104338	0.00771163	MSR1/ABCG1/SCARB1/ABCA1/PPARD	5	2.23607
BP	GO:0060749	mammary gland alveolus development	5/790	19/18800	0.000919667	0.0104338	0.00771163	VEGFA/HIF1A/ID2/CCND1/TNFRSF11A	5	2.23607
BP	GO:0061377	mammary gland lobule development	5/790	19/18800	0.000919667	0.0104338	0.00771163	VEGFA/HIF1A/ID2/CCND1/TNFRSF11A	5	2.23607
BP	GO:0002577	regulation of antigen processing and presentation	5/790	20/18800	0.00118416	0.0122635	0.00906402	CD74/FCGR2B/HLA-DOA/THBS1/LILRB2	5	2.23607
BP	GO:0060716	labyrinthine layer blood vessel development	5/790	20/18800	0.00118416	0.0122635	0.00906402	JUNB/HES1/VASH1/RBPJ/TMED2	5	2.23607
BP	GO:0010878	cholesterol storage	5/790	21/18800	0.00150096	0.0146672	0.0108406	MSR1/ABCG1/SCARB1/ABCA1/PPARD	5	2.23607
BP	GO:0050855	regulation of B cell receptor signaling pathway	5/790	24/18800	0.00282447	0.0228868	0.0169157	FCGR2B/NFAM1/FOXP1/PTPN22/CMTM3	5	2.23607
BP	GO:0010875	positive regulation of cholesterol efflux	5/790	27/18800	0.00483485	0.0335569	0.024802	ABCG1/APOE/ABCA1/PLTP/RXRA	5	2.23607
BP	GO:0002313	mature B cell differentiation involved in immune response	5/790	29/18800	0.00663718	0.0424796	0.0313968	LGALS1/FCGR2B/GPR183/BCL3/IL10	5	2.23607
BP	GO:0038094	Fc-gamma receptor signaling pathway	5/790	30/18800	0.00769457	0.046745	0.0345493	FCGR2B/FCER1G/MYO1G/FGR/LIMK1	5	2.23607
CC	GO:0005767	secondary lysosome	5/808	17/19594	0.000481608	0.00515794	0.00397579	FTH1/SQSTM1/FTL/ADAM8/NCF2	5	2.23607
MF	GO:0120020	cholesterol transfer activity	5/793	22/18410	0.00209137	0.0400148	0.0339511	NPC2/ABCG1/APOE/ABCA1/PLTP	5	2.23607
MF	GO:0120015	sterol transfer activity	5/793	23/18410	0.0025787	0.0426974	0.0362271	NPC2/ABCG1/APOE/ABCA1/PLTP	5	2.23607
MF	GO:0019865	immunoglobulin binding	5/793	24/18410	0.00314336	0.0442606	0.0375534	LGALS3/FCGR2B/FCGR2A/FCGR2C/FCER1G	5	2.23607
BP	GO:0048872	homeostasis of number of cells	25/790	282/18800	0.000374319	0.00532241	0.00393381	CD74/ANXA1/ZFP36/ADGRG1/VEGFA/SLC40A1/LIPA/MEF2C/CX3CR1/ZFP36L1/HMOX1/TNFSF14/TSC22D3/GAPT/GPR183/ISG15/HIF1A/ID2/GPI/HMGB1/EPAS1/BCL2/STAT1/HAMP/TNFAIP3	25	2.2
BP	GO:0071214	cellular response to abiotic stimulus	25/790	323/18800	0.00255389	0.0211591	0.0156388	CRYAB/CDKN1A/YBX3/IFI16/ZFP36L1/PTGER4/MMP2/TNFSF14/ASCL1/BAG3/IL1B/TIMP1/PTGS2/WNK3/RPL26/CARD16/EGR1/PARP1/MAPK13/HAMP/CNN2/BMF/AKR1B1/GCLC/LRRC8C	25	2.2
BP	GO:0104004	cellular response to environmental stimulus	25/790	323/18800	0.00255389	0.0211591	0.0156388	CRYAB/CDKN1A/YBX3/IFI16/ZFP36L1/PTGER4/MMP2/TNFSF14/ASCL1/BAG3/IL1B/TIMP1/PTGS2/WNK3/RPL26/CARD16/EGR1/PARP1/MAPK13/HAMP/CNN2/BMF/AKR1B1/GCLC/LRRC8C	25	2.2
KEGG	hsa05166	Human T-cell leukemia virus 1 infection	25/429	222/8164	0.000243467	0.00237969	0.00182703	HLA-DPB1/HLA-DRA/HLA-DPA1/HLA-DMA/HLA-DQB1/ZFP36/HLA-DOA/HLA-DQA1/HLA-DRB1/CDKN1A/TLN2/FOS/ICAM1/VDAC1/NRP1/HLA-A/CCND1/CCND3/SLC25A4/CDK2/EGR1/IL15RA/EGR2/CCNA2/CRTC3	25	2.2
BP	GO:0033674	positive regulation of kinase activity	35/790	476/18800	0.000997091	0.0109058	0.00806052	P2RY12/CD74/HBEGF/HLA-DRB1/CDKN1A/IQGAP1/VEGFA/CSF1R/PDGFC/ADAM8/FAM20A/CHI3L1/CALM1/IGF1/CALM2/THBS1/IL1B/RGCC/ATP2B4/CCND1/CCND3/FGR/MAP2K3/PSRC1/RANBP2/EGR1/PDGFRA/TNFRSF11A/PIH1D1/UNC119/PAK2/TNFAIP8L3/ACSL1/FGD2/PDGFB	35	2.1974
BP	GO:0043281	regulation of cysteine-type endopeptidase activity involved in apoptotic process	30/790	204/18800	2.19746e-09	2.8902e-07	2.13616e-07	PLAUR/CD44/NR4A1/S100A9/CTSD/CRYAB/VEGFA/TNFSF14/S100A8/TNFSF10/THBS1/PTGS2/IFI6/GRAMD4/TNFAIP8/PPM1F/KLF4/DAPK1/GPI/HGF/HMGB1/DHCR24/CARD16/ARL6IP5/CFLAR/APAF1/PIH1D1/NLRP3/PAK2/DAP	30	2.19089
BP	GO:0010951	negative regulation of endopeptidase activity	30/790	251/18800	2.62038e-07	1.49846e-05	1.10752e-05	ANXA2/PLAUR/CD44/NR4A1/CRYAB/CSTA/VEGFA/IFI16/SERPINA1/CST3/CSTB/TNFSF14/SPOCK3/THBS1/TIMP1/PTGS2/SERPINB1/IFI6/FURIN/TNFAIP8/KLF4/GPI/HGF/DHCR24/CARD16/PIH1D1/A2M/SORL1/PAK2/ITIH4	30	2.19089
BP	GO:0010466	negative regulation of peptidase activity	30/790	262/18800	6.61951e-07	3.13741e-05	2.31887e-05	ANXA2/PLAUR/CD44/NR4A1/CRYAB/CSTA/VEGFA/IFI16/SERPINA1/CST3/CSTB/TNFSF14/SPOCK3/THBS1/TIMP1/PTGS2/SERPINB1/IFI6/FURIN/TNFAIP8/KLF4/GPI/HGF/DHCR24/CARD16/PIH1D1/A2M/SORL1/PAK2/ITIH4	30	2.19089
BP	GO:0043154	negative regulation of cysteine-type endopeptidase activity involved in apoptotic process	17/790	77/18800	1.53866e-08	1.4718e-06	1.08781e-06	PLAUR/CD44/NR4A1/CRYAB/VEGFA/TNFSF14/THBS1/PTGS2/IFI6/TNFAIP8/KLF4/GPI/HGF/DHCR24/CARD16/PIH1D1/PAK2	17	2.18282
BP	GO:0035710	CD4-positive, alpha-beta T cell activation	17/790	102/18800	1.12493e-06	4.90983e-05	3.62887e-05	HLA-DRA/RSAD2/ANXA1/VSIR/HLA-DRB1/PTGER4/CTSL/NFKBIZ/GPR183/BCL3/SEMA4A/CD83/NFKBID/HMGB1/RUNX3/FOXP1/NLRP3	17	2.18282
BP	GO:0045834	positive regulation of lipid metabolic process	17/790	153/18800	0.000245343	0.00380752	0.00281415	P2RY12/CD74/APOC1/ANXA1/ABCG1/APOE/SCARB1/NR4A3/IL1B/PTGS2/PPARD/FGR/PDGFRA/PNPLA2/TNFAIP8L3/ZBTB20/PDGFB	17	2.18282
BP	GO:0002700	regulation of production of molecular mediator of immune response	17/790	167/18800	0.000682668	0.00843079	0.00623122	CD74/RSAD2/FCGR2B/HMOX1/NR4A3/SLC7A5/IL1B/ATAD5/GPI/HLA-A/IL10/STX4/TNFRSF14/PTPN22/TNFRSF1B/NLRP3/DDX58	17	2.18282
BP	GO:0070661	leukocyte proliferation	42/790	330/18800	1.52202e-10	3.48145e-08	2.57315e-08	HLA-DPB1/CD74/GPNMB/HLA-DPA1/LGALS3/AHR/ANXA1/FCGR2B/VSIR/IL6ST/HES1/HLA-DRB1/CDKN1A/TYROBP/MEF2C/CSF1R/ST6GAL1/TMIGD2/TNFSF14/IGF1/CSF2RA/GAPT/GPR183/TNFSF8/IL1B/PTPN6/ATAD5/HMGB1/HLA-A/CCND3/IL10/TNFRSF14/BCL2/PTPN22/TNFRSF1B/HELLS/PNP/CLECL1/MAPK8IP1/LILRB2/DOCK8/TNFAIP3	42	2.16025
BP	GO:0009991	response to extracellular stimulus	42/790	479/18800	5.88739e-06	0.000197284	0.000145813	NR4A2/ZFP36/CXCL10/CDKN1A/ITGA4/FOS/IFI16/PDK4/SOD2/APOE/SPP1/KLF10/GNAI2/HMOX1/ASCL1/KYNU/EIF2AK2/LIPG/PTGS2/PPARD/ACAT1/FOLR2/CCND1/POSTN/BMP7/BCL2/STAT1/RXRA/PRKAB2/WIPI1/PICK1/APAF1/HAMP/GCLC/A2M/SORL1/MBD2/FAM107A/UPP1/ACSL1/DAP/FES	42	2.16025
BP	GO:0045582	positive regulation of T cell differentiation	14/790	94/18800	3.6648e-05	0.000860737	0.000636173	HLA-DRA/CD74/ANXA1/VSIR/HLA-DRB1/ADAM8/NFKBIZ/SOX13/CD83/NFKBID/RUNX3/PNP/NLRP3/LILRB2	14	2.13809
BP	GO:2001237	negative regulation of extrinsic apoptotic signaling pathway	14/790	97/18800	5.23512e-05	0.00115238	0.00085173	LGALS3/ICAM1/HMOX1/IGF1/THBS1/IL1B/IFI6/NRP1/HGF/CFLAR/UNC5B/BCL2/GCLC/TNFAIP3	14	2.13809
CC	GO:0009897	external side of plasma membrane	37/808	455/19594	7.07541e-05	0.00105014	0.000809459	CD74/MSR1/CLEC2B/CD163/ANXA1/CD14/FCGR2B/IL6ST/HLA-DRB1/CXCL10/ITGA4/TF/FCER1G/MOG/CX3CR1/ABCG1/CXCL12/ICAM1/CD9/ABCA1/SLC7A5/CSF2RA/THBS1/CD69/ATP6AP2/THBD/CD83/AMOT/FOLR2/BTN3A3/TNFRSF14/LIFR/CCRL2/PDGFRA/TNFRSF11A/KLRC2/CD48	37	2.13719
CC	GO:0009925	basal plasma membrane	22/808	251/19594	0.000748702	0.0070573	0.00543984	ANXA2/SLC1A3/ANXA1/CD44/TF/SLC40A1/ABCC3/C5AR1/ATP1B3/SLC7A5/ST14/WASF2/CXADR/ATP2B4/STX4/KCNJ10/CADM1/SLC12A2/ABCC5/TJP1/SLC16A3/PDGFB	22	2.13201
CC	GO:0045178	basal part of cell	22/808	269/19594	0.00183383	0.0145674	0.0112287	ANXA2/SLC1A3/ANXA1/CD44/TF/SLC40A1/ABCC3/C5AR1/ATP1B3/SLC7A5/ST14/WASF2/CXADR/ATP2B4/STX4/KCNJ10/CADM1/SLC12A2/ABCC5/TJP1/SLC16A3/PDGFB	22	2.13201
BP	GO:0034329	cell junction assembly	32/790	420/18800	0.000903584	0.0104338	0.00771163	S100A10/VEGFA/TLN2/SDCBP/MEF2C/PLXND1/RAPGEF1/ACTN1/APOD/GJB1/GPM6B/FN1/CD9/SYNDIG1/SEMA4D/PECAM1/SH3BP1/THBS1/SEMA4A/IL1B/PPM1F/FZD1/NRP1/RHOC/RAC1/BCL2/PDLIM5/TJP1/WDR1/PAK2/FAM107A/GRID2	32	2.12132
BP	GO:0010039	response to iron ion	8/790	31/18800	3.12892e-05	0.00077283	0.000571201	TF/SLC40A1/HMOX1/HIF1A/CCND1/BCL2/CYBRD1/HAMP	8	2.12132
BP	GO:0034381	plasma lipoprotein particle clearance	8/790	53/18800	0.00155545	0.0149876	0.0110774	ANXA2/MSR1/APOC1/LIPA/APOE/SCARB1/HMOX1/LIPG	8	2.12132
BP	GO:1903202	negative regulation of oxidative stress-induced cell death	8/790	54/18800	0.00175996	0.0162441	0.0120061	SOD2/NR4A3/HIF1A/HSPB1/FZD1/HGF/IL10/GPR37L1	8	2.12132
BP	GO:0072577	endothelial cell apoptotic process	8/790	65/18800	0.00570331	0.0381745	0.0282149	ITGA4/ICAM1/THBS1/RGCC/IL10/CCL2/KRIT1/TNFAIP3	8	2.12132
BP	GO:0034605	cellular response to heat	8/790	66/18800	0.00625716	0.0409949	0.0302995	CXCL10/IER5/HSPA6/HMOX1/BAG3/THBS1/PTGS2/DNAJB1	8	2.12132
CC	GO:0005771	multivesicular body	8/808	63/19594	0.00420911	0.0286017	0.0220465	CD74/TPT1/CTSL/CD63/CHMP1B/STEAP3/RAB27A/SORL1	8	2.12132
MF	GO:0050840	extracellular matrix binding	8/793	55/18410	0.00231555	0.0425049	0.0360639	TGFBI/LGALS1/LGALS3/ADGRG1/VEGFA/SPP1/THBS1/OLFML2B	8	2.12132
BP	GO:0042098	T cell proliferation	27/790	204/18800	1.31075e-07	8.6198e-06	6.37092e-06	HLA-DPB1/GPNMB/HLA-DPA1/LGALS3/ANXA1/VSIR/IL6ST/HES1/HLA-DRB1/TMIGD2/TNFSF14/IGF1/TNFSF8/IL1B/PTPN6/HMGB1/HLA-A/CCND3/IL10/TNFRSF14/PTPN22/TNFRSF1B/PNP/CLECL1/MAPK8IP1/LILRB2/DOCK8	27	2.11695
BP	GO:0001894	tissue homeostasis	27/790	272/18800	3.29634e-05	0.000799172	0.00059067	LYZ/ALDH1A1/TF/VEGFA/LIPA/OAS1/PDK4/CSF1R/SPP1/USH1C/ADAM8/PECAM1/PTGS2/TMEM119/HSPB1/TPP1/WNK3/CXADR/EPAS1/SNX10/SLC12A2/BCL2/HAMP/TNFRSF11A/TJP1/TNFAIP3/LPCAT1	27	2.11695
BP	GO:0010720	positive regulation of cell development	27/790	297/18800	0.000147427	0.00260272	0.00192368	S100A10/IL6ST/HES1/VEGFA/SHTN1/TYROBP/PLXNC1/PLXNA1/PLXND1/CX3CR1/CXCL12/FN1/SEMA4D/ASCL1/HIF1A/IL1B/ARPC2/NRP1/ID2/RAC1/SOX8/TRIB1/LIMK1/BCL2/TNFRSF1B/TRIOBP/EGR2	27	2.11695
BP	GO:0052548	regulation of endopeptidase activity	44/790	426/18800	3.8102e-08	3.11199e-06	2.30008e-06	ANXA2/PLAUR/CD44/VSIR/NR4A1/S100A9/CTSD/CRYAB/CSTA/VEGFA/IFI16/SERPINA1/CST3/CSTB/TNFSF14/SPOCK3/S100A8/TNFSF10/THBS1/TIMP1/PTGS2/SERPINB1/IFI6/GRAMD4/FURIN/TNFAIP8/PPM1F/KLF4/DAPK1/GPI/HGF/HMGB1/DHCR24/CARD16/ARL6IP5/CFLAR/APAF1/PIH1D1/A2M/SORL1/NLRP3/PAK2/DAP/ITIH4	44	2.11058
BP	GO:0001667	ameboidal-type cell migration	44/790	480/18800	1.0945e-06	4.83879e-05	3.57636e-05	P2RY12/HBEGF/SRGAP2/ANXA1/NR4A1/ITGA4/IQGAP1/VEGFA/MEF2C/PLXND1/APOE/IQSEC1/FN1/VASH1/SEMA4D/SCARB1/ANLN/HMOX1/SH3BP1/THBS1/HIF1A/SEMA4A/TIMP1/WASF2/PTGS2/HSPB1/RGCC/AMOT/PPM1F/KLF4/NRP1/ATP2B4/PPARD/RAC1/GPI/HMGB1/SOX8/RIN2/BMP7/MAP2K3/FOXP1/KRIT1/EVL/PDGFB	44	2.11058
BP	GO:0002886	regulation of myeloid leukocyte mediated immunity	11/790	59/18800	2.9729e-05	0.000741253	0.000547862	FCGR2B/TYROBP/CX3CR1/VAMP8/ADGRE2/HMOX1/STX4/STXBP2/FGR/DDX58/FES	11	2.11058
BP	GO:0043536	positive regulation of blood vessel endothelial cell migration	11/790	75/18800	0.000282608	0.00427242	0.00315776	ANXA1/VEGFA/HMOX1/THBS1/HIF1A/PTGS2/HSPB1/NRP1/HMGB1/MAP2K3/PDGFB	11	2.11058
BP	GO:0030301	cholesterol transport	11/790	79/18800	0.000447847	0.00608278	0.0044958	ANXA2/MSR1/APOC1/NPC2/ABCG1/APOE/SCARB1/ABCA1/LIPG/FURIN/OSBPL6	11	2.11058
BP	GO:0019915	lipid storage	11/790	86/18800	0.000929612	0.0104925	0.00775507	MSR1/RNF213/ABCG1/APOE/SCARB1/ABCA1/IL1B/PPARD/PNPLA2/AUP1/PLIN2	11	2.11058
BP	GO:1905954	positive regulation of lipid localization	11/790	94/18800	0.00193842	0.0172848	0.0127752	ANXA2/MSR1/APOE/SPP1/SCARB1/IL1B/LIPG/ATP8A1/TNFRSF11A/PLIN2/ACSL1	11	2.11058
BP	GO:1902807	negative regulation of cell cycle G1/S phase transition	11/790	97/18800	0.00249366	0.0209571	0.0154895	GPNMB/CDKN1A/KLF4/APBB1/CCND1/RPL26/CCL2/CDK2/BCL2/CTDSP2/FAM107A	11	2.11058
BP	GO:0042100	B cell proliferation	11/790	100/18800	0.00317094	0.024899	0.0184029	CD74/AHR/FCGR2B/CDKN1A/TYROBP/MEF2C/GAPT/GPR183/ATAD5/IL10/BCL2	11	2.11058
BP	GO:0032963	collagen metabolic process	11/790	101/18800	0.00342695	0.0262816	0.0194248	VIM/VSIR/CIITA/MMP2/CTSL/CST3/KLK6/HIF1A/RGCC/FURIN/PPARD	11	2.11058
BP	GO:0032677	regulation of interleukin-8 production	11/790	102/18800	0.00369925	0.0275272	0.0203455	CD74/ANXA1/CD14/CHI3L1/BCL3/IL1B/KLF4/HMGB1/IL10/PTPN22/DDX58	11	2.11058
BP	GO:0032637	interleukin-8 production	11/790	103/18800	0.00398858	0.0291848	0.0215706	CD74/ANXA1/CD14/CHI3L1/BCL3/IL1B/KLF4/HMGB1/IL10/PTPN22/DDX58	11	2.11058
BP	GO:0002698	negative regulation of immune effector process	11/790	112/18800	0.00748456	0.0456368	0.0337303	LGALS3/AHR/ANXA1/FCGR2B/CX3CR1/SLAMF8/HMOX1/PTPN6/HLA-A/IL10/A2M	11	2.11058
MF	GO:0042626	ATPase-coupled transmembrane transporter activity	11/793	90/18410	0.00165309	0.0355828	0.0301907	ABCC3/ABCG1/ATP6V0D1/ABCA1/ATP13A3/ATP6V1F/ATP6V0E2/ATP2B4/ATP6V0C/ATP8A1/ABCC5	11	2.11058
BP	GO:0045936	negative regulation of phosphate metabolic process	39/790	440/18800	9.82931e-06	0.000303196	0.000224093	APOC1/LGALS3/NUPR1/CDKN1A/IQGAP1/DUSP1/SPRY1/SOCS3/RGS2/GADD45B/APOE/FBP1/SEMA4D/SAMSN1/GNAI2/PARP14/CALM1/CALM2/IL1B/PKIB/HSPB1/PPM1F/PTPN6/IGFBP3/PRKRIP1/HGF/TRIB1/MIDN/TMED2/BMP7/PARP1/PTPN22/CTDSP2/SORL1/PAK2/MAPK8IP1/TNFAIP3/PDGFB/LPCAT1	39	2.08167
BP	GO:0010563	negative regulation of phosphorus metabolic process	39/790	441/18800	1.03604e-05	0.000315063	0.000232864	APOC1/LGALS3/NUPR1/CDKN1A/IQGAP1/DUSP1/SPRY1/SOCS3/RGS2/GADD45B/APOE/FBP1/SEMA4D/SAMSN1/GNAI2/PARP14/CALM1/CALM2/IL1B/PKIB/HSPB1/PPM1F/PTPN6/IGFBP3/PRKRIP1/HGF/TRIB1/MIDN/TMED2/BMP7/PARP1/PTPN22/CTDSP2/SORL1/PAK2/MAPK8IP1/TNFAIP3/PDGFB/LPCAT1	39	2.08167
BP	GO:0002822	regulation of adaptive immune response based on somatic recombination of immune receptors built from immunoglobulin superfamily domains	19/790	173/18800	0.000126585	0.00232043	0.00171504	HLA-DRA/RSAD2/AHR/ANXA1/FCGR2B/HLA-DRB1/MEF2C/NFKBIZ/IL1B/PTPN6/ATAD5/NFKBID/HMGB1/HLA-A/IL10/NECTIN2/TNFRSF1B/NLRP3/TNFAIP3	19	2.06474
BP	GO:0009612	response to mechanical stimulus	19/790	201/18800	0.000847899	0.0098909	0.00731039	SLC1A3/CXCL10/BTG2/FOS/CXCL12/PTGER4/MMP2/CHI3L1/FOSB/TNFSF14/BAG3/THBS1/IL1B/PTGS2/GPI/STAT1/CNN2/GCLC/MBD2	19	2.06474
BP	GO:0006469	negative regulation of protein kinase activity	19/790	213/18800	0.00168136	0.0156838	0.0115919	CDKN1A/DUSP1/SPRY1/RGS2/GADD45B/APOE/IL1B/PKIB/HSPB1/PPM1F/PTPN6/PRKRIP1/TRIB1/BMP7/PTPN22/SORL1/PAK2/MAPK8IP1/TNFAIP3	19	2.06474
BP	GO:0048608	reproductive structure development	34/790	433/18800	0.000369965	0.00527744	0.00390057	JUNB/ANXA1/NUPR1/ADGRG1/HES1/VEGFA/HTRA1/YBX3/SOCS3/ZFP36L1/MMP2/GJB1/SPP1/VASH1/SALL1/ST14/HIF1A/PTGS2/PTPN6/PSAP/PPARD/EPAS1/SOX8/CCND1/IL10/NASP/RBPJ/TMED2/DHCR24/BMP7/BCL2/PDGFRA/A2M/PDGFB	34	2.05798
BP	GO:0061458	reproductive system development	34/790	436/18800	0.000419129	0.00580273	0.00428882	JUNB/ANXA1/NUPR1/ADGRG1/HES1/VEGFA/HTRA1/YBX3/SOCS3/ZFP36L1/MMP2/GJB1/SPP1/VASH1/SALL1/ST14/HIF1A/PTGS2/PTPN6/PSAP/PPARD/EPAS1/SOX8/CCND1/IL10/NASP/RBPJ/TMED2/DHCR24/BMP7/BCL2/PDGFRA/A2M/PDGFB	34	2.05798
BP	GO:0051656	establishment of organelle localization	29/790	404/18800	0.00367396	0.0275199	0.02034	FEZ1/ITGA4/SPRY1/SDCBP/VAMP8/ADGRE2/CHMP1B/HMOX1/NR4A3/MYO1G/HIF1A/MYO1F/SPDL1/MYO5A/STXBP2/TMED2/FGR/PSRC1/NECTIN2/TANC2/TMED9/CDCA8/RAB27A/WIPI1/MYO6/NUF2/LINC00869/NDC80/FES	29	2.04265
BP	GO:1901215	negative regulation of neuron death	24/790	209/18800	8.12482e-06	0.000259059	0.000191471	GPNMB/NR4A2/IL6ST/BTG2/MEF2C/CX3CR1/SOD2/APOE/ADAM8/HMOX1/NR4A3/PARP2/HIF1A/FZD1/NRP1/GPI/IL10/CCL2/UNC5B/BCL2/TNFRSF1B/GCLC/SORL1/CHL1	24	2.04124
BP	GO:0007599	hemostasis	24/790	227/18800	3.23708e-05	0.000789718	0.000583683	PLAU/P2RY12/PLAUR/F13A1/IL6ST/RAP2B/FCER1G/SERPINA1/APOE/FN1/CD9/EMILIN2/THBS1/THBD/HSPB1/PTPN6/CSRP1/GPI/MYL12A/HBB/RAB27A/PDGFRA/PLAT/PDGFB	24	2.04124
BP	GO:0006898	receptor-mediated endocytosis	24/790	246/18800	0.000116189	0.00219094	0.00161933	ANXA2/MSR1/APOC1/CD14/FCGR2B/CXCL8/ITGA4/TF/FCER1G/VEGFA/SDCBP/APOE/CTSL/CD63/CD9/FCHO2/RAC1/CXCL16/SIGLEC1/PICK1/SORL1/UNC119/AAK1/SNAP25	24	2.04124
BP	GO:0051235	maintenance of location	24/790	331/18800	0.00689574	0.0436282	0.0322457	MSR1/SRGN/FTH1/S100A9/CXCL10/FTL/RNF213/ABCG1/APOE/SCARB1/ABCA1/CALM1/S100A8/CALM2/IL1B/PTPN6/PPARD/IL10/GSTM2/GSTO1/PNPLA2/AUP1/SORL1/PLIN2	24	2.04124
MF	GO:0140375	immune receptor activity	24/793	148/18410	2.03556e-08	8.76311e-06	7.43517e-06	HLA-DRA/CD74/HLA-DPA1/HLA-DQB1/IFNGR1/FCGR2B/CD44/IL6ST/HLA-DOA/HLA-DQA1/HLA-DRB1/FCER1G/CX3CR1/FPR3/C5AR1/CSF2RA/IFNAR1/LIFR/CCRL2/IL15RA/LILRB3/IL10RB/LILRB2/KLRC2	24	2.04124
KEGG	hsa05417	Lipid and atherosclerosis	24/429	215/8164	0.000368246	0.00334684	0.00256957	CD14/CXCL8/FOS/ABCG1/SOD2/ICAM1/ABCA1/LY96/HSPA6/CALM1/TNFSF10/CALM2/IL1B/RAC1/CXCL2/IRF7/MAP2K3/CCL2/BCL2/RXRA/MAPK13/APAF1/NLRP3/NCF2	24	2.04124
BP	GO:0051090	regulation of DNA-binding transcription factor activity	36/790	452/18800	0.000191231	0.00318375	0.00235312	TMIGD3/BHLHE40/NUPR1/S100A9/HES1/VEGFA/CX3CR1/ADAM8/HMOX1/S100A8/ID3/BCL3/ADORA3/EIF2AK2/IL1B/TRIM22/BEX1/RGCC/FZD1/KLF4/ID2/NFAM1/IL10/TRIB1/CARD16/BMP7/CFLAR/CARF/TNFRSF11A/HES6/NLRP3/DAP/CRTC3/DDX58/LPAR5/TNFAIP3	36	2
BP	GO:0045621	positive regulation of lymphocyte differentiation	16/790	107/18800	9.85486e-06	0.000303196	0.000224093	HLA-DRA/CD74/ANXA1/VSIR/HLA-DRB1/ADAM8/NFKBIZ/SOX13/CD83/NFKBID/IL10/RUNX3/IL15RA/PNP/NLRP3/LILRB2	16	2
BP	GO:0002526	acute inflammatory response	16/790	113/18800	1.9929e-05	0.000540446	0.000399445	CD163/FCGR2B/IL6ST/NUPR1/OSM/SERPINA1/ADAM8/FN1/S100A8/IL1B/PTGS2/HAMP/TNFRSF11A/A2M/NLRP3/ITIH4	16	2
BP	GO:0050868	negative regulation of T cell activation	16/790	125/18800	7.01346e-05	0.00144132	0.00106528	CD74/GPNMB/LGALS3/ANXA1/FCGR2B/VSIR/HLA-DRB1/PTPN6/HMGB1/PAG1/IL10/RUNX3/TNFRSF14/PTPN22/SOCS6/LILRB2	16	2
BP	GO:0010595	positive regulation of endothelial cell migration	16/790	131/18800	0.000123301	0.00229218	0.00169416	ANXA1/VEGFA/SCARB1/HMOX1/THBS1/HIF1A/PTGS2/HSPB1/NRP1/RAC1/GPI/HMGB1/RIN2/MAP2K3/FOXP1/PDGFB	16	2
BP	GO:0045580	regulation of T cell differentiation	16/790	151/18800	0.000627453	0.0078596	0.00580906	HLA-DRA/CD74/ANXA1/VSIR/HLA-DOA/HLA-DRB1/ADAM8/NFKBIZ/SOX13/CD83/NFKBID/HMGB1/RUNX3/PNP/NLRP3/LILRB2	16	2
BP	GO:0031960	response to corticosteroid	16/790	157/18800	0.000958269	0.010681	0.00789439	ANXA1/ZFP36/FOS/ZFP36L1/KLF9/FOSB/IL1RN/PTGS2/CCND1/IL10/CFLAR/BCL2/PARP1/PLAT/A2M/FAM107A	16	2
BP	GO:1903034	regulation of response to wounding	16/790	166/18800	0.00172508	0.0160064	0.0118304	PLAU/HBEGF/ANXA1/APOE/SPP1/CD9/THBS1/THBD/KLF4/IL10/SLC12A2/PDGFRA/PLAT/SIGLEC10/TNFAIP3/PDGFB	16	2
BP	GO:0009266	response to temperature stimulus	16/790	180/18800	0.00389753	0.0286382	0.0211666	METRNL/CD14/CXCL10/FOS/SOD2/CXCL12/IER5/HSPA6/HMOX1/IGF1/BAG3/THBS1/PTGS2/HSPB1/GCLC/DNAJB1	16	2
BP	GO:0045657	positive regulation of monocyte differentiation	4/790	10/18800	0.000530378	0.00685582	0.00506716	CD74/HLA-DRB1/ZFP36L1/FES	4	2
BP	GO:0032908	regulation of transforming growth factor beta1 production	4/790	12/18800	0.00116868	0.0122422	0.00904827	TYROBP/THBS1/ATP6AP2/FURIN	4	2
BP	GO:0031392	regulation of prostaglandin biosynthetic process	4/790	13/18800	0.00163227	0.015362	0.0113541	CD74/ANXA1/IL1B/PTGS2	4	2
BP	GO:0033700	phospholipid efflux	4/790	13/18800	0.00163227	0.015362	0.0113541	APOC1/ABCG1/APOE/ABCA1	4	2
BP	GO:0060670	branching involved in labyrinthine layer morphogenesis	4/790	13/18800	0.00163227	0.015362	0.0113541	SOCS3/ST14/IL10/TMED2	4	2
BP	GO:0061418	regulation of transcription from RNA polymerase II promoter in response to hypoxia	4/790	13/18800	0.00163227	0.015362	0.0113541	VEGFA/HIF1A/RBPJ/EGR1	4	2
BP	GO:0010755	regulation of plasminogen activation	4/790	15/18800	0.00291391	0.0231923	0.0171415	ANXA2/S100A10/THBS1/CTSZ	4	2
BP	GO:0032905	transforming growth factor beta1 production	4/790	15/18800	0.00291391	0.0231923	0.0171415	TYROBP/THBS1/ATP6AP2/FURIN	4	2
BP	GO:1902287	semaphorin-plexin signaling pathway involved in axon guidance	4/790	15/18800	0.00291391	0.0231923	0.0171415	PLXNC1/PLXNA1/PLXND1/NRP1	4	2
BP	GO:2001279	regulation of unsaturated fatty acid biosynthetic process	4/790	15/18800	0.00291391	0.0231923	0.0171415	CD74/ANXA1/IL1B/PTGS2	4	2
BP	GO:0051238	sequestering of metal ion	4/790	16/18800	0.00375731	0.027724	0.0204909	FTH1/S100A9/FTL/S100A8	4	2
BP	GO:1902285	semaphorin-plexin signaling pathway involved in neuron projection guidance	4/790	16/18800	0.00375731	0.027724	0.0204909	PLXNC1/PLXNA1/PLXND1/NRP1	4	2
BP	GO:0032026	response to magnesium ion	4/790	18/18800	0.00590911	0.0389572	0.0287934	CD14/FBP1/THBS1/CCND1	4	2
BP	GO:0034433	steroid esterification	4/790	18/18800	0.00590911	0.0389572	0.0287934	APOC1/ABCG1/APOE/ACAT1	4	2
BP	GO:0034434	sterol esterification	4/790	18/18800	0.00590911	0.0389572	0.0287934	APOC1/ABCG1/APOE/ACAT1	4	2
BP	GO:0034435	cholesterol esterification	4/790	18/18800	0.00590911	0.0389572	0.0287934	APOC1/ABCG1/APOE/ACAT1	4	2
BP	GO:0036035	osteoclast development	4/790	18/18800	0.00590911	0.0389572	0.0287934	ANXA2/TYROBP/FAM20C/FOXP1	4	2
BP	GO:0002523	leukocyte migration involved in inflammatory response	4/790	19/18800	0.00723963	0.0445794	0.0329488	S100A9/ADAM8/SLAMF8/S100A8	4	2
CC	GO:0002116	semaphorin receptor complex	4/808	11/19594	0.000750776	0.0070573	0.00543984	PLXNC1/PLXNA1/PLXND1/NRP1	4	2
MF	GO:0019864	IgG binding	4/793	11/18410	0.000884362	0.0245625	0.0208403	FCGR2B/FCGR2A/FCGR2C/FCER1G	4	2
MF	GO:0017154	semaphorin receptor activity	4/793	12/18410	0.00128152	0.0290365	0.0246364	PLXNC1/PLXNA1/PLXND1/NRP1	4	2
MF	GO:0030955	potassium ion binding	4/793	12/18410	0.00128152	0.0290365	0.0246364	PKM/ACAT1/PDXK/ADPRH	4	2
MF	GO:0036041	long-chain fatty acid binding	4/793	15/18410	0.00318717	0.0442606	0.0375534	S100A9/S100A8/STX3/PPARD	4	2
BP	GO:2000116	regulation of cysteine-type endopeptidase activity	31/790	229/18800	9.06859e-09	9.79133e-07	7.2368e-07	PLAUR/CD44/NR4A1/S100A9/CTSD/CRYAB/VEGFA/IFI16/TNFSF14/S100A8/TNFSF10/THBS1/PTGS2/IFI6/GRAMD4/TNFAIP8/PPM1F/KLF4/DAPK1/GPI/HGF/HMGB1/DHCR24/CARD16/ARL6IP5/CFLAR/APAF1/PIH1D1/NLRP3/PAK2/DAP	31	1.97566
BP	GO:0010038	response to metal ion	31/790	351/18800	8.4096e-05	0.00167229	0.00123599	JUNB/CD14/TF/IQGAP1/SLC40A1/FOS/MEF2C/SOD2/FBP1/FOSB/HMOX1/CALM1/ASCL1/S100A8/PPIF/CALM2/THBS1/HIF1A/PTGS2/LTA4H/GPI/CCND1/SLC12A2/BCL2/PARP1/MT2A/CYBRD1/HAMP/CARF/GCLC/CDK1	31	1.97566
BP	GO:0001503	ossification	31/790	420/18800	0.001782	0.0163614	0.0120928	JUNB/IL6ST/SRGN/IFITM1/MEF2C/PTGER4/MMP2/SPP1/KLF10/GPM6B/SEMA4D/IGF1/ID3/CLEC5A/ISG15/HIF1A/PTGS2/TMEM119/ANKH/FZD1/HGF/FAM20C/SOX8/RUNX3/RBPJ/SNX10/BMP7/FGR/BCL2/TNFRSF11A/EGR2	31	1.97566
MF	GO:0042277	peptide binding	31/793	322/18410	2.6002e-05	0.00159913	0.0013568	HLA-DPB1/HLA-DRA/CD74/MSR1/HLA-DPA1/HLA-DQB1/CD14/FCGR2B/CRYAB/HLA-DQA1/HLA-DRB1/SLC40A1/APOE/CST3/SCARB1/SLC7A5/PPIF/FURIN/TPP1/ITM2C/CACNA1A/GSTM4/HLA-A/APBB1/GSTM2/DHCR24/RXRA/GPR37L1/GSTM3/SORL1/LILRB2	31	1.97566
MF	GO:0061629	RNA polymerase II-specific DNA-binding transcription factor binding	31/793	348/18410	0.000112017	0.00535813	0.00454617	BHLHE41/NR4A2/AHR/BHLHE40/NR4A1/OASL/HES1/FOS/MDFIC/MEF2C/FBP1/NR4A3/HIF1A/HSPB1/BEX1/KLF4/PPARD/PARP9/ID2/HMGB1/EPAS1/TRIB1/RBPJ/FOXP1/STAT1/RXRA/PARP1/WIPI1/HES6/EGR2/EXOSC9	31	1.97566
BP	GO:2001236	regulation of extrinsic apoptotic signaling pathway	21/790	153/18800	1.77147e-06	7.33835e-05	5.42379e-05	LGALS3/MAL/ICAM1/HMOX1/G0S2/IGF1/TNFSF10/THBS1/IL1B/IFI6/ITM2C/NRP1/HGF/DEDD2/STX4/CFLAR/UNC5B/BCL2/GCLC/PAK2/TNFAIP3	21	1.96396
BP	GO:0007160	cell-matrix adhesion	21/790	235/18800	0.000963818	0.0107202	0.00792332	PLAU/S100A10/CD44/ITGA4/VEGFA/ACTN1/APOD/ZYX/GPM6B/CD63/FN1/THBS1/MSLN/PPM1F/NRP1/RAC1/RIN2/UTRN/BCL2/SIGLEC1/FAM107A	21	1.96396
BP	GO:0051403	stress-activated MAPK cascade	21/790	245/18800	0.0016247	0.015362	0.0113541	ZFP36/FCGR2B/CRYAB/VEGFA/DUSP1/SDCBP/MDFIC/ZFP36L1/PTGER4/GADD45B/EIF2AK2/IL1B/HGF/HMGB1/TRIB1/MAP2K3/ARL6IP5/MAPK13/PTPN22/MAPK8IP1/MBIP	21	1.96396
BP	GO:0031098	stress-activated protein kinase signaling cascade	21/790	252/18800	0.00228948	0.0196172	0.0144991	ZFP36/FCGR2B/CRYAB/VEGFA/DUSP1/SDCBP/MDFIC/ZFP36L1/PTGER4/GADD45B/EIF2AK2/IL1B/HGF/HMGB1/TRIB1/MAP2K3/ARL6IP5/MAPK13/PTPN22/MAPK8IP1/MBIP	21	1.96396
BP	GO:0044843	cell cycle G1/S phase transition	21/790	255/18800	0.00263787	0.0217521	0.0160771	GPNMB/ANXA1/CDKN1A/EIF4EBP1/RGCC/KLF4/PTPN6/ATP2B4/ID2/APBB1/CCND1/CCND3/NASP/RPL26/CCL2/CENPJ/CDK2/BCL2/CTDSP2/CCNA2/FAM107A	21	1.96396
BP	GO:0005996	monosaccharide metabolic process	21/790	261/18800	0.00346965	0.0265317	0.0196097	SDS/OAS1/PDK4/APOD/FBP1/IGF1/FUCA1/FAM3C/SLC2A3/HK3/PPARD/GPI/GSTO1/MIDN/PPP1R3B/RANBP2/MAN2A2/MAN2C1/ALDOC/AKR1B1/GCLC	21	1.96396
KEGG	hsa04510	Focal adhesion	21/429	201/8164	0.00196212	0.0126494	0.00971173	ITGA4/VEGFA/TLN2/RAPGEF1/ACTN1/PDGFC/ZYX/SPP1/VASP/FN1/IGF1/THBS1/RAC1/HGF/MYL12A/CCND1/CCND3/BCL2/PDGFRA/PAK2/PDGFB	21	1.96396
BP	GO:0033002	muscle cell proliferation	26/790	233/18800	5.84577e-06	0.000197145	0.00014571	HBEGF/CDKN1A/MEF2C/APOD/SOD2/MMP2/APOE/GNAI2/HMOX1/NR4A3/IGF1/NDRG2/THBS1/PTGS2/IGFBP3/PPARD/ID2/IL10/TRIB1/RBPJ/CFLAR/FOXP1/STAT1/TNFAIP3/PDGFB/CDK1	26	1.96116
BP	GO:0045862	positive regulation of proteolysis	26/790	369/18800	0.00726802	0.0446695	0.0330153	ANXA2/S100A10/VSIR/NUPR1/S100A9/CTSD/IFI16/APOE/ADAM8/FN1/S100A8/TNFSF10/IL1B/GRAMD4/FURIN/PPM1F/DAPK1/HMGB1/TRIB1/ARL6IP5/CFLAR/APAF1/TNFRSF1B/GCLC/NLRP3/DAP	26	1.96116
BP	GO:0002381	immunoglobulin production involved in immunoglobulin-mediated immune response	13/790	73/18800	9.65211e-06	0.000300472	0.00022208	HLA-DPB1/HLA-DRA/HLA-DPA1/HLA-DMA/HLA-DQB1/HLA-DOA/HLA-DQA1/HLA-DRB1/GAPT/ATAD5/IL10/RNF8/MSH6	13	1.94145
BP	GO:0015918	sterol transport	13/790	94/18800	0.000149783	0.00261954	0.00193611	ANXA2/MSR1/APOC1/NPC2/ABCG1/APOE/SCARB1/ABCA1/PLTP/LIPG/FURIN/OSBPL6/OSBPL1A	13	1.94145
BP	GO:0048661	positive regulation of smooth muscle cell proliferation	13/790	95/18800	0.000166973	0.0028521	0.002108	HBEGF/MMP2/GNAI2/HMOX1/NR4A3/IGF1/THBS1/PTGS2/ID2/IL10/FOXP1/STAT1/PDGFB	13	1.94145
BP	GO:0150115	cell-substrate junction organization	13/790	98/18800	0.000229085	0.00360843	0.002667	S100A10/VEGFA/ACTN1/APOD/IQSEC1/GPM6B/FN1/THBS1/PPM1F/NRP1/RAC1/BCL2/FAM107A	13	1.94145
BP	GO:0042116	macrophage activation	13/790	106/18800	0.000498841	0.00662728	0.00489825	CD74/IFNGR1/CD93/FCGR2B/TYROBP/CX3CR1/C5AR1/IFI35/THBS1/IL10/FOXP1/HAMP/CRTC3	13	1.94145
BP	GO:0032609	interferon-gamma production	13/790	117/18800	0.00127302	0.0129198	0.00954903	HLA-DPB1/HLA-DPA1/CD14/VSIR/HLA-DRB1/SLC7A5/BCL3/ISG15/IL1B/HMGB1/HLA-A/IL10/PTPN22	13	1.94145
BP	GO:0032649	regulation of interferon-gamma production	13/790	117/18800	0.00127302	0.0129198	0.00954903	HLA-DPB1/HLA-DPA1/CD14/VSIR/HLA-DRB1/SLC7A5/BCL3/ISG15/IL1B/HMGB1/HLA-A/IL10/PTPN22	13	1.94145
BP	GO:1903531	negative regulation of secretion by cell	13/790	143/18800	0.00731043	0.0448777	0.0331692	RSAD2/ANXA1/FCGR2B/OSM/APOE/VAMP8/RHBDF2/GNAI2/HMOX1/IL1B/MIDN/TNFRSF1B/HADH	13	1.94145
KEGG	hsa05321	Inflammatory bowel disease	13/429	65/8164	2.60292e-05	0.000404062	0.000310223	HLA-DPB1/HLA-DRA/HLA-DPA1/HLA-DMA/HLA-DQB1/IFNGR1/HLA-DOA/HLA-DQA1/HLA-DRB1/IL1B/IL10/STAT1/MAF	13	1.94145
BP	GO:0007015	actin filament organization	45/790	450/18800	6.95588e-08	5.22784e-06	3.86391e-06	S100A10/ARHGAP18/TF/SHTN1/STMN1/ERMN/ACTN1/CXCL12/PTGER4/ZYX/ARHGAP12/USH1C/VASP/MYO1G/SH3BP1/WASF2/MYO1F/RGCC/CAPG/PPM1F/MYO5A/ARPC2/NRP1/CAPZB/RHOC/RAC1/GPR65/GAS2L3/LIMK1/MARCKSL1/BCL2/PICK1/RND3/CIT/TJP1/TRIOBP/MYO6/WDR1/PAK2/FAM107A/WIPF1/IQGAP2/EVL/DIAPH2/GMFG	45	1.93793
BP	GO:0097193	intrinsic apoptotic signaling pathway	33/790	295/18800	3.17415e-07	1.72157e-05	1.27242e-05	CD74/PLAUR/TPT1/CD44/NUPR1/S100A9/CDKN1A/YBX3/IFI16/SOD2/CXCL12/BCL2A1/HMOX1/S100A8/PPIF/BCL3/HIF1A/PTGS2/HSPB1/IFI6/PPM1F/ATAD5/CASP4/RPL26/ARL6IP5/BCL2/PARP1/APAF1/FNIP2/TNFRSF1B/HELLS/MSH6/MAPK8IP1	33	1.91485
BP	GO:0006826	iron ion transport	10/790	59/18800	0.000157264	0.00270381	0.0019984	FTH1/FTL/TF/SLC40A1/FLVCR2/TTYH1/STEAP3/CYBRD1/HAMP/ABCC5	10	1.89737
BP	GO:0030888	regulation of B cell proliferation	10/790	64/18800	0.000313841	0.00462713	0.00341993	CD74/AHR/FCGR2B/CDKN1A/TYROBP/MEF2C/GPR183/ATAD5/IL10/BCL2	10	1.89737
BP	GO:0046637	regulation of alpha-beta T cell differentiation	10/790	67/18800	0.000458815	0.00617346	0.00456283	HLA-DRA/ANXA1/HLA-DRB1/NFKBIZ/CD83/NFKBID/HMGB1/RUNX3/PNP/NLRP3	10	1.89737
BP	GO:0001910	regulation of leukocyte mediated cytotoxicity	10/790	85/18800	0.00294365	0.0233583	0.0172642	HLA-DRA/FCGR2B/HLA-DRB1/TYROBP/CX3CR1/ICAM1/HLA-A/NECTIN2/CADM1/KLRC2	10	1.89737
BP	GO:0071674	mononuclear cell migration	28/790	199/18800	2.02267e-08	1.8036e-06	1.33305e-06	LGALS3/ANXA1/CXCL10/ITGA4/DUSP1/CX3CR1/APOD/CSF1R/CXCL12/ICAM1/C5AR1/ADAM8/SLAMF8/PECAM1/TNFSF14/MYO1G/GPR183/THBS1/HMGB1/CXCL16/JAML/CH25H/TNFRSF14/CCL2/SLC12A2/TNFRSF11A/DOCK8/PDGFB	28	1.88982
BP	GO:0002685	regulation of leukocyte migration	28/790	218/18800	1.46083e-07	9.04168e-06	6.68273e-06	P2RY12/CD74/LGALS3/ANXA1/CXCL8/CXCL10/ITGA4/VEGFA/DUSP1/CX3CR1/APOD/CSF1R/CXCL12/PTGER4/ICAM1/C5AR1/ADAM8/CD9/SLAMF8/HMOX1/TNFSF14/THBS1/MPP1/RAC1/HMGB1/TNFRSF14/CCL2/DOCK8	28	1.88982
BP	GO:0045860	positive regulation of protein kinase activity	28/790	396/18800	0.00523109	0.0357412	0.0264165	HBEGF/CDKN1A/IQGAP1/VEGFA/CSF1R/PDGFC/ADAM8/FAM20A/CHI3L1/CALM1/IGF1/CALM2/THBS1/IL1B/RGCC/ATP2B4/CCND1/CCND3/MAP2K3/PSRC1/EGR1/TNFRSF11A/PIH1D1/UNC119/PAK2/ACSL1/FGD2/PDGFB	28	1.88982
BP	GO:0043372	positive regulation of CD4-positive, alpha-beta T cell differentiation	7/790	32/18800	0.000301967	0.00452606	0.00334523	HLA-DRA/ANXA1/HLA-DRB1/NFKBIZ/CD83/NFKBID/NLRP3	7	1.88982
BP	GO:2000516	positive regulation of CD4-positive, alpha-beta T cell activation	7/790	39/18800	0.00106885	0.0114759	0.00848188	HLA-DRA/ANXA1/HLA-DRB1/NFKBIZ/CD83/NFKBID/NLRP3	7	1.88982
BP	GO:0051452	intracellular pH reduction	7/790	44/18800	0.00222058	0.0192462	0.014225	SLAMF8/ATP6V0D1/ATP6AP2/RAB20/ATP6V0E2/BCL2/DMXL2	7	1.88982
BP	GO:0071827	plasma lipoprotein particle organization	7/790	45/18800	0.00253601	0.0210773	0.0155783	APOC1/ABCG1/APOE/SCARB1/ABCA1/PLTP/LIPG	7	1.88982
BP	GO:1902622	regulation of neutrophil migration	7/790	45/18800	0.00253601	0.0210773	0.0155783	CD74/CXCL8/C5AR1/ADAM8/SLAMF8/MPP1/RAC1	7	1.88982
BP	GO:0048066	developmental pigmentation	7/790	47/18800	0.0032691	0.0254121	0.0187822	MEF2C/SOD2/CD63/ATP6AP2/BCL2/RAB27A/MITF	7	1.88982
BP	GO:0071825	protein-lipid complex subunit organization	7/790	48/18800	0.00369128	0.0275199	0.02034	APOC1/ABCG1/APOE/SCARB1/ABCA1/PLTP/LIPG	7	1.88982
BP	GO:0006692	prostanoid metabolic process	7/790	50/18800	0.00465848	0.0328529	0.0242817	CD74/ANXA1/IL1B/PTGS2/ACOX1/CYP2S1/AKR1B1	7	1.88982
BP	GO:0006693	prostaglandin metabolic process	7/790	50/18800	0.00465848	0.0328529	0.0242817	CD74/ANXA1/IL1B/PTGS2/ACOX1/CYP2S1/AKR1B1	7	1.88982
BP	GO:0043457	regulation of cellular respiration	7/790	50/18800	0.00465848	0.0328529	0.0242817	NUPR1/PPIF/HIF1A/IFNAR1/PNPT1/NOA1/IL10RB	7	1.88982
CC	GO:0019898	extrinsic component of membrane	28/808	314/19594	0.000114074	0.00152669	0.00117678	PLAUR/S100A10/ANXA1/S100A6/MAL/TF/IQGAP1/MCF2L/KCNAB2/SOCS3/GNAI2/ST14/RAC1/SNX10/FGR/WIPI1/GNB1/COQ8A/NOA1/TEPSIN/NAAA/SOCS6/UBC/UBXN6/EMC2/AAK1/SNAP25/FES	28	1.88982
BP	GO:2000117	negative regulation of cysteine-type endopeptidase activity	18/790	85/18800	1.17452e-08	1.2116e-06	8.95496e-07	PLAUR/CD44/NR4A1/CRYAB/VEGFA/IFI16/TNFSF14/THBS1/PTGS2/IFI6/TNFAIP8/KLF4/GPI/HGF/DHCR24/CARD16/PIH1D1/PAK2	18	1.88562
BP	GO:1903038	negative regulation of leukocyte cell-cell adhesion	18/790	144/18800	3.48502e-05	0.000830315	0.000613688	CD74/GPNMB/LGALS3/ANXA1/FCGR2B/VSIR/HLA-DRB1/CXCL12/KLF4/PTPN6/HMGB1/PAG1/IL10/RUNX3/TNFRSF14/PTPN22/SOCS6/LILRB2	18	1.88562
BP	GO:0043524	negative regulation of neuron apoptotic process	18/790	145/18800	3.8259e-05	0.00089458	0.000661187	NR4A2/IL6ST/BTG2/MEF2C/CX3CR1/SOD2/APOE/ADAM8/HMOX1/HIF1A/NRP1/GPI/IL10/CCL2/UNC5B/BCL2/GCLC/CHL1	18	1.88562
BP	GO:1901991	negative regulation of mitotic cell cycle phase transition	18/790	183/18800	0.000723542	0.00883191	0.00652769	GPNMB/CDKN1A/DUSP1/ZFP36L1/RGCC/SPDL1/KLF4/NABP1/CCND1/RPL26/CCL2/CDK2/BCL2/FOXN3/CTDSP2/FAM107A/NDC80/CDK1	18	1.88562
BP	GO:0050679	positive regulation of epithelial cell proliferation	18/790	211/18800	0.0035558	0.0269943	0.0199516	NR4A1/ITGA4/VEGFA/HTRA1/CXCL12/C5AR1/HMOX1/NR4A3/IGF1/HIF1A/NRP1/HMGB1/CCND1/IL10/JAML/CFLAR/TNFAIP3/PDGFB	18	1.88562
BP	GO:0048660	regulation of smooth muscle cell proliferation	23/790	170/18800	7.46516e-07	3.4487e-05	2.54894e-05	HBEGF/CDKN1A/MEF2C/APOD/SOD2/MMP2/APOE/GNAI2/HMOX1/NR4A3/IGF1/NDRG2/THBS1/PTGS2/IGFBP3/PPARD/ID2/IL10/TRIB1/FOXP1/STAT1/TNFAIP3/PDGFB	23	1.87663
BP	GO:0048659	smooth muscle cell proliferation	23/790	173/18800	1.01945e-06	4.54518e-05	3.35935e-05	HBEGF/CDKN1A/MEF2C/APOD/SOD2/MMP2/APOE/GNAI2/HMOX1/NR4A3/IGF1/NDRG2/THBS1/PTGS2/IGFBP3/PPARD/ID2/IL10/TRIB1/FOXP1/STAT1/TNFAIP3/PDGFB	23	1.87663
BP	GO:0007596	blood coagulation	23/790	221/18800	6.00208e-05	0.00128631	0.000950716	PLAU/P2RY12/PLAUR/F13A1/IL6ST/RAP2B/FCER1G/SERPINA1/APOE/FN1/CD9/EMILIN2/THBS1/THBD/HSPB1/PTPN6/CSRP1/MYL12A/HBB/RAB27A/PDGFRA/PLAT/PDGFB	23	1.87663
BP	GO:0050817	coagulation	23/790	226/18800	8.46769e-05	0.00167229	0.00123599	PLAU/P2RY12/PLAUR/F13A1/IL6ST/RAP2B/FCER1G/SERPINA1/APOE/FN1/CD9/EMILIN2/THBS1/THBD/HSPB1/PTPN6/CSRP1/MYL12A/HBB/RAB27A/PDGFRA/PLAT/PDGFB	23	1.87663
BP	GO:1901214	regulation of neuron death	35/790	313/18800	1.41105e-07	8.9794e-06	6.6367e-06	GPNMB/NR4A2/FCGR2B/IL6ST/NUPR1/BTG2/TYROBP/FOS/MEF2C/CX3CR1/TRIM2/SOD2/APOE/ADAM8/HMOX1/NR4A3/ASCL1/PARP2/HIF1A/FZD1/NRP1/GPI/IL10/DHCR24/CTSZ/CCL2/EGR1/UNC5B/BCL2/PARP1/TNFRSF1B/GCLC/SORL1/CHL1/GRID2	35	1.85934
BP	GO:0001818	negative regulation of cytokine production	35/790	363/18800	4.53537e-06	0.000160138	0.000118358	GPNMB/ANXA1/ZFP36/FCGR2B/VSIR/SRGN/HLA-DRB1/TYROBP/OAS1/CX3CR1/APOD/PTGER4/NAV3/OAS3/FN1/HMOX1/IGF1/NDRG2/BCL3/THBS1/CD83/SERPINB1/RGCC/FURIN/KLF4/PTPN6/RAC1/HGF/HMGB1/IL10/CARD16/PTPN22/NLRP3/DHX58/TNFAIP3	35	1.85934
BP	GO:0032970	regulation of actin filament-based process	35/790	393/18800	2.51953e-05	0.000656199	0.000484999	S100A10/ARHGAP18/IQGAP1/STMN1/CSF1R/CXCL12/PTGER4/VASP/GPM6B/SH3BP1/WASF2/RGCC/CAPG/PPM1F/ARPC2/NRP1/CAPZB/RHOC/RAC1/GPR65/LIMK1/PDGFRA/PICK1/RND3/CIT/CNN2/TJP1/TRIOBP/WDR1/PAK2/FAM107A/IQGAP2/EVL/FES/GMFG	35	1.85934
BP	GO:0032103	positive regulation of response to external stimulus	49/790	442/18800	5.9449e-10	8.93604e-08	6.60466e-08	P2RY12/CD74/LGALS1/IL6ST/CXCL8/NUPR1/OSM/S100A9/OASL/ZBP1/CXCL10/VEGFA/TYROBP/IFI16/CX3CR1/CSF1R/CXCL12/PTGER4/VAMP8/C5AR1/ADAM8/NFKBIZ/LY96/EMILIN2/TNFSF14/IFI35/S100A8/THBS1/IL1B/THBD/STX3/PTGS2/DDX60/HSPB1/PPM1F/NRP1/PARP9/RAC1/HMGB1/STX4/IRF7/NECTIN2/CADM1/MAPK13/TNFRSF11A/PAK2/DHX58/KLRC2/PDGFB	49	1.85714
BP	GO:1901653	cellular response to peptide	30/790	361/18800	0.000313987	0.00462713	0.00341993	VIM/NR4A2/FCGR2B/NR4A1/ITGA4/SOCS3/ZFP36L1/PDK4/ICAM1/FBP1/GNAI2/NR4A3/PKM/IGF1/RPL23/IL1B/APRT/CACNA1A/MYO5A/CASP4/CCND3/CFLAR/STAT1/PARP1/PTPN22/PLAT/EIF4EBP2/GCLC/SORL1/CCNA2	30	1.82574
CC	GO:0098791	Golgi apparatus subcompartment	30/808	385/19594	0.000673984	0.0066689	0.00514045	MS4A6A/HLA-DPB1/TGFBI/HLA-DRA/CD74/HLA-DPA1/HLA-DQB1/HLA-DQA1/HLA-DRB1/ST6GAL1/AP1S2/CSGALNACT2/FURIN/STX6/RAC1/HLA-A/STX4/TMED2/POSTN/ATP8A1/WIPI1/PICK1/MS4A7/CIT/TEPSIN/GOLIM4/SORL1/PLD4/LINC00869/SNAP25	30	1.82574
BP	GO:2001243	negative regulation of intrinsic apoptotic signaling pathway	15/790	102/18800	2.27561e-05	0.000607716	0.000449164	CD74/PLAUR/TPT1/CD44/YBX3/SOD2/CXCL12/PPIF/HIF1A/PTGS2/HSPB1/ATAD5/BCL2/HELLS/MAPK8IP1	15	1.80739
BP	GO:0046634	regulation of alpha-beta T cell activation	15/790	105/18800	3.23082e-05	0.000789718	0.000583683	HLA-DRA/ANXA1/VSIR/HLA-DRB1/NFKBIZ/CD83/NFKBID/HMGB1/HLA-A/RUNX3/TNFRSF14/PTPN22/PNP/NLRP3/MAPK8IP1	15	1.80739
BP	GO:0015748	organophosphate ester transport	15/790	145/18800	0.00117195	0.0122422	0.00904827	APOC1/NPC2/ABCG1/APOE/GJB1/SCARB1/ABCA1/SLC37A2/PLTP/ATP8A1/SLC25A4/ABCC5/LRRC8C/TNFAIP8L3/SLC35B2	15	1.80739
BP	GO:0050770	regulation of axonogenesis	15/790	154/18800	0.0021391	0.0187563	0.0138629	VEGFA/SHTN1/PLXNC1/PLXNA1/PLXND1/CXCL12/SPP1/FN1/SEMA4D/SEMA4A/NRP1/LIMK1/DIP2B/SIPA1L1/PAK2	15	1.80739
MF	GO:0031625	ubiquitin protein ligase binding	25/793	298/18410	0.00118532	0.0290365	0.0246364	HSPA7/SQSTM1/CDKN1A/CKB/TUBA1B/HSPA6/RPL23/ISG15/HIF1A/ATP6V0C/GPI/APBB1/TRIB1/TNFRSF14/BCL2/RAD18/RNF8/CACYBP/PTPN22/TNFRSF1B/AUP1/TRIOBP/UBC/EGR2/DDX58	25	1.8
BP	GO:0050671	positive regulation of lymphocyte proliferation	20/790	141/18800	1.84774e-06	7.59451e-05	5.61313e-05	HLA-DPB1/CD74/HLA-DPA1/ANXA1/IL6ST/HES1/CDKN1A/MEF2C/TMIGD2/IGF1/GPR183/IL1B/ATAD5/HMGB1/HLA-A/BCL2/PTPN22/PNP/CLECL1/LILRB2	20	1.78885
BP	GO:0042326	negative regulation of phosphorylation	32/790	382/18800	0.000173797	0.00293306	0.00216784	NUPR1/CDKN1A/DUSP1/SPRY1/SOCS3/RGS2/GADD45B/APOE/FBP1/SEMA4D/SAMSN1/PARP14/CALM1/CALM2/IL1B/PKIB/HSPB1/PPM1F/PTPN6/IGFBP3/PRKRIP1/HGF/TRIB1/MIDN/TMED2/BMP7/PTPN22/CTDSP2/SORL1/PAK2/MAPK8IP1/TNFAIP3	32	1.76777
BP	GO:0031667	response to nutrient levels	39/790	446/18800	1.34344e-05	0.00039707	0.000293476	ZFP36/CXCL10/CDKN1A/IFI16/PDK4/SOD2/APOE/SPP1/KLF10/GNAI2/HMOX1/ASCL1/KYNU/EIF2AK2/LIPG/PTGS2/PPARD/ACAT1/FOLR2/CCND1/POSTN/BMP7/BCL2/STAT1/RXRA/PRKAB2/WIPI1/PICK1/APAF1/HAMP/GCLC/A2M/SORL1/MBD2/FAM107A/UPP1/ACSL1/DAP/FES	39	1.76141
BP	GO:0031349	positive regulation of defense response	27/790	289/18800	9.35525e-05	0.00182289	0.0013473	LGALS1/IL6ST/NUPR1/OSM/S100A9/ZBP1/TYROBP/MEF2C/IFI16/PTGER4/VAMP8/ADAM8/NFKBIZ/EMILIN2/IFI35/S100A8/IL1B/PTGS2/PARP9/HMGB1/IRF7/NECTIN2/CADM1/MAPK13/TNFRSF11A/PAK2/KLRC2	27	1.73205
BP	GO:0001776	leukocyte homeostasis	12/790	89/18800	0.000338845	0.00493813	0.00364978	CD74/ANXA1/SLC40A1/MEF2C/TNFSF14/TSC22D3/GAPT/GPR183/HIF1A/HMGB1/BCL2/TNFAIP3	12	1.73205
BP	GO:0007044	cell-substrate junction assembly	12/790	92/18800	0.000461807	0.0061821	0.00456921	S100A10/VEGFA/ACTN1/APOD/GPM6B/FN1/THBS1/PPM1F/NRP1/RAC1/BCL2/FAM107A	12	1.73205
BP	GO:0002718	regulation of cytokine production involved in immune response	12/790	98/18800	0.000822306	0.00963509	0.00712132	CD74/RSAD2/HMOX1/NR4A3/SLC7A5/IL1B/HLA-A/IL10/TNFRSF14/TNFRSF1B/NLRP3/DDX58	12	1.73205
BP	GO:0002367	cytokine production involved in immune response	12/790	100/18800	0.000985278	0.0108505	0.00801966	CD74/RSAD2/HMOX1/NR4A3/SLC7A5/IL1B/HLA-A/IL10/TNFRSF14/TNFRSF1B/NLRP3/DDX58	12	1.73205
BP	GO:0032368	regulation of lipid transport	12/790	118/18800	0.00403932	0.0294741	0.0217844	ANXA2/APOC1/APOE/SPP1/THBS1/IL1B/LIPG/FURIN/OSBPL6/ATP8A1/TNFRSF11A/ACSL1	12	1.73205
BP	GO:0010749	regulation of nitric oxide mediated signal transduction	3/790	10/18800	0.00710639	0.0441923	0.0326627	VEGFA/THBS1/ATP2B4	3	1.73205
BP	GO:0050861	positive regulation of B cell receptor signaling pathway	3/790	10/18800	0.00710639	0.0441923	0.0326627	NFAM1/FOXP1/CMTM3	3	1.73205
BP	GO:0150172	regulation of phosphatidylcholine metabolic process	3/790	10/18800	0.00710639	0.0441923	0.0326627	APOC1/SCARB1/LPCAT1	3	1.73205
BP	GO:2000048	negative regulation of cell-cell adhesion mediated by cadherin	3/790	10/18800	0.00710639	0.0441923	0.0326627	VEGFA/RGCC/PPM1F	3	1.73205
CC	GO:0031093	platelet alpha granule lumen	12/808	67/19594	1.65536e-05	0.000311207	0.000239882	F13A1/SRGN/VEGFA/ACTN1/SERPINA1/FN1/IGF1/THBS1/TIMP1/HGF/A2M/PDGFB	12	1.73205
CC	GO:0032588	trans-Golgi network membrane	12/808	100/19594	0.000838391	0.00775168	0.00597507	HLA-DPB1/HLA-DRA/CD74/HLA-DPA1/HLA-DQB1/HLA-DQA1/HLA-DRB1/AP1S2/STX6/PICK1/TEPSIN/PLD4	12	1.73205
BP	GO:0032956	regulation of actin cytoskeleton organization	34/790	352/18800	5.95709e-06	0.000198356	0.000146605	S100A10/ARHGAP18/IQGAP1/STMN1/CSF1R/CXCL12/PTGER4/VASP/GPM6B/SH3BP1/WASF2/RGCC/CAPG/PPM1F/ARPC2/NRP1/CAPZB/RHOC/RAC1/GPR65/LIMK1/PDGFRA/PICK1/RND3/CIT/TJP1/TRIOBP/WDR1/PAK2/FAM107A/IQGAP2/EVL/FES/GMFG	34	1.71499
BP	GO:0009117	nucleotide metabolic process	34/790	487/18800	0.00273724	0.0224309	0.0165788	CMPK2/NUPR1/DPYD/CNP/NAMPT/PDK4/FBP1/PKM/KYNU/IGF1/HIF1A/ACSF2/APRT/IMPDH1/MPP1/HK3/ACAT1/PARP9/ATP6V0C/GPI/ABHD14B/LDHA/PARP1/ALDOC/DIP2A/DTYMK/PNP/NT5C3B/ACOT7/UPP1/ACSL1/RFK/ZBTB20/SLC35B2	34	1.71499
BP	GO:0045930	negative regulation of mitotic cell cycle	22/790	234/18800	0.000370153	0.00527744	0.00390057	GPNMB/CDKN1A/BTG2/DUSP1/ZFP36L1/BRINP2/RGCC/SPDL1/KLF4/NABP1/CCND1/IL10/RPL26/BMP7/CCL2/CDK2/BCL2/FOXN3/CTDSP2/FAM107A/NDC80/CDK1	22	1.70561
BP	GO:0008630	intrinsic apoptotic signaling pathway in response to DNA damage	17/790	101/18800	9.75019e-07	4.38425e-05	3.24041e-05	CD74/TPT1/CD44/NUPR1/CDKN1A/IFI16/SOD2/CXCL12/BCL2A1/HMOX1/BCL3/ATAD5/RPL26/BCL2/FNIP2/TNFRSF1B/MSH6	17	1.69775
BP	GO:0034341	response to interferon-gamma	17/790	140/18800	8.23758e-05	0.00165412	0.00122256	CD74/VIM/HLA-DPA1/IFITM1/CIITA/CALCOCO2/ZYX/PARP14/KYNU/RAB20/GBP2/DAPK1/PARP9/CXCL16/STX4/CCL2/STAT1	17	1.69775
BP	GO:1902905	positive regulation of supramolecular fiber organization	17/790	176/18800	0.00122805	0.0125696	0.00929023	S100A10/APOE/NAV3/VASP/WASF2/RGCC/PPM1F/ARPC2/NRP1/RHOC/RAC1/GPR65/LIMK1/PSRC1/WDR1/EVL/FES	17	1.69775
BP	GO:0043433	negative regulation of DNA-binding transcription factor activity	17/790	190/18800	0.00278596	0.0227592	0.0168214	TMIGD3/BHLHE40/NUPR1/HES1/HMOX1/ID3/BCL3/ADORA3/KLF4/ID2/IL10/TRIB1/BMP7/HES6/NLRP3/DAP/TNFAIP3	17	1.69775
BP	GO:1901654	response to ketone	17/790	190/18800	0.00278596	0.0227592	0.0168214	AHR/FOS/PTGER4/KLF9/SPP1/FOSB/ABHD2/THBS1/GPI/CCND1/NASP/POSTN/CFLAR/PARP1/GNB1/PLAT/A2M	17	1.69775
CC	GO:0035579	specific granule membrane	17/808	91/19594	1.59718e-07	5.63006e-06	4.33971e-06	PLAU/PLAUR/CD93/RAP2B/KCNAB2/VAMP8/ADAM8/TOM1/CLEC5A/SLC2A3/ATP8A1/SLC44A2/SLC2A5/TMEM63A/CLEC12A/TNFRSF1B/SNAP25	17	1.69775
BP	GO:0018108	peptidyl-tyrosine phosphorylation	29/790	373/18800	0.00113141	0.0120007	0.00886977	CD74/HBEGF/CD44/IL6ST/RAP2B/OSM/HES1/VEGFA/SOCS3/CSF1R/PDGFC/SEMA4D/SAMSN1/PECAM1/PARP14/IGF1/EIF2AK2/PTPN6/NRP1/PARP9/HGF/TNFRSF14/FGR/MAP2K3/PDGFRA/UNC119/PAK2/PDGFB/FES	29	1.67126
BP	GO:0018212	peptidyl-tyrosine modification	29/790	376/18800	0.00127915	0.0129198	0.00954903	CD74/HBEGF/CD44/IL6ST/RAP2B/OSM/HES1/VEGFA/SOCS3/CSF1R/PDGFC/SEMA4D/SAMSN1/PECAM1/PARP14/IGF1/EIF2AK2/PTPN6/NRP1/PARP9/HGF/TNFRSF14/FGR/MAP2K3/PDGFRA/UNC119/PAK2/PDGFB/FES	29	1.67126
BP	GO:0001558	regulation of cell growth	29/790	415/18800	0.00533552	0.0362664	0.0268046	HBEGF/S100A9/CRYAB/CDKN1A/VEGFA/SHTN1/SDCBP/RGS2/CXCL12/APOE/SPP1/FBP1/FN1/SEMA4D/S100A8/IGF1/PARP2/SEMA4A/NRP1/PPARD/CXCL16/LIMK1/PSRC1/BCL2/DIP2B/HAMP/OLFM1/FAM107A/EXOSC9	29	1.67126
BP	GO:0006753	nucleoside phosphate metabolic process	36/790	495/18800	0.00103268	0.011202	0.0082794	CMPK2/NUPR1/DPYD/CNP/NAMPT/PDK4/FBP1/PKM/KYNU/IGF1/HIF1A/ACSF2/APRT/IMPDH1/MPP1/HK3/ACAT1/PARP9/ATP6V0C/GPI/SMPDL3A/ABHD14B/LDHA/PARP1/ALDOC/DIP2A/DTYMK/PNP/NT5C3B/ACOT7/UPP1/ACSL1/TK1/RFK/ZBTB20/SLC35B2	36	1.66667
BP	GO:0042771	intrinsic apoptotic signaling pathway in response to DNA damage by p53 class mediator	9/790	43/18800	6.08115e-05	0.00129521	0.000957293	CD74/CD44/NUPR1/CDKN1A/IFI16/BCL3/ATAD5/RPL26/BCL2	9	1.66667
BP	GO:0006953	acute-phase response	9/790	48/18800	0.000149873	0.00261954	0.00193611	CD163/SERPINA1/FN1/IL1B/PTGS2/HAMP/TNFRSF11A/A2M/ITIH4	9	1.66667
BP	GO:0043370	regulation of CD4-positive, alpha-beta T cell differentiation	9/790	50/18800	0.00020771	0.00341488	0.00252395	HLA-DRA/ANXA1/HLA-DRB1/NFKBIZ/CD83/NFKBID/HMGB1/RUNX3/NLRP3	9	1.66667
BP	GO:0051496	positive regulation of stress fiber assembly	9/790	51/18800	0.000242938	0.00379257	0.0028031	S100A10/RGCC/PPM1F/NRP1/RHOC/RAC1/GPR65/LIMK1/EVL	9	1.66667
BP	GO:0006968	cellular defense response	9/790	54/18800	0.000379517	0.00538177	0.00397768	LSP1/TYROBP/CX3CR1/C5AR1/LY96/CLEC5A/LILRB2/KLRC2/NCF2	9	1.66667
BP	GO:0032233	positive regulation of actin filament bundle assembly	9/790	61/18800	0.000952759	0.0106422	0.00786567	S100A10/RGCC/PPM1F/NRP1/RHOC/RAC1/GPR65/LIMK1/EVL	9	1.66667
BP	GO:0002260	lymphocyte homeostasis	9/790	65/18800	0.00151305	0.0146867	0.010855	CD74/SLC40A1/MEF2C/TNFSF14/TSC22D3/GAPT/HIF1A/BCL2/TNFAIP3	9	1.66667
BP	GO:1903201	regulation of oxidative stress-induced cell death	9/790	77/18800	0.00489186	0.0338633	0.0250284	SOD2/NR4A3/HIF1A/HSPB1/FZD1/HGF/IL10/PARP1/GPR37L1	9	1.66667
BP	GO:0072332	intrinsic apoptotic signaling pathway by p53 class mediator	9/790	79/18800	0.00579621	0.0386111	0.0285376	CD74/CD44/NUPR1/CDKN1A/IFI16/BCL3/ATAD5/RPL26/BCL2	9	1.66667
BP	GO:0003151	outflow tract morphogenesis	9/790	80/18800	0.00629416	0.041186	0.0304407	HES1/VEGFA/MEF2C/PLXND1/HIF1A/FZD1/NRP1/RBPJ/BMP7	9	1.66667
KEGG	hsa04979	Cholesterol metabolism	9/429	51/8164	0.00119023	0.00784	0.00601924	APOC1/NPC2/LIPA/APOE/SCARB1/ABCA1/PLTP/VDAC1/LIPG	9	1.66667
KEGG	hsa04978	Mineral absorption	9/429	60/8164	0.00380944	0.0209865	0.0161126	FTH1/FTL/TF/SLC40A1/ATP1B3/HMOX1/ATP2B4/MT2A/CYBRD1	9	1.66667
KEGG	hsa05211	Renal cell carcinoma	9/429	69/8164	0.00964231	0.0486937	0.0373851	CDKN1A/VEGFA/RAPGEF1/HIF1A/RAC1/HGF/EPAS1/PAK2/PDGFB	9	1.66667
BP	GO:0002819	regulation of adaptive immune response	24/790	188/18800	1.25436e-06	5.36292e-05	3.96375e-05	HLA-DRA/RSAD2/AHR/ANXA1/FCGR2B/IL6ST/HLA-DRB1/MEF2C/SAMSN1/NFKBIZ/IL1B/PTPN6/ATAD5/NFKBID/HMGB1/HLA-A/IL10/IRF7/TNFRSF14/NECTIN2/TNFRSF1B/NLRP3/CD48/TNFAIP3	24	1.63299
BP	GO:0050730	regulation of peptidyl-tyrosine phosphorylation	24/790	261/18800	0.000284834	0.00429373	0.00317351	CD74/HBEGF/CD44/IL6ST/RAP2B/OSM/HES1/VEGFA/SOCS3/CSF1R/PDGFC/SEMA4D/SAMSN1/PECAM1/PARP14/IGF1/PTPN6/NRP1/PARP9/HGF/TNFRSF14/UNC119/PAK2/PDGFB	24	1.63299
BP	GO:0034375	high-density lipoprotein particle remodeling	6/790	16/18800	3.0118e-05	0.00074741	0.000552413	APOC1/ABCG1/APOE/SCARB1/PLTP/LIPG	6	1.63299
BP	GO:0045655	regulation of monocyte differentiation	6/790	20/18800	0.000126181	0.00232043	0.00171504	CD74/HLA-DRB1/ZFP36L1/IRF7/FOXP1/FES	6	1.63299
BP	GO:0060713	labyrinthine layer morphogenesis	6/790	22/18800	0.000226024	0.00360338	0.00266327	SOCS3/ZFP36L1/ST14/IL10/TMED2/BMP7	6	1.63299
BP	GO:0034114	regulation of heterotypic cell-cell adhesion	6/790	25/18800	0.000481674	0.00641541	0.00474165	CD44/IL1RN/IL1B/KLF4/IL10/BMP7	6	1.63299
BP	GO:0002675	positive regulation of acute inflammatory response	6/790	27/18800	0.000749383	0.00906323	0.00669866	IL6ST/OSM/ADAM8/IL1B/PTGS2/TNFRSF11A	6	1.63299
BP	GO:0060669	embryonic placenta morphogenesis	6/790	27/18800	0.000749383	0.00906323	0.00669866	SOCS3/ZFP36L1/ST14/IL10/TMED2/BMP7	6	1.63299
BP	GO:0034368	protein-lipid complex remodeling	6/790	30/18800	0.00135025	0.0135567	0.0100198	APOC1/ABCG1/APOE/SCARB1/PLTP/LIPG	6	1.63299
BP	GO:0034369	plasma lipoprotein particle remodeling	6/790	30/18800	0.00135025	0.0135567	0.0100198	APOC1/ABCG1/APOE/SCARB1/PLTP/LIPG	6	1.63299
BP	GO:0001782	B cell homeostasis	6/790	31/18800	0.00161559	0.015362	0.0113541	CD74/MEF2C/GAPT/HIF1A/BCL2/TNFAIP3	6	1.63299
BP	GO:0002862	negative regulation of inflammatory response to antigenic stimulus	6/790	31/18800	0.00161559	0.015362	0.0113541	FCGR2B/HLA-DRB1/RHBDF2/FURIN/IL10/FGR	6	1.63299
BP	GO:0150117	positive regulation of cell-substrate junction organization	6/790	31/18800	0.00161559	0.015362	0.0113541	S100A10/VEGFA/IQSEC1/PPM1F/NRP1/RAC1	6	1.63299
BP	GO:0034367	protein-containing complex remodeling	6/790	32/18800	0.00191873	0.0172403	0.0127423	APOC1/ABCG1/APOE/SCARB1/PLTP/LIPG	6	1.63299
BP	GO:0032633	interleukin-4 production	6/790	33/18800	0.002263	0.019422	0.0143548	HLA-DRB1/FCER1G/SLC7A5/CD83/CLECL1/NLRP3	6	1.63299
BP	GO:0032673	regulation of interleukin-4 production	6/790	33/18800	0.002263	0.019422	0.0143548	HLA-DRB1/FCER1G/SLC7A5/CD83/CLECL1/NLRP3	6	1.63299
BP	GO:0050869	negative regulation of B cell activation	6/790	35/18800	0.00308859	0.0242886	0.0179518	FCGR2B/TYROBP/SAMSN1/ID2/IL10/TNFAIP3	6	1.63299
BP	GO:0098751	bone cell development	6/790	35/18800	0.00308859	0.0242886	0.0179518	ANXA2/TYROBP/WASF2/PTPN6/FAM20C/FOXP1	6	1.63299
BP	GO:0018149	peptide cross-linking	6/790	36/18800	0.00357689	0.0269986	0.0199547	ANXA1/F13A1/CSTA/FN1/SPOCK3/THBS1	6	1.63299
BP	GO:0050931	pigment cell differentiation	6/790	36/18800	0.00357689	0.0269986	0.0199547	MEF2C/SOD2/CD63/BCL2/RAB27A/MITF	6	1.63299
BP	GO:0045622	regulation of T-helper cell differentiation	6/790	38/18800	0.00472226	0.0331563	0.0245059	HLA-DRA/ANXA1/HLA-DRB1/NFKBIZ/NFKBID/NLRP3	6	1.63299
BP	GO:0048246	macrophage chemotaxis	6/790	38/18800	0.00472226	0.0331563	0.0245059	LGALS3/CSF1R/C5AR1/SLAMF8/THBS1/CCL2	6	1.63299
CC	GO:0005802	trans-Golgi network	24/808	260/19594	0.000204934	0.00237957	0.0018342	MS4A6A/HLA-DPB1/TGFBI/HLA-DRA/CD74/HLA-DPA1/HLA-DQB1/HLA-DQA1/HLA-DRB1/AP1S2/FURIN/STX6/RAC1/STX4/POSTN/ATP8A1/WIPI1/PICK1/MS4A7/TEPSIN/SORL1/PLD4/LINC00869/SNAP25	24	1.63299
MF	GO:0044548	S100 protein binding	6/793	14/18410	1.39831e-05	0.00109449	0.000928635	ANXA2/S100A6/IQGAP1/AHNAK/S100B/CACYBP	6	1.63299
MF	GO:0001968	fibronectin binding	6/793	31/18410	0.00183216	0.035852	0.0304191	ITGA4/VEGFA/MMP2/CTSL/THBS1/IGFBP3	6	1.63299
MF	GO:0071813	lipoprotein particle binding	6/793	31/18410	0.00183216	0.035852	0.0304191	MSR1/APOE/SCARB1/PLTP/THBS1/SORL1	6	1.63299
MF	GO:0071814	protein-lipid complex binding	6/793	31/18410	0.00183216	0.035852	0.0304191	MSR1/APOE/SCARB1/PLTP/THBS1/SORL1	6	1.63299
MF	GO:0033218	amide binding	38/793	402/18410	5.06385e-06	0.000544997	0.00046241	HLA-DPB1/HLA-DRA/CD74/MSR1/HLA-DPA1/HLA-DQB1/CD14/FCGR2B/CRYAB/HLA-DQA1/HLA-DRB1/SLC40A1/APOE/FKBP5/CST3/SCARB1/PLTP/SLC7A5/VDAC1/PPIF/FURIN/TPP1/ITM2C/CACNA1A/PSAP/GSTM4/FOLR2/HLA-A/APBB1/GSTM2/DHCR24/FKBP2/RXRA/GPR37L1/GSTM3/SORL1/ACOT7/LILRB2	38	1.62221
BP	GO:0001935	endothelial cell proliferation	19/790	194/18800	0.000550072	0.00707562	0.00522961	NR4A1/ITGA4/VEGFA/MEF2C/CXCL12/APOE/VASH1/SCARB1/HMOX1/THBS1/HIF1A/RGCC/NRP1/HMGB1/IL10/CCL2/STAT1/KRIT1/PDGFB	19	1.60591
MF	GO:0005178	integrin binding	19/793	156/18410	4.29375e-05	0.00231058	0.00196044	TGFBI/GPNMB/ITGA4/TLN2/ACTN1/CXCL12/ICAM1/SPP1/FN1/CD9/IGF1/ISG15/THBS1/IL1B/CXADR/HMGB1/EDIL3/JAML/UTRN	19	1.60591
CC	GO:0015629	actin cytoskeleton	47/808	499/19594	1.2577e-07	4.72896e-06	3.64513e-06	LSP1/ANXA1/EPB41L2/CRYAB/IQGAP1/TLN2/ACTN1/NEXN/MOBP/ZYX/VASP/ADAM8/ANLN/MYO1G/BAG3/AHNAK/WASF2/MYO9B/MYO1F/AMOT/CAPG/MYO5A/ARPC2/CAPZB/DAPK1/RAC1/MYL12A/GAS2L3/RTKN/FGR/CTTNBP2/UTRN/MYO10/PDLIM5/SIPA1L1/CNN2/TJP1/TRIOBP/BMF/MYO6/WDR1/FAM107A/WIPF1/IQGAP2/DDX58/IFIT5/DIAPH2	47	1.60451
BP	GO:0072678	T cell migration	14/790	67/18800	5.88127e-07	2.81285e-05	2.07899e-05	CXCL10/ITGA4/APOD/CXCL12/ICAM1/ADAM8/TNFSF14/MYO1G/GPR183/CXCL16/TNFRSF14/CCL2/SLC12A2/DOCK8	14	1.60357
BP	GO:1901264	carbohydrate derivative transport	14/790	78/18800	4.00817e-06	0.000147462	0.000108989	NPC2/ABCC3/ABCG1/GJB1/SCARB1/SLC37A2/PLTP/SLC15A2/SLC15A3/PSAP/SLC25A4/ABCC5/LRRC8C/SLC35B2	14	1.60357
BP	GO:0048145	regulation of fibroblast proliferation	14/790	79/18800	4.68557e-06	0.000164339	0.000121463	IFI30/CD74/NUPR1/S100A6/FTH1/CDKN1A/SOD2/PDGFC/FN1/IGF1/FOSL2/PDGFRA/CCNA2/PDGFB	14	1.60357
BP	GO:0048144	fibroblast proliferation	14/790	81/18800	6.35233e-06	0.000210186	0.000155349	IFI30/CD74/NUPR1/S100A6/FTH1/CDKN1A/SOD2/PDGFC/FN1/IGF1/FOSL2/PDGFRA/CCNA2/PDGFB	14	1.60357
BP	GO:0033273	response to vitamin	14/790	83/18800	8.52501e-06	0.000269973	0.000199538	CXCL10/SOD2/SPP1/ASCL1/KYNU/PTGS2/PPARD/FOLR2/CCND1/POSTN/BMP7/RXRA/HAMP/FES	14	1.60357
BP	GO:0042102	positive regulation of T cell proliferation	14/790	103/18800	0.000102102	0.00196761	0.00145427	HLA-DPB1/HLA-DPA1/ANXA1/IL6ST/HES1/TMIGD2/IGF1/IL1B/HMGB1/HLA-A/PTPN22/PNP/CLECL1/LILRB2	14	1.60357
BP	GO:0002702	positive regulation of production of molecular mediator of immune response	14/790	120/18800	0.000515107	0.00677494	0.00500738	CD74/RSAD2/NR4A3/SLC7A5/IL1B/ATAD5/GPI/HLA-A/IL10/STX4/TNFRSF14/PTPN22/NLRP3/DDX58	14	1.60357
BP	GO:0034614	cellular response to reactive oxygen species	14/790	147/18800	0.00363474	0.027289	0.0201694	ANXA1/FOS/SOD2/MMP2/NR4A3/PPIF/HGF/IL10/BMP7/PDGFRA/MAPK13/GPR37L1/TNFAIP3/CDK1	14	1.60357
BP	GO:0055067	monovalent inorganic cation homeostasis	14/790	157/18800	0.00650101	0.0422766	0.0312468	SLC1A3/PDK4/ATP1B3/SLAMF8/ATP6V0D1/GNAI2/ATP6AP2/RAB20/ATP6V0E2/KCNJ10/SLC12A2/BCL2/DMXL2/SLC12A7	14	1.60357
BP	GO:0032102	negative regulation of response to external stimulus	49/790	429/18800	2.12108e-10	4.64959e-08	3.43653e-08	PLAU/METRNL/ZFP36/FCGR2B/USP18/HLA-DRB1/DUSP1/HTRA1/OAS1/SOCS3/IFI16/PTGER4/APOE/ST6GAL1/SPP1/OAS3/CD9/RHBDF2/SLAMF8/SEMA4D/PARP14/IGF1/ISG15/THBS1/SEMA4A/THBD/FURIN/KLF4/NRP1/PPARD/HGF/HLA-A/IL10/TRIB1/CARD16/FGR/CCL2/SLC12A2/PDGFRA/HAMP/PLAT/TNFRSF1B/A2M/NLRP3/DHX58/SIGLEC10/GRID2/TNFAIP3/PDGFB	49	1.57143
BP	GO:0110053	regulation of actin filament organization	26/790	270/18800	7.62607e-05	0.00155507	0.00114935	S100A10/ARHGAP18/STMN1/CXCL12/PTGER4/VASP/SH3BP1/WASF2/RGCC/CAPG/PPM1F/ARPC2/NRP1/CAPZB/RHOC/RAC1/GPR65/LIMK1/PICK1/CIT/TJP1/TRIOBP/WDR1/PAK2/EVL/GMFG	26	1.56893
BP	GO:0010506	regulation of autophagy	26/790	336/18800	0.00212594	0.0186721	0.0138006	NUPR1/SPTLC2/FEZ1/IFI16/CALCOCO2/ATP6V0D1/DRAM1/HMOX1/VDAC1/BAG3/HIF1A/TRIM22/HSPB1/ATP6V0E2/PSAP/DAPK1/ATP6V0C/HGF/HMGB1/IL10/SLC25A4/BCL2/WIPI1/PTPN22/BMF/DAP	26	1.56893
BP	GO:0043434	response to peptide hormone	33/790	404/18800	0.00022081	0.00356586	0.00263554	NR4A2/ANXA1/NR4A1/BTG2/SOCS3/ZFP36L1/PDK4/CXCL12/FBP1/GNAI2/NR4A3/PKM/IL1B/TIMP1/PTGS2/APRT/LTA4H/MYO5A/PNPT1/CCND3/IL10/BMP7/CFLAR/EGR1/STAT1/PARP1/PLAT/EIF4EBP2/GCLC/EGR2/HADH/SORL1/CCNA2	33	1.5667
BP	GO:0032946	positive regulation of mononuclear cell proliferation	21/790	143/18800	5.72531e-07	2.76338e-05	2.04242e-05	HLA-DPB1/CD74/HLA-DPA1/ANXA1/IL6ST/HES1/CDKN1A/MEF2C/ST6GAL1/TMIGD2/IGF1/GPR183/IL1B/ATAD5/HMGB1/HLA-A/BCL2/PTPN22/PNP/CLECL1/LILRB2	21	1.52753
BP	GO:0043122	regulation of I-kappaB kinase/NF-kappaB signaling	21/790	254/18800	0.00251709	0.0210197	0.0155357	CD74/S100A4/LGALS1/LITAF/SQSTM1/HLA-DRB1/HMOX1/TNFSF10/IL1B/TRIM22/S100B/HSPB1/RHOC/CARD16/SLC44A2/CFLAR/STAT1/TRIM59/TNFAIP3/IFIT5/SLC35B2	21	1.52753
CC	GO:0098858	actin-based cell projection	21/808	217/19594	0.000264524	0.00298384	0.00229997	CD44/ARL4C/CNP/SHTN1/ERMN/USH1C/VASP/SLC7A5/MYO1G/TTYH1/MYO1F/CXADR/MPP1/MYO5A/RHOC/UTRN/MYO10/PDGFRA/TRIOBP/MYO6/IQGAP2	21	1.52753
BP	GO:0048041	focal adhesion assembly	11/790	83/18800	0.000687249	0.00844454	0.00624138	S100A10/VEGFA/ACTN1/APOD/GPM6B/THBS1/PPM1F/NRP1/RAC1/BCL2/FAM107A	11	1.50756
BP	GO:0002709	regulation of T cell mediated immunity	11/790	88/18800	0.00112746	0.011983	0.00885666	HLA-DRA/RSAD2/AHR/FCGR2B/HLA-DRB1/IL1B/HMGB1/HLA-A/NECTIN2/TNFRSF1B/NLRP3	11	1.50756
BP	GO:0036473	cell death in response to oxidative stress	11/790	98/18800	0.00270498	0.0222358	0.0164346	SOD2/NR4A3/HIF1A/HSPB1/FZD1/HGF/IL10/ARL6IP5/BCL2/PARP1/GPR37L1	11	1.50756
BP	GO:0009135	purine nucleoside diphosphate metabolic process	11/790	103/18800	0.00398858	0.0291848	0.0215706	NUPR1/FBP1/PKM/IGF1/HIF1A/MPP1/HK3/GPI/LDHA/ALDOC/ZBTB20	11	1.50756
BP	GO:0009179	purine ribonucleoside diphosphate metabolic process	11/790	103/18800	0.00398858	0.0291848	0.0215706	NUPR1/FBP1/PKM/IGF1/HIF1A/MPP1/HK3/GPI/LDHA/ALDOC/ZBTB20	11	1.50756
BP	GO:0031532	actin cytoskeleton reorganization	11/790	111/18800	0.00700729	0.0440973	0.0325925	ANXA1/CSF1R/CXADR/NRP1/GPR65/PDGFRA/SIPA1L1/TJP1/IQGAP2/FES/GMFG	11	1.50756
BP	GO:0009185	ribonucleoside diphosphate metabolic process	11/790	112/18800	0.00748456	0.0456368	0.0337303	NUPR1/FBP1/PKM/IGF1/HIF1A/MPP1/HK3/GPI/LDHA/ALDOC/ZBTB20	11	1.50756
CC	GO:1904724	tertiary granule lumen	11/808	55/19594	1.2445e-05	0.00026996	0.000208088	LYZ/FTH1/CTSD/CST3/CSTB/METTL7A/LTA4H/PTPN6/HBB/ALDOC/CNN2	11	1.50756
KEGG	hsa05144	Malaria	11/429	50/8164	4.30611e-05	0.000567283	0.000435538	CXCL8/ICAM1/PECAM1/THBS1/IL1B/HBA2/HGF/HBA1/HBB/IL10/CCL2	11	1.50756
BP	GO:0002706	regulation of lymphocyte mediated immunity	16/790	175/18800	0.00295091	0.0233806	0.0172807	HLA-DRA/RSAD2/AHR/FCGR2B/HLA-DRB1/IL1B/PTPN6/ATAD5/HMGB1/HLA-A/IL10/NECTIN2/CADM1/TNFRSF1B/NLRP3/KLRC2	16	1.5
BP	GO:0043123	positive regulation of I-kappaB kinase/NF-kappaB signaling	16/790	188/18800	0.00591988	0.0389794	0.0288098	CD74/S100A4/LGALS1/LITAF/HLA-DRB1/HMOX1/TNFSF10/IL1B/TRIM22/S100B/RHOC/CARD16/SLC44A2/CFLAR/IFIT5/SLC35B2	16	1.5
KEGG	hsa05169	Epstein-Barr virus infection	37/429	202/8164	1.45841e-11	2.20949e-09	1.69636e-09	HLA-DPB1/HLA-DRA/VIM/HLA-DPA1/HLA-DMA/HLA-DQB1/CD44/HLA-DOA/HES1/HLA-DQA1/HLA-DRB1/CXCL10/CDKN1A/OAS1/ICAM1/GADD45B/OAS3/ISG15/EIF2AK2/IFNAR1/OAS2/RAC1/HLA-A/CCND1/CCND3/RUNX3/RBPJ/IRF7/MAP2K3/CDK2/BCL2/STAT1/MAPK13/APAF1/CCNA2/DDX58/TNFAIP3	37	1.47959
BP	GO:0002683	negative regulation of immune system process	46/790	425/18800	4.33129e-09	5.17885e-07	3.8277e-07	CD74/GPNMB/LGALS3/AHR/ANXA1/FCGR2B/USP18/VSIR/HLA-DOA/HLA-DRB1/TYROBP/DUSP1/OAS1/IFI16/CX3CR1/APOD/CXCL12/PTGER4/OAS3/RHBDF2/SLAMF8/SAMSN1/PARP14/HMOX1/TSC22D3/ISG15/THBS1/FURIN/PTPN6/ID2/HMGB1/HLA-A/PAG1/IL10/RUNX3/TRIB1/TNFRSF14/FGR/CCL2/PTPN22/SOCS6/LILRB3/A2M/DHX58/LILRB2/TNFAIP3	46	1.47442
BP	GO:0031589	cell-substrate adhesion	30/790	364/18800	0.000361057	0.00520417	0.00384642	PLAU/SRGAP2/S100A10/CD44/ITGA4/VEGFA/ACTN1/APOD/ST6GAL1/ZYX/GPM6B/CD63/FN1/MYO1G/TTYH1/THBS1/MSLN/PPM1F/ARPC2/NRP1/PPARD/RAC1/EDIL3/RIN2/UTRN/BCL2/SIGLEC1/TRIOBP/FAM107A/PDGFB	30	1.46059
BP	GO:0031099	regeneration	23/790	188/18800	4.32419e-06	0.000154759	0.000114383	ANXA1/CDKN1A/APOD/CXCL12/MMP2/SPP1/CD9/HMOX1/NR4A3/IGF1/KLK6/KLF4/PPARD/HGF/PNPT1/OMG/CCND1/IL10/CFLAR/BCL2/HAMP/CCNA2/CDK1	23	1.4596
BP	GO:0007249	I-kappaB kinase/NF-kappaB signaling	23/790	288/18800	0.0025151	0.0210197	0.0155357	CD74/S100A4/LGALS1/LITAF/SQSTM1/HLA-DRB1/CX3CR1/HMOX1/TNFSF10/BCL3/IL1B/TRIM22/S100B/HSPB1/RHOC/CARD16/SLC44A2/CFLAR/STAT1/TRIM59/TNFAIP3/IFIT5/SLC35B2	23	1.4596
BP	GO:0051017	actin filament bundle assembly	18/790	158/18800	0.000118466	0.0022101	0.00163349	S100A10/STMN1/ACTN1/PTGER4/ZYX/USH1C/WASF2/RGCC/PPM1F/NRP1/RHOC/RAC1/GPR65/LIMK1/TJP1/PAK2/FAM107A/EVL	18	1.41421
BP	GO:0001936	regulation of endothelial cell proliferation	18/790	178/18800	0.000520811	0.00679897	0.00502514	NR4A1/ITGA4/VEGFA/MEF2C/CXCL12/APOE/VASH1/HMOX1/THBS1/HIF1A/RGCC/NRP1/HMGB1/IL10/CCL2/STAT1/KRIT1/PDGFB	18	1.41421
BP	GO:0043405	regulation of MAP kinase activity	18/790	183/18800	0.000723542	0.00883191	0.00652769	VEGFA/DUSP1/SPRY1/RGS2/APOE/PDGFC/ADAM8/THBS1/IL1B/PTPN6/TRIB1/BMP7/PTPN22/TNFRSF11A/SORL1/MAPK8IP1/FGD2/PDGFB	18	1.41421
BP	GO:0002347	response to tumor cell	8/790	42/18800	0.000311007	0.00462205	0.00341617	AHR/HLA-DRB1/CALM2/KLF4/DAPK1/HMGB1/HLA-A/NECTIN2	8	1.41421
BP	GO:0071526	semaphorin-plexin signaling pathway	8/790	43/18800	0.000368194	0.00527744	0.00390057	PLXNC1/PLXNA1/PLXND1/SEMA4D/SH3BP1/SEMA4A/NRP1/RAC1	8	1.41421
BP	GO:0002673	regulation of acute inflammatory response	8/790	47/18800	0.000688596	0.00844454	0.00624138	FCGR2B/IL6ST/OSM/ADAM8/IL1B/PTGS2/TNFRSF11A/NLRP3	8	1.41421
BP	GO:0070228	regulation of lymphocyte apoptotic process	8/790	57/18800	0.00250314	0.0209698	0.0154988	CD74/LGALS3/ADAM8/TSC22D3/HIF1A/IL10/FOXP1/DOCK8	8	1.41421
BP	GO:0048247	lymphocyte chemotaxis	8/790	64/18800	0.00518759	0.0356777	0.0263695	CXCL10/ADAM8/TNFSF14/GPR183/CXCL16/CH25H/CCL2/SLC12A2	8	1.41421
BP	GO:0035914	skeletal muscle cell differentiation	8/790	65/18800	0.00570331	0.0381745	0.0282149	NUPR1/NR4A1/BTG2/FOS/MEF2C/SOX8/EGR1/EGR2	8	1.41421
BP	GO:0045600	positive regulation of fat cell differentiation	8/790	67/18800	0.00685085	0.0434769	0.0321339	METRNL/ZFP36/ZFP36L1/SOX13/PTGS2/PPARD/ID2/BMP7	8	1.41421
BP	GO:1904377	positive regulation of protein localization to cell periphery	8/790	67/18800	0.00685085	0.0434769	0.0321339	LGALS3/EPB41L2/SQSTM1/PTPN9/STX3/WNK3/ATP2B4/STX4	8	1.41421
BP	GO:0032370	positive regulation of lipid transport	8/790	69/18800	0.00816474	0.0485913	0.035914	ANXA2/APOE/SPP1/IL1B/LIPG/ATP8A1/TNFRSF11A/ACSL1	8	1.41421
BP	GO:0050922	negative regulation of chemotaxis	8/790	69/18800	0.00816474	0.0485913	0.035914	DUSP1/ST6GAL1/SLAMF8/SEMA4D/THBS1/SEMA4A/NRP1/CCL2	8	1.41421
CC	GO:0016459	myosin complex	8/808	56/19594	0.00198639	0.01556	0.0119938	MYO1G/MYO9B/MYO1F/MYO5A/MYL12A/MYO10/BMF/MYO6	8	1.41421
KEGG	hsa04216	Ferroptosis	8/429	41/8164	0.00112332	0.0077356	0.00593909	FTH1/FTL/TF/SLC40A1/HMOX1/STEAP3/GCLC/ACSL1	8	1.41421
MF	GO:0003779	actin binding	41/793	439/18410	2.91914e-06	0.000359054	0.000304644	S100A4/LSP1/EPB41L2/FXYD5/IQGAP1/SHTN1/TLN2/ERMN/ACTN1/NEXN/MOBP/USH1C/VASP/VASH1/ANLN/MYO1G/WASF2/MYO9B/MYO1F/CAPG/PHACTR3/MYO5A/ARPC2/CAPZB/PHACTR2/GAS2L3/MARCKSL1/UTRN/MYO10/PDLIM5/PICK1/CNN2/TRIOBP/MYO6/WDR1/FAM107A/WIPF1/IQGAP2/EVL/DIAPH2/GMFG	41	1.40556
BP	GO:1901990	regulation of mitotic cell cycle phase transition	25/790	321/18800	0.00235115	0.0200152	0.0147933	GPNMB/ANXA1/CDKN1A/DUSP1/ZFP36L1/ANLN/RGCC/SPDL1/KLF4/PTPN6/ATAD5/ID2/NABP1/CCND1/CCND3/RPL26/CCL2/CENPJ/CDK2/BCL2/FOXN3/CTDSP2/FAM107A/NDC80/CDK1	25	1.4
BP	GO:1904062	regulation of cation transmembrane transport	25/790	352/18800	0.00760865	0.0462764	0.034203	PLP1/FXYD5/CXCL10/KCNAB2/MEF2C/RGS2/ATP1B3/CD63/SLC43A2/CALM1/VDAC1/PPIF/CALM2/AHNAK/WNK3/PTPN6/ATP2B4/DAPK1/GSTM2/GSTO1/CCL2/UTRN/CACNB4/HAMP/SESTD1	25	1.4
KEGG	hsa05418	Fluid shear stress and atherosclerosis	25/429	139/8164	4.80161e-08	2.2274e-06	1.71011e-06	SQSTM1/VEGFA/DUSP1/FOS/MEF2C/ICAM1/MMP2/CTSL/PECAM1/HMOX1/CALM1/CALM2/IL1B/THBD/GSTM4/RAC1/GSTM2/GSTO1/CCL2/BCL2/MAPK13/PLAT/GSTM3/NCF2/PDGFB	25	1.4
KEGG	hsa05167	Kaposi sarcoma-associated herpesvirus infection	25/429	194/8164	2.66708e-05	0.000404062	0.000310223	CLEC2B/IFNGR1/ZFP36/IL6ST/CXCL8/CDKN1A/VEGFA/FOS/ICAM1/CALM1/CALM2/HIF1A/EIF2AK2/PTGS2/IFNAR1/RAC1/HLA-A/CXCL2/CCND1/IRF7/STAT1/MAPK13/GNB1/UBC/PDGFB	25	1.4
BP	GO:0009408	response to heat	13/790	109/18800	0.000653259	0.00816341	0.0060336	CD14/CXCL10/CXCL12/IER5/HSPA6/HMOX1/IGF1/BAG3/THBS1/PTGS2/HSPB1/GCLC/DNAJB1	13	1.38675
BP	GO:0071901	negative regulation of protein serine/threonine kinase activity	13/790	122/18800	0.00186573	0.0171003	0.0126389	CDKN1A/DUSP1/SPRY1/RGS2/APOE/IL1B/PKIB/PTPN6/BMP7/PTPN22/SORL1/MAPK8IP1/TNFAIP3	13	1.38675
BP	GO:0001952	regulation of cell-matrix adhesion	13/790	123/18800	0.00200805	0.0178452	0.0131894	PLAU/S100A10/VEGFA/APOD/GPM6B/THBS1/PPM1F/NRP1/RAC1/RIN2/UTRN/BCL2/FAM107A	13	1.38675
BP	GO:0014065	phosphatidylinositol 3-kinase signaling	13/790	144/18800	0.0077369	0.0469373	0.0346915	OSM/ZFP36L1/PDGFC/FN1/SEMA4D/IGF1/PTPN6/PPARD/HGF/FGR/UNC5B/PDGFRA/PDGFB	13	1.38675
KEGG	hsa05133	Pertussis	13/429	76/8164	0.000142773	0.001545	0.00118619	CD14/CXCL8/FOS/LY96/GNAI2/CALM1/CALM2/IL1B/IL10/MAPK13/C1S/C1R/NLRP3	13	1.38675
KEGG	hsa04620	Toll-like receptor signaling pathway	13/429	104/8164	0.00300534	0.018584	0.0142681	CD14/CXCL8/CXCL10/FOS/SPP1/LY96/IL1B/IFNAR1/RAC1/IRF7/MAP2K3/STAT1/MAPK13	13	1.38675
KEGG	hsa04066	HIF-1 signaling pathway	13/429	109/8164	0.00453074	0.0245145	0.0188213	IFNGR1/CDKN1A/TF/VEGFA/HMOX1/IGF1/EIF4EBP1/HIF1A/TIMP1/HK3/LDHA/BCL2/ALDOC	13	1.38675
BP	GO:0090066	regulation of anatomical structure size	34/790	487/18800	0.00273724	0.0224309	0.0165788	ARHGAP18/VEGFA/SHTN1/RGS2/SOD2/CXCL12/MMP2/APOE/SPP1/USH1C/VASP/FN1/SEMA4D/SH3BP1/SEMA4A/PTGS2/WNK3/CAPG/ARPC2/NRP1/CAPZB/PPARD/RAC1/LIMK1/SLC12A2/CYSLTR1/DIP2B/CIT/OLFM1/TRIOBP/GCLC/WDR1/SLC12A7/EVL	34	1.37199
BP	GO:0043087	regulation of GTPase activity	27/790	364/18800	0.00318823	0.0249975	0.0184757	SRGAP2/S100A10/IQGAP1/SPRY1/STMN1/PLXNC1/PLXNA1/PLXND1/RAPGEF1/ARHGAP12/IQSEC1/SEMA4D/SH3BP1/TBC1D8/AMOT/RABGAP1L/TBC1D2B/GPR65/TMED2/ADPRH/RGS16/CCL2/SIPA1L1/IQGAP2/DOCK8/FGD2/RGL1	27	1.34715
MF	GO:0044389	ubiquitin-like protein ligase binding	27/793	317/18410	0.000611039	0.0202348	0.0171685	HSPA7/SQSTM1/CDKN1A/CKB/TUBA1B/HSPA6/RPL23/ISG15/HIF1A/PARP9/ATP6V0C/GPI/APBB1/TRIB1/TNFRSF14/BCL2/STAT1/RAD18/RNF8/CACYBP/PTPN22/TNFRSF1B/AUP1/TRIOBP/UBC/EGR2/DDX58	27	1.34715
BP	GO:0050769	positive regulation of neurogenesis	20/790	222/18800	0.00114082	0.0120762	0.00892553	IL6ST/HES1/VEGFA/SHTN1/PLXNC1/PLXNA1/PLXND1/CX3CR1/CXCL12/FN1/SEMA4D/ASCL1/HIF1A/IL1B/NRP1/ID2/SOX8/LIMK1/TNFRSF1B/EGR2	20	1.34164
BP	GO:0048588	developmental cell growth	20/790	227/18800	0.0014945	0.0146672	0.0108406	ITGA4/IQGAP1/VEGFA/SHTN1/PLXNA1/RGS2/CXCL12/APOE/SPP1/FN1/SEMA4D/IGF1/PARP2/SEMA4A/NRP1/LIMK1/PDLIM5/DIP2B/HAMP/OLFM1	20	1.34164
BP	GO:0071695	anatomical structure maturation	20/790	246/18800	0.00380673	0.0280493	0.0207313	NR4A2/HES1/VEGFA/CX3CR1/MMP2/SEMA4D/ABHD2/ASCL1/IGF1/TFCP2L1/HIF1A/ATP6AP2/EPAS1/FAM20C/SOX8/RBPJ/SNX10/BCL2/PICK1/AKR1B1	20	1.34164
BP	GO:0032868	response to insulin	20/790	259/18800	0.00669943	0.0428259	0.0316527	SOCS3/ZFP36L1/PDK4/FBP1/GNAI2/PKM/IL1B/APRT/MYO5A/CCND3/IL10/CFLAR/EGR1/STAT1/PARP1/EIF4EBP2/GCLC/EGR2/HADH/SORL1	20	1.34164
BP	GO:0003018	vascular process in circulatory system	20/790	263/18800	0.00788523	0.0474154	0.0350449	SLC1A3/VEGFA/ABCC3/RGS2/SOD2/MMP2/APOE/SLC15A2/SLC7A5/SLCO2B1/SLC2A3/PTGS2/ATP2B4/PPARD/ATP8A1/SLC12A2/CYSLTR1/ABCC5/TJP1/GCLC	20	1.34164
BP	GO:1902165	regulation of intrinsic apoptotic signaling pathway in response to DNA damage by p53 class mediator	5/790	17/18800	0.000524859	0.00681799	0.0050392	CD74/CD44/ATAD5/RPL26/BCL2	5	1.34164
BP	GO:0043691	reverse cholesterol transport	5/790	20/18800	0.00118416	0.0122635	0.00906402	ABCG1/APOE/SCARB1/ABCA1/LIPG	5	1.34164
BP	GO:0060445	branching involved in salivary gland morphogenesis	5/790	22/18800	0.00187594	0.0171046	0.012642	PLXNA1/PLXND1/NRP1/HGF/BMP7	5	1.34164
BP	GO:0051894	positive regulation of focal adhesion assembly	5/790	26/18800	0.00407828	0.0295943	0.0218732	S100A10/VEGFA/PPM1F/NRP1/RAC1	5	1.34164
BP	GO:0002418	immune response to tumor cell	5/790	27/18800	0.00483485	0.0335569	0.024802	AHR/HLA-DRB1/HMGB1/HLA-A/NECTIN2	5	1.34164
BP	GO:0010818	T cell chemotaxis	5/790	28/18800	0.00568586	0.0381745	0.0282149	CXCL10/TNFSF14/GPR183/CXCL16/SLC12A2	5	1.34164
BP	GO:1903672	positive regulation of sprouting angiogenesis	5/790	28/18800	0.00568586	0.0381745	0.0282149	VEGFA/PKM/KLF4/IL10/TJP1	5	1.34164
BP	GO:0010575	positive regulation of vascular endothelial growth factor production	5/790	29/18800	0.00663718	0.0424796	0.0313968	IL6ST/C5AR1/HIF1A/IL1B/PTGS2	5	1.34164
BP	GO:0097421	liver regeneration	5/790	29/18800	0.00663718	0.0424796	0.0313968	HMOX1/PNPT1/CCND1/IL10/HAMP	5	1.34164
BP	GO:1903203	regulation of oxidative stress-induced neuron death	5/790	29/18800	0.00663718	0.0424796	0.0313968	NR4A3/HIF1A/FZD1/IL10/PARP1	5	1.34164
CC	GO:0016471	vacuolar proton-transporting V-type ATPase complex	5/808	25/19594	0.00314537	0.0227434	0.0175309	ATP6V0D1/ATP6AP2/ATP6V1F/ATP6V0E2/ATP6V0C	5	1.34164
CC	GO:0033176	proton-transporting V-type ATPase complex	5/808	27/19594	0.00446511	0.02998	0.0231089	ATP6V0D1/ATP6AP2/ATP6V1F/ATP6V0E2/ATP6V0C	5	1.34164
MF	GO:0030169	low-density lipoprotein particle binding	5/793	18/18410	0.000785077	0.0227461	0.0192992	MSR1/SCARB1/PLTP/THBS1/SORL1	5	1.34164
BP	GO:0071900	regulation of protein serine/threonine kinase activity	36/790	372/18800	3.05328e-06	0.000116401	8.60322e-05	CDKN1A/IQGAP1/VEGFA/DUSP1/SPRY1/HERC5/RGS2/CSF1R/APOE/PDGFC/ADAM8/FAM20A/CALM1/CALM2/THBS1/IL1B/PKIB/RGCC/PTPN6/ATP2B4/CCND1/CCND3/TRIB1/BMP7/PSRC1/CCNL1/PTPN22/TNFRSF11A/PIH1D1/SORL1/CCNA2/MAPK8IP1/ACSL1/FGD2/TNFAIP3/PDGFB	36	1.33333
BP	GO:0001933	negative regulation of protein phosphorylation	29/790	341/18800	0.000267837	0.0040962	0.00302751	CDKN1A/DUSP1/SPRY1/SOCS3/RGS2/GADD45B/APOE/SEMA4D/SAMSN1/PARP14/CALM1/CALM2/IL1B/PKIB/HSPB1/PPM1F/PTPN6/IGFBP3/PRKRIP1/HGF/TRIB1/TMED2/BMP7/PTPN22/CTDSP2/SORL1/PAK2/MAPK8IP1/TNFAIP3	29	1.29987
BP	GO:0010959	regulation of metal ion transport	29/790	403/18800	0.00354753	0.0269704	0.0199339	LGALS3/PLP1/FXYD5/HES1/CXCL10/TF/KCNAB2/CXCL12/ATP1B3/CD63/GNAI2/CALM1/VDAC1/CALM2/AHNAK/PTGS2/WNK3/PTPN6/ATP2B4/GSTM2/GSTO1/CCL2/UTRN/BCL2/CACNB4/HAMP/LILRB2/PDGFB/SESTD1	29	1.29987
CC	GO:0045177	apical part of cell	29/808	424/19594	0.0055597	0.0360422	0.0277817	ANXA1/CD44/MAL/TF/C5AR1/ATP1B3/USH1C/CTSL/FN1/VASH1/ATP6V0D1/SLC15A2/SLC7A5/SLCO2B1/ATP6AP2/STX3/SNX10/SLC12A2/SLC2A5/RAB27A/CYBRD1/HAMP/PLAT/ABCC5/TJP1/SLC16A3/CHL1/TUBG1/IFIT5	29	1.29987
BP	GO:0070997	neuron death	38/790	353/18800	1.1217e-07	7.56573e-06	5.59186e-06	GPNMB/NR4A2/FCGR2B/IL6ST/NUPR1/BTG2/TYROBP/FOS/MEF2C/CX3CR1/TRIM2/SOD2/APOE/ADAM8/HMOX1/NR4A3/ASCL1/PARP2/HIF1A/FZD1/NRP1/GPI/IL10/DHCR24/CTSZ/CCL2/ARL6IP5/EGR1/UNC5B/BCL2/PARP1/APAF1/CIT/TNFRSF1B/GCLC/SORL1/CHL1/GRID2	38	1.29777
BP	GO:0007346	regulation of mitotic cell cycle	38/790	478/18800	0.000133126	0.00240679	0.00177886	GPNMB/ANXA1/HES1/CDKN1A/IQGAP1/BTG2/DUSP1/SDCBP/ZFP36L1/ANLN/ASCL1/BRINP2/IGF1/EIF4EBP1/IL1B/RGCC/SPDL1/KLF4/PTPN6/ATAD5/ID2/NABP1/CCND1/CCND3/IL10/RPL26/BMP7/CCL2/CENPJ/CDK2/BCL2/KIF20B/FOXN3/CTDSP2/FAM107A/NDC80/PDGFB/CDK1	38	1.29777
BP	GO:0060284	regulation of cell development	38/790	500/18800	0.000327578	0.00480052	0.00354808	BHLHE41/S100A10/BHLHE40/IL6ST/HES1/VEGFA/SHTN1/TYROBP/PLXNC1/PLXNA1/PLXND1/CX3CR1/CXCL12/SPP1/FN1/SLAMF8/SEMA4D/ASCL1/IGF1/HIF1A/SEMA4A/IL1B/ARPC2/NRP1/ID2/RAC1/SOX8/TRIB1/BMP7/LIMK1/BCL2/GPR37L1/DIP2B/TNFRSF1B/TRIOBP/HES6/EGR2/SORL1	38	1.29777
BP	GO:0030038	contractile actin filament bundle assembly	15/790	107/18800	4.0492e-05	0.000934336	0.000690571	S100A10/STMN1/PTGER4/ZYX/WASF2/RGCC/PPM1F/NRP1/RHOC/RAC1/GPR65/LIMK1/TJP1/PAK2/EVL	15	1.29099
BP	GO:0043149	stress fiber assembly	15/790	107/18800	4.0492e-05	0.000934336	0.000690571	S100A10/STMN1/PTGER4/ZYX/WASF2/RGCC/PPM1F/NRP1/RHOC/RAC1/GPR65/LIMK1/TJP1/PAK2/EVL	15	1.29099
BP	GO:0072676	lymphocyte migration	15/790	119/18800	0.000139425	0.00248232	0.00183469	CXCL10/ITGA4/APOD/CXCL12/ICAM1/ADAM8/TNFSF14/MYO1G/GPR183/CXCL16/CH25H/TNFRSF14/CCL2/SLC12A2/DOCK8	15	1.29099
BP	GO:0010212	response to ionizing radiation	15/790	142/18800	0.00094596	0.010634	0.0078596	ANXA1/CRYAB/CXCL10/CDKN1A/IFI16/SOD2/THBD/NABP1/CCND1/RPL26/EGR1/BCL2/PARP1/RNF8/HAMP	15	1.29099
BP	GO:0007568	aging	15/790	163/18800	0.00369303	0.0275199	0.02034	CRYAB/CNP/FOS/APOD/SOD2/MMP2/TIMP1/PTGS2/IL10/SLC12A2/APAF1/HAMP/TNFRSF1B/GCLC/MBD2	15	1.29099
BP	GO:2000514	regulation of CD4-positive, alpha-beta T cell activation	10/790	66/18800	0.000405344	0.00564157	0.0041697	HLA-DRA/ANXA1/VSIR/HLA-DRB1/NFKBIZ/CD83/NFKBID/HMGB1/RUNX3/NLRP3	10	1.26491
BP	GO:0150116	regulation of cell-substrate junction organization	10/790	68/18800	0.000518011	0.00677924	0.00501056	S100A10/VEGFA/APOD/IQSEC1/GPM6B/THBS1/PPM1F/NRP1/RAC1/FAM107A	10	1.26491
BP	GO:0045123	cellular extravasation	10/790	73/18800	0.000916941	0.0104338	0.00771163	ITGA4/CX3CR1/SELPLG/CXCL12/PTGER4/ICAM1/ADAM8/PECAM1/JAML/CCL2	10	1.26491
BP	GO:0050772	positive regulation of axonogenesis	10/790	77/18800	0.0013929	0.0138005	0.0102	VEGFA/SHTN1/PLXNC1/PLXNA1/PLXND1/CXCL12/FN1/SEMA4D/NRP1/LIMK1	10	1.26491
BP	GO:0009123	nucleoside monophosphate metabolic process	10/790	78/18800	0.00153885	0.0148822	0.0109995	CMPK2/DPYD/APRT/IMPDH1/MPP1/DTYMK/PNP/UPP1/TK1/RFK	10	1.26491
BP	GO:0006096	glycolytic process	10/790	81/18800	0.00205264	0.0182107	0.0134596	NUPR1/FBP1/PKM/IGF1/HIF1A/HK3/GPI/LDHA/ALDOC/ZBTB20	10	1.26491
BP	GO:0006757	ATP generation from ADP	10/790	82/18800	0.00225173	0.019422	0.0143548	NUPR1/FBP1/PKM/IGF1/HIF1A/HK3/GPI/LDHA/ALDOC/ZBTB20	10	1.26491
BP	GO:1904705	regulation of vascular associated smooth muscle cell proliferation	10/790	86/18800	0.00320866	0.0250828	0.0185388	CDKN1A/MEF2C/SOD2/MMP2/GNAI2/HMOX1/NR4A3/IGF1/IL10/PDGFB	10	1.26491
BP	GO:1990874	vascular associated smooth muscle cell proliferation	10/790	87/18800	0.0034923	0.0266275	0.0196805	CDKN1A/MEF2C/SOD2/MMP2/GNAI2/HMOX1/NR4A3/IGF1/IL10/PDGFB	10	1.26491
BP	GO:0046031	ADP metabolic process	10/790	90/18800	0.00446418	0.0317809	0.0234893	NUPR1/FBP1/PKM/IGF1/HIF1A/HK3/GPI/LDHA/ALDOC/ZBTB20	10	1.26491
BP	GO:1900407	regulation of cellular response to oxidative stress	10/790	92/18800	0.00522231	0.0357277	0.0264064	SOD2/NR4A3/HIF1A/HSPB1/FZD1/HGF/IL10/BMP7/PARP1/GPR37L1	10	1.26491
KEGG	hsa05120	Epithelial cell signaling in Helicobacter pylori infection	10/429	70/8164	0.00336918	0.0200169	0.0153682	HBEGF/CXCL8/ATP6V0D1/ATP6V1F/ATP6V0E2/RAC1/ATP6V0C/CXCL2/MAPK13/TJP1	10	1.26491
BP	GO:0052126	movement in host environment	24/790	177/18800	4.13426e-07	2.09138e-05	1.54575e-05	CD74/LGALS1/CXCL8/LY6E/HLA-DRB1/MOG/IFITM1/CIITA/SELPLG/ICAM1/VAMP8/CTSL/SCARB1/CHMP1B/CLEC5A/TRIM22/CXADR/NRP1/CH25H/TNFRSF14/NECTIN2/SIGLEC1/TRIM59/CDK1	24	1.22474
BP	GO:0043523	regulation of neuron apoptotic process	24/790	207/18800	6.88721e-06	0.000223221	0.000164983	NR4A2/IL6ST/NUPR1/BTG2/TYROBP/MEF2C/CX3CR1/TRIM2/SOD2/APOE/ADAM8/HMOX1/ASCL1/HIF1A/NRP1/GPI/IL10/CCL2/UNC5B/BCL2/PARP1/GCLC/CHL1/GRID2	24	1.22474
BP	GO:0045927	positive regulation of growth	24/790	256/18800	0.000213389	0.00348646	0.00257686	HBEGF/S100A9/VEGFA/SHTN1/YBX3/SDCBP/MEF2C/CXCL12/FN1/SEMA4D/S100A8/IGF1/PARP2/TFCP2L1/PPM1F/NRP1/PPARD/CXCL16/RBPJ/LIMK1/BCL2/HAMP/CDK1/EXOSC9	24	1.22474
CC	GO:0005938	cell cortex	24/808	310/19594	0.00242231	0.0182572	0.0140729	EPB41L2/TNFAIP2/IQGAP1/ERMN/ACTN1/MOBP/ANLN/MYO9B/MPP1/FNBP1/CAPZB/RHOC/NRBP1/RAC1/RTKN/CTSZ/CTTNBP2/UTRN/MYO10/RND3/HAMP/MYO6/WDR1/EXOC3	24	1.22474
BP	GO:0030307	positive regulation of cell growth	17/790	163/18800	0.000517008	0.00677924	0.00501056	HBEGF/S100A9/VEGFA/SHTN1/SDCBP/CXCL12/FN1/SEMA4D/S100A8/IGF1/PARP2/NRP1/CXCL16/LIMK1/BCL2/HAMP/EXOSC9	17	1.21268
BP	GO:0046578	regulation of Ras protein signal transduction	17/790	187/18800	0.00235836	0.0200442	0.0148147	ADGRG1/SQSTM1/MCF2L/SPRY1/STMN1/APOE/IQSEC1/FBP1/ABCA1/CYTH4/IGF1/SH3BP1/MYO9B/NRP1/RAC1/GPR65/DENND4B	17	1.21268
BP	GO:0002064	epithelial cell development	17/790	203/18800	0.00545176	0.0368187	0.0272128	VIM/IL6ST/IQGAP1/VEGFA/RAPGEF1/ICAM1/PECAM1/ST14/TFCP2L1/HIF1A/IL1B/SOX8/FOSL2/TJP1/AKR1B1/GSTM3/PDGFB	17	1.21268
BP	GO:0031346	positive regulation of cell projection organization	26/790	341/18800	0.00260199	0.0215237	0.0159082	P2RY12/S100A9/FEZ1/VEGFA/SHTN1/PLXNC1/PLXNA1/PLXND1/RAPGEF1/RGS2/CXCL12/APOE/FN1/SEMA4D/ANLN/WASF2/FZD1/ARPC2/NRP1/RAC1/HGF/BMP7/LIMK1/CENPJ/CFLAR/FES	26	1.1767
BP	GO:0048662	negative regulation of smooth muscle cell proliferation	12/790	73/18800	4.8464e-05	0.00109429	0.000808791	CDKN1A/MEF2C/APOD/SOD2/APOE/HMOX1/NDRG2/IGFBP3/PPARD/IL10/TRIB1/TNFAIP3	12	1.1547
BP	GO:0014068	positive regulation of phosphatidylinositol 3-kinase signaling	12/790	79/18800	0.000107214	0.00204367	0.00151048	OSM/PDGFC/FN1/SEMA4D/IGF1/PTPN6/PPARD/HGF/FGR/UNC5B/PDGFRA/PDGFB	12	1.1547
BP	GO:0046849	bone remodeling	12/790	88/18800	0.000304588	0.00455238	0.00336468	TF/PDK4/CSF1R/SPP1/ADAM8/TMEM119/TPP1/SNX10/HAMP/TNFRSF11A/MITF/TNFAIP3	12	1.1547
BP	GO:0014066	regulation of phosphatidylinositol 3-kinase signaling	12/790	111/18800	0.00243451	0.0206247	0.0152438	OSM/PDGFC/FN1/SEMA4D/IGF1/PTPN6/PPARD/HGF/FGR/UNC5B/PDGFRA/PDGFB	12	1.1547
BP	GO:0043500	muscle adaptation	12/790	118/18800	0.00403932	0.0294741	0.0217844	IL6ST/RGS2/HMOX1/NR4A3/IGF1/PARP2/IL1B/ATP2B4/CFLAR/PARP1/HAMP/TNFRSF1B	12	1.1547
BP	GO:0010811	positive regulation of cell-substrate adhesion	12/790	122/18800	0.00528251	0.0360458	0.0266415	S100A10/VEGFA/FN1/PPM1F/ARPC2/NRP1/RAC1/EDIL3/RIN2/UTRN/TRIOBP/PDGFB	12	1.1547
BP	GO:0046683	response to organophosphorus	12/790	124/18800	0.00600908	0.0395172	0.0292073	P2RY12/AHR/FOS/RAPGEF1/ZFP36L1/FOSB/IL1B/THBD/PTGS2/PNPT1/STAT1/PLAT	12	1.1547
CC	GO:0030175	filopodium	12/808	105/19594	0.00129216	0.0107174	0.00826105	ARL4C/SHTN1/ERMN/VASP/MYO1G/TTYH1/CXADR/MYO5A/UTRN/MYO10/MYO6/IQGAP2	12	1.1547
CC	GO:0005884	actin filament	12/808	113/19594	0.00242783	0.0182572	0.0140729	ANXA1/IQGAP1/ACTN1/MYO9B/AMOT/MYO5A/RAC1/GAS2L3/PDLIM5/MYO6/WIPF1/DIAPH2	12	1.1547
KEGG	hsa04625	C-type lectin receptor signaling pathway	12/429	104/8164	0.0081383	0.041795	0.0320886	LSP1/FCER1G/CALM1/CALM2/BCL3/IL1B/PTGS2/IL10/STAT1/MAPK13/EGR2/NLRP3	12	1.1547
BP	GO:0061572	actin filament bundle organization	19/790	162/18800	5.20394e-05	0.00115238	0.00085173	S100A10/SHTN1/STMN1/ACTN1/PTGER4/ZYX/USH1C/WASF2/RGCC/PPM1F/NRP1/RHOC/RAC1/GPR65/LIMK1/TJP1/PAK2/FAM107A/EVL	19	1.14708
BP	GO:0050731	positive regulation of peptidyl-tyrosine phosphorylation	19/790	190/18800	0.000424456	0.00586105	0.00433192	CD74/HBEGF/CD44/IL6ST/OSM/HES1/VEGFA/CSF1R/SEMA4D/PECAM1/PARP14/IGF1/NRP1/PARP9/HGF/TNFRSF14/UNC119/PAK2/PDGFB	19	1.14708
BP	GO:0010810	regulation of cell-substrate adhesion	19/790	217/18800	0.00208128	0.0183541	0.0135656	PLAU/S100A10/VEGFA/APOD/ST6GAL1/GPM6B/FN1/THBS1/PPM1F/ARPC2/NRP1/RAC1/EDIL3/RIN2/UTRN/BCL2/TRIOBP/FAM107A/PDGFB	19	1.14708
BP	GO:0048762	mesenchymal cell differentiation	19/790	244/18800	0.00742372	0.0454142	0.0335657	S100A4/HES1/SPRY1/SDCBP/MEF2C/FN1/SEMA4D/HIF1A/SEMA4A/IL1B/RGCC/NRP1/HGF/SOX8/RBPJ/BMP7/BCL2/STAT1/OLFM1	19	1.14708
BP	GO:0050920	regulation of chemotaxis	28/790	225/18800	2.83976e-07	1.60645e-05	1.18733e-05	P2RY12/CD74/CXCL8/CXCL10/VEGFA/DUSP1/CX3CR1/CSF1R/CXCL12/ST6GAL1/C5AR1/SLAMF8/SEMA4D/TNFSF14/GPR183/THBS1/SEMA4A/STX3/HSPB1/PPM1F/MPP1/NRP1/RAC1/HMGB1/STX4/CCL2/PDGFRA/PDGFB	28	1.13389
BP	GO:0070486	leukocyte aggregation	7/790	13/18800	3.09797e-07	1.71562e-05	1.26802e-05	CD44/S100A9/SEMA4D/NR4A3/S100A8/IL1B/BMP7	7	1.13389
BP	GO:0031639	plasminogen activation	7/790	25/18800	5.57441e-05	0.00122196	0.000903153	PLAU/ANXA2/S100A10/THBS1/DHCR24/CTSZ/PLAT	7	1.13389
BP	GO:0036037	CD8-positive, alpha-beta T cell activation	7/790	27/18800	9.56873e-05	0.00185077	0.00136791	VSIR/TNFSF8/HLA-A/RUNX3/BCL2/PTPN22/MAPK8IP1	7	1.13389
BP	GO:1902229	regulation of intrinsic apoptotic signaling pathway in response to DNA damage	7/790	38/18800	0.000909524	0.0104338	0.00771163	CD74/TPT1/CD44/CXCL12/ATAD5/RPL26/BCL2	7	1.13389
BP	GO:0014002	astrocyte development	7/790	43/18800	0.0019363	0.0172848	0.0127752	VIM/IFNGR1/PLP1/S100A9/C5AR1/S100A8/IL1B	7	1.13389
BP	GO:0043277	apoptotic cell clearance	7/790	51/18800	0.00520822	0.0356777	0.0263695	ANXA1/TYROBP/SCARB1/THBS1/RAC1/HMGB1/CCL2	7	1.13389
BP	GO:0071622	regulation of granulocyte chemotaxis	7/790	51/18800	0.00520822	0.0356777	0.0263695	CD74/CXCL8/CSF1R/C5AR1/THBS1/MPP1/RAC1	7	1.13389
BP	GO:0002686	negative regulation of leukocyte migration	7/790	52/18800	0.00580524	0.0386111	0.0285376	DUSP1/APOD/CXCL12/PTGER4/SLAMF8/HMOX1/CCL2	7	1.13389
BP	GO:0002931	response to ischemia	7/790	53/18800	0.00645195	0.0420616	0.0310879	SQSTM1/CX3CR1/CSF1R/PPIF/MAP2K3/EGR1/BCL2	7	1.13389
BP	GO:0071385	cellular response to glucocorticoid stimulus	7/790	53/18800	0.00645195	0.0420616	0.0310879	ANXA1/ZFP36/ZFP36L1/KLF9/CFLAR/PLAT/FAM107A	7	1.13389
BP	GO:0045744	negative regulation of G protein-coupled receptor signaling pathway	7/790	54/18800	0.00715076	0.0444157	0.0328278	CXCL8/STMN1/RGS2/GNAI2/APLP1/ATP2B4/CRTC3	7	1.13389
BP	GO:0001954	positive regulation of cell-matrix adhesion	7/790	55/18800	0.00790408	0.0474154	0.0350449	S100A10/VEGFA/PPM1F/NRP1/RAC1/RIN2/UTRN	7	1.13389
CC	GO:0031312	extrinsic component of organelle membrane	7/808	53/19594	0.00583745	0.0374128	0.0288381	ANXA1/SNX10/COQ8A/NOA1/TEPSIN/UBC/EMC2	7	1.13389
MF	GO:0015248	sterol transporter activity	7/793	36/18410	0.000749078	0.0227461	0.0192992	NPC2/ABCG1/APOE/ABCA1/PLTP/OSBPL6/OSBPL1A	7	1.13389
MF	GO:0001223	transcription coactivator binding	7/793	40/18410	0.00144089	0.0318104	0.0269899	AHR/RPL23/HIF1A/PPARD/EPAS1/STAT1/CIT	7	1.13389
MF	GO:0019829	ATPase-coupled cation transmembrane transporter activity	7/793	44/18410	0.00255193	0.0426974	0.0362271	ATP6V0D1/ATP13A3/ATP6V1F/ATP6V0E2/ATP2B4/ATP6V0C/ATP8A1	7	1.13389
BP	GO:0016485	protein processing	21/790	243/18800	0.00146814	0.0144913	0.0107106	PLAU/ANXA2/S100A10/VSIR/SRGN/IFI16/CTSL/ADAM8/KLK6/THBS1/ATP6AP2/FURIN/CASP4/DHCR24/CARD16/CTSZ/PARP1/SCG5/APAF1/PLAT/C1R	21	1.09109
BP	GO:0015850	organic hydroxy compound transport	21/790	248/18800	0.0018861	0.0171674	0.0126885	ANXA2/MSR1/APOC1/NPC2/LY6E/ABCC3/ABCG1/CXCL12/APOE/SPP1/GPM6B/SCARB1/ABCA1/PLTP/ADORA3/SLCO2B1/LIPG/FURIN/OSBPL6/SLC16A3/OSBPL1A	21	1.09109
KEGG	hsa04621	NOD-like receptor signaling pathway	21/429	184/8164	0.000631861	0.0051387	0.00394529	CXCL8/NAMPT/OAS1/IFI16/OAS3/VDAC1/IL1B/IFNAR1/GBP2/OAS2/CASP4/CXCL2/IRF7/ANTXR2/CARD16/CCL2/BCL2/STAT1/MAPK13/NLRP3/TNFAIP3	21	1.09109
BP	GO:0051492	regulation of stress fiber assembly	14/790	92/18800	2.86319e-05	0.000717298	0.000530157	S100A10/STMN1/PTGER4/WASF2/RGCC/PPM1F/NRP1/RHOC/RAC1/GPR65/LIMK1/TJP1/PAK2/EVL	14	1.06904
BP	GO:0034109	homotypic cell-cell adhesion	14/790	93/18800	3.24233e-05	0.000789718	0.000583683	P2RY12/PLAUR/IL6ST/RAP2B/FN1/CD9/EMILIN2/HSPB1/CXADR/PTPN6/CSRP1/MYL12A/HBB/PDGFRA	14	1.06904
BP	GO:0110020	regulation of actomyosin structure organization	14/790	101/18800	8.22423e-05	0.00165412	0.00122256	S100A10/STMN1/PTGER4/WASF2/RGCC/PPM1F/NRP1/RHOC/RAC1/GPR65/LIMK1/TJP1/PAK2/EVL	14	1.06904
BP	GO:0006090	pyruvate metabolic process	14/790	106/18800	0.000139663	0.00248232	0.00183469	NUPR1/SDS/PDK4/FBP1/NR4A3/PKM/IGF1/VDAC1/HIF1A/HK3/GPI/LDHA/ALDOC/ZBTB20	14	1.06904
BP	GO:0032231	regulation of actin filament bundle assembly	14/790	106/18800	0.000139663	0.00248232	0.00183469	S100A10/STMN1/PTGER4/WASF2/RGCC/PPM1F/NRP1/RHOC/RAC1/GPR65/LIMK1/TJP1/PAK2/EVL	14	1.06904
BP	GO:0032612	interleukin-1 production	14/790	129/18800	0.00106153	0.011444	0.00845833	ANXA1/TYROBP/IFI16/CX3CR1/IGF1/SERPINB1/HSPB1/HMGB1/IL10/CARD16/FOXP1/EGR1/NLRP3/TNFAIP3	14	1.06904
BP	GO:0032652	regulation of interleukin-1 production	14/790	129/18800	0.00106153	0.011444	0.00845833	ANXA1/TYROBP/IFI16/CX3CR1/IGF1/SERPINB1/HSPB1/HMGB1/IL10/CARD16/FOXP1/EGR1/NLRP3/TNFAIP3	14	1.06904
BP	GO:2000377	regulation of reactive oxygen species metabolic process	14/790	147/18800	0.00363474	0.027289	0.0201694	CRYAB/CDKN1A/TYROBP/SOD2/GNAI2/THBS1/HIF1A/RAC1/BMP7/CFLAR/BCL2/RAB27A/BCO2/PDGFB	14	1.06904
BP	GO:1902903	regulation of supramolecular fiber organization	32/790	376/18800	0.000130073	0.00237609	0.00175618	S100A10/ARHGAP18/CRYAB/STMN1/TUBB4A/CXCL12/PTGER4/APOE/NAV3/VASP/SH3BP1/WASF2/RGCC/CAPG/PPM1F/ARPC2/NRP1/CAPZB/RHOC/RAC1/GPR65/LIMK1/PSRC1/PICK1/CIT/TJP1/TRIOBP/WDR1/PAK2/EVL/FES/GMFG	32	1.06066
BP	GO:0031331	positive regulation of cellular catabolic process	32/790	449/18800	0.00262593	0.0216877	0.0160294	ZFP36/NUPR1/SPTLC2/BTG2/ZFP36L1/CALCOCO2/APOE/ADAM8/HMOX1/IGF1/VDAC1/BAG3/HIF1A/IL1B/TRIM22/FURIN/DAPK1/HMGB1/PNPT1/YBX1/TRIB1/SLC25A4/MEX3D/WIPI1/HAMP/PNPLA2/TNFRSF1B/GCLC/NT5C3B/ZBTB20/TNFAIP3/EXOSC9	32	1.06066
KEGG	hsa05165	Human papillomavirus infection	32/429	331/8164	0.000578241	0.00500591	0.00384334	OASL/HES1/CDKN1A/ITGA4/VEGFA/PTGER4/SPP1/FN1/ATP6V0D1/PKM/EIF4EBP1/ISG15/THBS1/EIF2AK2/MX2/PTGS2/IFNAR1/FZD1/ATP6V1F/ATP6V0E2/ATP6V0C/HLA-A/CCND1/CCND3/RBPJ/CDK2/STAT1/MX1/PPP2R2B/HES6/CCNA2/TUBG1	32	1.06066
BP	GO:0044409	entry into host	23/790	153/18800	1.08273e-07	7.39769e-06	5.46766e-06	CD74/LGALS1/CXCL8/LY6E/HLA-DRB1/MOG/IFITM1/CIITA/SELPLG/ICAM1/VAMP8/CTSL/SCARB1/CLEC5A/TRIM22/CXADR/NRP1/CH25H/TNFRSF14/NECTIN2/SIGLEC1/TRIM59/CDK1	23	1.04257
BP	GO:0070665	positive regulation of leukocyte proliferation	23/790	158/18800	1.97083e-07	1.16501e-05	8.61059e-06	HLA-DPB1/CD74/HLA-DPA1/ANXA1/IL6ST/HES1/CDKN1A/MEF2C/CSF1R/ST6GAL1/TMIGD2/IGF1/CSF2RA/GPR183/IL1B/ATAD5/HMGB1/HLA-A/BCL2/PTPN22/PNP/CLECL1/LILRB2	23	1.04257
BP	GO:0051962	positive regulation of nervous system development	23/790	270/18800	0.00108625	0.0115683	0.0085502	IL6ST/HES1/VEGFA/SHTN1/PLXNC1/PLXNA1/PLXND1/CX3CR1/CXCL12/FN1/SYNDIG1/SEMA4D/ASCL1/HIF1A/SEMA4A/IL1B/NRP1/ID2/SOX8/LIMK1/TNFRSF1B/EGR2/GRID2	23	1.04257
BP	GO:0007265	Ras protein signal transduction	34/790	347/18800	4.3634e-06	0.000155107	0.00011464	ADGRG1/RAP2B/SQSTM1/CDKN1A/SHTN1/MCF2L/SPRY1/STMN1/SDCBP/RAPGEF1/APOE/IQSEC1/FBP1/ABCA1/CYTH4/IGF1/SH3BP1/WASF2/MYO9B/DOK2/NRP1/RAC1/GPR65/RTKN/DHCR24/LIMK1/CDK2/RAB4A/GNB1/RIT1/DENND4B/CCNA2/DOK3/RGL1	34	1.02899
BP	GO:0051701	biological process involved in interaction with host	25/790	191/18800	4.70629e-07	2.33583e-05	1.72642e-05	CD74/LGALS1/IFIT1/CXCL8/LY6E/HLA-DRB1/MOG/IFITM1/CIITA/SELPLG/ICAM1/VAMP8/CTSL/SCARB1/CHMP1B/CLEC5A/TRIM22/CXADR/NRP1/CH25H/TNFRSF14/NECTIN2/SIGLEC1/TRIM59/CDK1	25	1
BP	GO:0001655	urogenital system development	25/790	352/18800	0.00760865	0.0462764	0.034203	ANXA1/HES1/IQGAP1/VEGFA/SPRY1/MEF2C/PLXND1/MMP2/SALL1/PECAM1/ID3/PSAP/NRP1/ACAT1/SOX8/BMP7/CFLAR/EGR1/BCL2/STAT1/PDGFRA/APAF1/AKR1B1/HELLS/PDGFB	25	1
BP	GO:0002688	regulation of leukocyte chemotaxis	16/790	124/18800	6.35891e-05	0.00134354	0.000993017	CD74/CXCL8/CXCL10/VEGFA/DUSP1/CX3CR1/CSF1R/CXCL12/C5AR1/SLAMF8/TNFSF14/THBS1/MPP1/RAC1/HMGB1/CCL2	16	1
BP	GO:0030168	platelet activation	16/790	130/18800	0.00011254	0.00213746	0.0015798	P2RY12/IL6ST/RAP2B/FCER1G/APOE/FN1/CD9/EMILIN2/THBD/HSPB1/PTPN6/CSRP1/MYL12A/HBB/PDGFRA/PDGFB	16	1
BP	GO:0031214	biomineral tissue development	16/790	170/18800	0.00220301	0.0192154	0.0142022	SRGN/MEF2C/SPP1/KLF10/GPM6B/FAM20A/IGF1/ISG15/HIF1A/PTGS2/TMEM119/ANKH/FAM20C/SNX10/BMP7/FGR	16	1
BP	GO:0110148	biomineralization	16/790	172/18800	0.00248056	0.0209571	0.0154895	SRGN/MEF2C/SPP1/KLF10/GPM6B/FAM20A/IGF1/ISG15/HIF1A/PTGS2/TMEM119/ANKH/FAM20C/SNX10/BMP7/FGR	16	1
BP	GO:0030224	monocyte differentiation	9/790	36/18800	1.32162e-05	0.000392826	0.000290339	CD74/HLA-DRB1/VEGFA/IFI16/ZFP36L1/CSF1R/IRF7/FOXP1/FES	9	1
BP	GO:1905517	macrophage migration	9/790	55/18800	0.000437103	0.00597298	0.00441465	P2RY12/LGALS3/CX3CR1/CSF1R/C5AR1/CD9/SLAMF8/THBS1/CCL2	9	1
BP	GO:0001836	release of cytochrome c from mitochondria	9/790	56/18800	0.000501683	0.00664825	0.00491374	PLAUR/SOD2/IGF1/TNFSF10/PPIF/IFI6/HGF/BCL2/BMF	9	1
BP	GO:0045428	regulation of nitric oxide biosynthetic process	9/790	61/18800	0.000952759	0.0106422	0.00786567	CX3CR1/SOD2/IL1B/PTGS2/KLF4/ATP2B4/RAC1/HBB/IL10	9	1
BP	GO:0032613	interleukin-10 production	9/790	63/18800	0.00120687	0.0123769	0.00914783	FCGR2B/VSIR/HLA-DRB1/TYROBP/BCL3/ISG15/CD83/HGF/HMGB1	9	1
BP	GO:0032653	regulation of interleukin-10 production	9/790	63/18800	0.00120687	0.0123769	0.00914783	FCGR2B/VSIR/HLA-DRB1/TYROBP/BCL3/ISG15/CD83/HGF/HMGB1	9	1
BP	GO:0051893	regulation of focal adhesion assembly	9/790	63/18800	0.00120687	0.0123769	0.00914783	S100A10/VEGFA/APOD/GPM6B/THBS1/PPM1F/NRP1/RAC1/FAM107A	9	1
BP	GO:0090109	regulation of cell-substrate junction assembly	9/790	63/18800	0.00120687	0.0123769	0.00914783	S100A10/VEGFA/APOD/GPM6B/THBS1/PPM1F/NRP1/RAC1/FAM107A	9	1
BP	GO:0080164	regulation of nitric oxide metabolic process	9/790	64/18800	0.00135301	0.0135584	0.0100211	CX3CR1/SOD2/IL1B/PTGS2/KLF4/ATP2B4/RAC1/HBB/IL10	9	1
BP	GO:0014823	response to activity	9/790	65/18800	0.00151305	0.0146867	0.010855	METRNL/SOD2/MMP2/HIF1A/PPARD/IL10/GCLC/HADH/CDK1	9	1
BP	GO:0002720	positive regulation of cytokine production involved in immune response	9/790	68/18800	0.00208625	0.0183541	0.0135656	CD74/RSAD2/NR4A3/SLC7A5/IL1B/HLA-A/TNFRSF14/NLRP3/DDX58	9	1
BP	GO:0150076	neuroinflammatory response	9/790	73/18800	0.00341378	0.0262572	0.0194068	IFNGR1/NUPR1/TYROBP/CX3CR1/C5AR1/IGF1/IL1B/PTGS2/TNFRSF1B	9	1
BP	GO:0006809	nitric oxide biosynthetic process	9/790	75/18800	0.00410105	0.0296776	0.0219348	CX3CR1/SOD2/IL1B/PTGS2/KLF4/ATP2B4/RAC1/HBB/IL10	9	1
BP	GO:0061045	negative regulation of wound healing	9/790	76/18800	0.00448289	0.0318709	0.0235559	PLAU/APOE/CD9/THBS1/THBD/SLC12A2/PDGFRA/PLAT/PDGFB	9	1
BP	GO:0046209	nitric oxide metabolic process	9/790	81/18800	0.00682435	0.0434134	0.032087	CX3CR1/SOD2/IL1B/PTGS2/KLF4/ATP2B4/RAC1/HBB/IL10	9	1
BP	GO:2001057	reactive nitrogen species metabolic process	9/790	82/18800	0.00738809	0.0453016	0.0334825	CX3CR1/SOD2/IL1B/PTGS2/KLF4/ATP2B4/RAC1/HBB/IL10	9	1
BP	GO:0048678	response to axon injury	9/790	83/18800	0.00798672	0.0478022	0.0353308	P2RY12/TYROBP/APOD/SOD2/MMP2/SPP1/KLF4/BCL2/CDK1	9	1
BP	GO:0002424	T cell mediated immune response to tumor cell	4/790	12/18800	0.00116868	0.0122422	0.00904827	AHR/HLA-DRB1/HMGB1/HLA-A	4	1
BP	GO:0106072	negative regulation of adenylate cyclase-activating G protein-coupled receptor signaling pathway	4/790	12/18800	0.00116868	0.0122422	0.00904827	GNAI2/APLP1/ATP2B4/CRTC3	4	1
BP	GO:1900272	negative regulation of long-term synaptic potentiation	4/790	12/18800	0.00116868	0.0122422	0.00904827	TYROBP/CX3CR1/APOE/FAM107A	4	1
BP	GO:0070424	regulation of nucleotide-binding oligomerization domain containing signaling pathway	4/790	13/18800	0.00163227	0.015362	0.0113541	SLC15A2/SLC15A3/PTPN22/TNFAIP3	4	1
BP	GO:1902947	regulation of tau-protein kinase activity	4/790	14/18800	0.00220972	0.0192154	0.0142022	C5AR1/HGF/EGR1/SORL1	4	1
BP	GO:0032488	Cdc42 protein signal transduction	4/790	15/18800	0.00291391	0.0231923	0.0171415	SHTN1/APOE/ABCA1/NRP1	4	1
BP	GO:0034116	positive regulation of heterotypic cell-cell adhesion	4/790	15/18800	0.00291391	0.0231923	0.0171415	CD44/IL1B/IL10/BMP7	4	1
BP	GO:0043129	surfactant homeostasis	4/790	15/18800	0.00291391	0.0231923	0.0171415	VEGFA/OAS1/EPAS1/LPCAT1	4	1
BP	GO:0106070	regulation of adenylate cyclase-activating G protein-coupled receptor signaling pathway	4/790	15/18800	0.00291391	0.0231923	0.0171415	GNAI2/APLP1/ATP2B4/CRTC3	4	1
BP	GO:1902166	negative regulation of intrinsic apoptotic signaling pathway in response to DNA damage by p53 class mediator	4/790	15/18800	0.00291391	0.0231923	0.0171415	CD74/CD44/ATAD5/BCL2	4	1
BP	GO:0045780	positive regulation of bone resorption	4/790	16/18800	0.00375731	0.027724	0.0204909	TF/SPP1/ADAM8/TNFRSF11A	4	1
BP	GO:0021783	preganglionic parasympathetic fiber development	4/790	17/18800	0.00475192	0.0331563	0.0245059	HES1/NRP1/NAV2/EGR2	4	1
BP	GO:0035729	cellular response to hepatocyte growth factor stimulus	4/790	17/18800	0.00475192	0.0331563	0.0245059	NRP1/HGF/IL10/GCLC	4	1
BP	GO:0048875	chemical homeostasis within a tissue	4/790	17/18800	0.00475192	0.0331563	0.0245059	VEGFA/OAS1/EPAS1/LPCAT1	4	1
BP	GO:0051770	positive regulation of nitric-oxide synthase biosynthetic process	4/790	17/18800	0.00475192	0.0331563	0.0245059	NAMPT/MAP2K3/CCL2/STAT1	4	1
BP	GO:0090594	inflammatory response to wounding	4/790	17/18800	0.00475192	0.0331563	0.0245059	HMOX1/HIF1A/TIMP1/SIGLEC10	4	1
BP	GO:0031643	positive regulation of myelination	4/790	18/18800	0.00590911	0.0389572	0.0287934	TPPP/HGF/TNFRSF1B/EGR2	4	1
BP	GO:0030050	vesicle transport along actin filament	4/790	19/18800	0.00723963	0.0445794	0.0329488	MYO1G/MYO1F/MYO5A/MYO6	4	1
BP	GO:0035728	response to hepatocyte growth factor	4/790	19/18800	0.00723963	0.0445794	0.0329488	NRP1/HGF/IL10/GCLC	4	1
BP	GO:0048486	parasympathetic nervous system development	4/790	19/18800	0.00723963	0.0445794	0.0329488	HES1/NRP1/NAV2/EGR2	4	1
CC	GO:0000220	vacuolar proton-transporting V-type ATPase, V0 domain	4/808	10/19594	0.000493845	0.00515794	0.00397579	ATP6V0D1/ATP6AP2/ATP6V0E2/ATP6V0C	4	1
CC	GO:1904090	peptidase inhibitor complex	4/808	11/19594	0.000750776	0.0070573	0.00543984	PLAU/CSTA/CARD16/PLAT	4	1
CC	GO:0033179	proton-transporting V-type ATPase, V0 domain	4/808	12/19594	0.00108955	0.00945396	0.00728721	ATP6V0D1/ATP6AP2/ATP6V0E2/ATP6V0C	4	1
MF	GO:0042625	ATPase-coupled ion transmembrane transporter activity	4/793	15/18410	0.00318717	0.0442606	0.0375534	ATP6V0D1/ATP6V1F/ATP6V0E2/ATP6V0C	4	1
MF	GO:0044769	ATPase activity, coupled to transmembrane movement of ions, rotational mechanism	4/793	15/18410	0.00318717	0.0442606	0.0375534	ATP6V0D1/ATP6V1F/ATP6V0E2/ATP6V0C	4	1
MF	GO:0046961	proton-transporting ATPase activity, rotational mechanism	4/793	15/18410	0.00318717	0.0442606	0.0375534	ATP6V0D1/ATP6V1F/ATP6V0E2/ATP6V0C	4	1
BP	GO:0006979	response to oxidative stress	38/790	433/18800	1.59491e-05	0.000448708	0.000331642	NR4A2/ANXA1/CRYAB/GPX3/FOS/APOD/SOD2/MMP2/APOE/HMOX1/NR4A3/PPIF/HIF1A/PTGS2/HSPB1/IPCEF1/HBA2/FZD1/DAPK1/HGF/HBA1/PNPT1/EPAS1/HBB/IL10/STX4/DHCR24/BMP7/ARL6IP5/BCL2/STAT1/PARP1/PDGFRA/MAPK13/GPR37L1/GCLC/TNFAIP3/CDK1	38	0.973329
BP	GO:0010638	positive regulation of organelle organization	38/790	487/18800	0.00019435	0.00322548	0.00238396	ANXA2/PLAUR/S100A10/ANXA1/SDCBP/CALCOCO2/NAV3/VASP/SMC5/IGF1/VDAC1/TNFSF10/PPIF/HIF1A/IL1B/WASF2/PKIB/RGCC/PPM1F/ARPC2/NRP1/RHOC/RAC1/GPR65/CEP295/LIMK1/CENPJ/PSRC1/SLC25A4/CDK2/TMED9/WIPI1/NCAPH/BMF/WDR1/EVL/PDGFB/FES	38	0.973329
BP	GO:0032535	regulation of cellular component size	27/790	351/18800	0.00192032	0.0172403	0.0127423	ARHGAP18/VEGFA/SHTN1/CXCL12/APOE/SPP1/USH1C/VASP/FN1/SEMA4D/SH3BP1/SEMA4A/WNK3/CAPG/ARPC2/NRP1/CAPZB/RAC1/LIMK1/SLC12A2/DIP2B/CIT/OLFM1/TRIOBP/WDR1/SLC12A7/EVL	27	0.96225
KEGG	hsa04060	Cytokine-cytokine receptor interaction	27/429	295/8164	0.00335522	0.0200169	0.0153682	IFNGR1/IL6ST/CXCL8/OSM/CXCL10/CX3CR1/CSF1R/CXCL12/TNFSF14/TNFSF10/CSF2RA/IL1RN/TNFSF8/IL1B/RELT/IFNAR1/CXCL16/CXCL2/IL10/BMP7/TNFRSF14/CCL2/LIFR/IL15RA/TNFRSF11A/TNFRSF1B/IL10RB	27	0.96225
BP	GO:0042542	response to hydrogen peroxide	18/790	128/18800	6.77912e-06	0.000221522	0.000163727	ANXA1/CRYAB/SOD2/MMP2/HMOX1/NR4A3/PPIF/HBA2/HGF/HBA1/HBB/IL10/BCL2/STAT1/MAPK13/GPR37L1/TNFAIP3/CDK1	18	0.942809
BP	GO:0051495	positive regulation of cytoskeleton organization	18/790	195/18800	0.00150269	0.0146672	0.0108406	S100A10/NAV3/VASP/WASF2/RGCC/PPM1F/ARPC2/NRP1/RHOC/RAC1/GPR65/CEP295/LIMK1/CENPJ/PSRC1/WDR1/EVL/FES	18	0.942809
BP	GO:0071241	cellular response to inorganic substance	18/790	221/18800	0.00575192	0.0384509	0.0284192	JUNB/TF/IQGAP1/SLC40A1/FOS/MEF2C/FBP1/FOSB/HMOX1/PPIF/PTGS2/CFLAR/CDK2/SLC12A2/PARP1/MT2A/CARF/CCNA2	18	0.942809
BP	GO:0044403	biological process involved in symbiotic interaction	29/790	286/18800	1.13798e-05	0.000342109	0.000252854	CD74/LGALS1/IFIT1/CXCL8/LY6E/HLA-DRB1/MOG/IFITM1/CX3CR1/CIITA/SELPLG/CSF1R/ICAM1/APOE/VAMP8/CTSL/FN1/SCARB1/CHMP1B/CLEC5A/TRIM22/CXADR/NRP1/CH25H/TNFRSF14/NECTIN2/SIGLEC1/TRIM59/CDK1	29	0.928477
BP	GO:0045453	bone resorption	11/790	63/18800	5.61374e-05	0.00122547	0.000905751	TF/PDK4/CSF1R/SPP1/ADAM8/TMEM119/TPP1/SNX10/HAMP/TNFRSF11A/TNFAIP3	11	0.904534
BP	GO:0002437	inflammatory response to antigenic stimulus	11/790	75/18800	0.000282608	0.00427242	0.00315776	FCGR2B/HLA-DRB1/RHBDF2/IL1RN/FURIN/HMGB1/IL10/RBPJ/FGR/CYSLTR1/A2M	11	0.904534
BP	GO:0034103	regulation of tissue remodeling	11/790	86/18800	0.000929612	0.0104925	0.00775507	GPNMB/TF/PDK4/CSF1R/SPP1/ADAM8/CST3/TMEM119/HAMP/TNFRSF11A/TNFAIP3	11	0.904534
BP	GO:0010232	vascular transport	11/790	87/18800	0.0010246	0.0111373	0.00823159	SLC1A3/ABCC3/APOE/SLC15A2/SLC7A5/SLCO2B1/SLC2A3/ATP2B4/ATP8A1/SLC12A2/ABCC5	11	0.904534
BP	GO:0150104	transport across blood-brain barrier	11/790	87/18800	0.0010246	0.0111373	0.00823159	SLC1A3/ABCC3/APOE/SLC15A2/SLC7A5/SLCO2B1/SLC2A3/ATP2B4/ATP8A1/SLC12A2/ABCC5	11	0.904534
BP	GO:1903035	negative regulation of response to wounding	11/790	92/18800	0.00162761	0.015362	0.0113541	PLAU/APOE/SPP1/CD9/THBS1/THBD/SLC12A2/PDGFRA/PLAT/SIGLEC10/PDGFB	11	0.904534
BP	GO:0003300	cardiac muscle hypertrophy	11/790	96/18800	0.00229589	0.0196401	0.0145161	IL6ST/RGS2/NR4A3/IGF1/PARP2/ATP2B4/PARP1/PDLIM5/HAMP/TNFRSF1B/PAK2	11	0.904534
BP	GO:1990868	response to chemokine	11/790	97/18800	0.00249366	0.0209571	0.0154895	CXCL8/CXCL10/DUSP1/CX3CR1/CXCL12/HIF1A/CXCL2/CCL2/SLC12A2/CCRL2/DOCK8	11	0.904534
BP	GO:1990869	cellular response to chemokine	11/790	97/18800	0.00249366	0.0209571	0.0154895	CXCL8/CXCL10/DUSP1/CX3CR1/CXCL12/HIF1A/CXCL2/CCL2/SLC12A2/CCRL2/DOCK8	11	0.904534
BP	GO:0014897	striated muscle hypertrophy	11/790	99/18800	0.00293052	0.0232892	0.0172131	IL6ST/RGS2/NR4A3/IGF1/PARP2/ATP2B4/PARP1/PDLIM5/HAMP/TNFRSF1B/PAK2	11	0.904534
BP	GO:0014896	muscle hypertrophy	11/790	101/18800	0.00342695	0.0262816	0.0194248	IL6ST/RGS2/NR4A3/IGF1/PARP2/ATP2B4/PARP1/PDLIM5/HAMP/TNFRSF1B/PAK2	11	0.904534
BP	GO:0032611	interleukin-1 beta production	11/790	110/18800	0.00655413	0.0424647	0.0313858	TYROBP/IFI16/CX3CR1/IGF1/SERPINB1/HSPB1/CARD16/FOXP1/EGR1/NLRP3/TNFAIP3	11	0.904534
BP	GO:0032651	regulation of interleukin-1 beta production	11/790	110/18800	0.00655413	0.0424647	0.0313858	TYROBP/IFI16/CX3CR1/IGF1/SERPINB1/HSPB1/CARD16/FOXP1/EGR1/NLRP3/TNFAIP3	11	0.904534
BP	GO:0031348	negative regulation of defense response	31/790	268/18800	3.45398e-07	1.81714e-05	1.34305e-05	METRNL/ZFP36/FCGR2B/USP18/HLA-DRB1/HTRA1/OAS1/SOCS3/IFI16/PTGER4/APOE/OAS3/RHBDF2/SLAMF8/PARP14/IGF1/ISG15/FURIN/KLF4/PPARD/HGF/HLA-A/IL10/FGR/HAMP/TNFRSF1B/A2M/NLRP3/DHX58/SIGLEC10/TNFAIP3	31	0.898027
CC	GO:0005769	early endosome	31/808	389/19594	0.000378017	0.00418042	0.00322231	HLA-DRA/GPNMB/ANXA1/SAMD9L/LITAF/TF/RAPGEF1/APOE/VAMP8/SYNDIG1/TOM1/ATP6V0D1/ATP13A3/LIPG/WASF2/SERPINB1/STX6/MYO5A/NRP1/RABGAP1L/HLA-A/OSBPL6/GGA1/SIGLEC1/RAB4A/PICK1/UBXN6/SORL1/PLD4/FGD2/DIAPH2	31	0.898027
KEGG	hsa05171	Coronavirus disease - COVID-19	31/429	232/8164	1.31437e-06	3.98253e-05	3.05763e-05	HBEGF/F13A1/FCGR2A/IL6ST/CXCL8/CXCL10/FOS/OAS1/RPL10/C5AR1/OAS3/RPL3/RPL23/ISG15/EIF2AK2/IL1B/MX2/IFNAR1/RPS2/OAS2/NRP1/RPL18A/RPL26/CCL2/STAT1/MX1/MAPK13/C1S/C1R/NLRP3/DDX58	31	0.898027
BP	GO:0048167	regulation of synaptic plasticity	20/790	198/18800	0.000265285	0.004069	0.00300741	SQSTM1/TYROBP/MEF2C/CX3CR1/APOE/STX3/PTGS2/S100B/STX4/KCNJ10/SYNGR1/PICK1/PLAT/EIF4EBP2/SIPA1L1/EGR2/FAM107A/LILRB2/GRID2/SNAP25	20	0.894427
BP	GO:0071902	positive regulation of protein serine/threonine kinase activity	20/790	208/18800	0.000504413	0.00666763	0.00492806	IQGAP1/VEGFA/CSF1R/PDGFC/ADAM8/FAM20A/CALM1/CALM2/THBS1/IL1B/RGCC/ATP2B4/CCND1/CCND3/PSRC1/TNFRSF11A/PIH1D1/ACSL1/FGD2/PDGFB	20	0.894427
BP	GO:0046718	viral entry into host cell	22/790	146/18800	1.95435e-07	1.16501e-05	8.61059e-06	CD74/LGALS1/LY6E/HLA-DRB1/MOG/IFITM1/CIITA/SELPLG/ICAM1/VAMP8/CTSL/SCARB1/CLEC5A/TRIM22/CXADR/NRP1/CH25H/TNFRSF14/NECTIN2/SIGLEC1/TRIM59/CDK1	22	0.852803
BP	GO:0007584	response to nutrient	22/790	150/18800	3.16698e-07	1.72157e-05	1.27242e-05	CXCL10/SOD2/SPP1/GNAI2/HMOX1/ASCL1/KYNU/LIPG/PTGS2/PPARD/FOLR2/CCND1/POSTN/BMP7/STAT1/RXRA/APAF1/HAMP/GCLC/A2M/ACSL1/FES	22	0.852803
MF	GO:0051015	actin filament binding	22/793	214/18410	0.000146798	0.00665227	0.00564421	IQGAP1/SHTN1/TLN2/ERMN/ACTN1/NEXN/USH1C/MYO1G/MYO1F/CAPG/MYO5A/ARPC2/CAPZB/GAS2L3/MARCKSL1/UTRN/MYO10/PICK1/TRIOBP/MYO6/WDR1/IQGAP2	22	0.852803
BP	GO:0031638	zymogen activation	13/790	64/18800	2.08318e-06	8.36611e-05	6.18342e-05	PLAU/ANXA2/S100A10/VSIR/IFI16/CTSL/THBS1/FURIN/DHCR24/CTSZ/APAF1/PLAT/C1R	13	0.83205
BP	GO:0030278	regulation of ossification	13/790	118/18800	0.00137694	0.0136939	0.0101212	SRGN/MEF2C/PTGER4/GPM6B/ISG15/HIF1A/TMEM119/ANKH/FAM20C/RBPJ/BMP7/BCL2/EGR2	13	0.83205
BP	GO:0043280	positive regulation of cysteine-type endopeptidase activity involved in apoptotic process	13/790	125/18800	0.00231957	0.0198105	0.014642	S100A9/CTSD/S100A8/TNFSF10/GRAMD4/PPM1F/DAPK1/HMGB1/ARL6IP5/CFLAR/APAF1/NLRP3/DAP	13	0.83205
BP	GO:0009132	nucleoside diphosphate metabolic process	13/790	130/18800	0.00327493	0.0254121	0.0187822	CMPK2/NUPR1/FBP1/PKM/IGF1/HIF1A/MPP1/HK3/GPI/LDHA/ALDOC/DTYMK/ZBTB20	13	0.83205
BP	GO:0014074	response to purine-containing compound	13/790	134/18800	0.0042508	0.0305512	0.0225805	P2RY12/AHR/FOS/RAPGEF1/ZFP36L1/FOSB/IL1B/THBD/PTGS2/PNPT1/GSTM2/STAT1/PLAT	13	0.83205
BP	GO:0002705	positive regulation of leukocyte mediated immunity	13/790	138/18800	0.00544879	0.0368187	0.0272128	HLA-DRA/RSAD2/HLA-DRB1/TYROBP/IL1B/ATAD5/HLA-A/STX4/NECTIN2/CADM1/NLRP3/KLRC2/DDX58	13	0.83205
BP	GO:0034763	negative regulation of transmembrane transport	13/790	141/18800	0.00651334	0.0423046	0.0312674	RGS2/SLC43A2/CALM1/VDAC1/PPIF/CALM2/THBS1/IL1B/GSTM2/GSTO1/ARL6IP5/HAMP/SESTD1	13	0.83205
MF	GO:0048306	calcium-dependent protein binding	13/793	87/18410	8.54919e-05	0.00432992	0.00367377	ANXA2/S100A4/S100A10/ANXA1/S100A6/S100A9/CALM1/S100A8/CALM2/S100B/ATP2B4/A2M/SNAP25	13	0.83205
BP	GO:0050777	negative regulation of immune response	24/790	179/18800	5.09683e-07	2.48282e-05	1.83506e-05	LGALS3/AHR/ANXA1/FCGR2B/USP18/HLA-DRB1/OAS1/IFI16/OAS3/RHBDF2/SLAMF8/SAMSN1/PARP14/HMOX1/ISG15/FURIN/PTPN6/HLA-A/IL10/TNFRSF14/FGR/A2M/DHX58/TNFAIP3	24	0.816497
BP	GO:0071706	tumor necrosis factor superfamily cytokine production	24/790	187/18800	1.13857e-06	4.90983e-05	3.62887e-05	GPNMB/IFNGR1/ZFP36/CD14/VSIR/TYROBP/OAS1/CX3CR1/OAS3/ADAM8/LY96/IGF1/BCL3/THBS1/HSPB1/OAS2/PTPN6/HMGB1/IL10/FOXP1/PTPN22/DDX58/ZBTB20/TNFAIP3	24	0.816497
BP	GO:1903555	regulation of tumor necrosis factor superfamily cytokine production	24/790	187/18800	1.13857e-06	4.90983e-05	3.62887e-05	GPNMB/IFNGR1/ZFP36/CD14/VSIR/TYROBP/OAS1/CX3CR1/OAS3/ADAM8/LY96/IGF1/BCL3/THBS1/HSPB1/OAS2/PTPN6/HMGB1/IL10/FOXP1/PTPN22/DDX58/ZBTB20/TNFAIP3	24	0.816497
BP	GO:0000302	response to reactive oxygen species	24/790	203/18800	4.91145e-06	0.00017112	0.000126475	ANXA1/CRYAB/FOS/APOD/SOD2/MMP2/APOE/HMOX1/NR4A3/PPIF/HIF1A/HBA2/HGF/HBA1/HBB/IL10/BMP7/BCL2/STAT1/PDGFRA/MAPK13/GPR37L1/TNFAIP3/CDK1	24	0.816497
BP	GO:0051604	protein maturation	24/790	314/18800	0.0036112	0.0272185	0.0201173	PLAU/ANXA2/S100A10/VSIR/SRGN/IFI16/CTSL/ADAM8/KLK6/THBS1/ATP6AP2/FURIN/NAA20/CASP4/DHCR24/CARD16/CTSZ/PARP1/SCG5/APAF1/PLAT/C1R/TSPAN33/SORL1	24	0.816497
BP	GO:0002834	regulation of response to tumor cell	6/790	22/18800	0.000226024	0.00360338	0.00266327	AHR/HLA-DRB1/CALM2/DAPK1/HMGB1/NECTIN2	6	0.816497
BP	GO:0006929	substrate-dependent cell migration	6/790	25/18800	0.000481674	0.00641541	0.00474165	P2RY12/SHTN1/SDCBP/ADAM8/FN1/NRP1	6	0.816497
BP	GO:1902230	negative regulation of intrinsic apoptotic signaling pathway in response to DNA damage	6/790	30/18800	0.00135025	0.0135567	0.0100198	CD74/TPT1/CD44/CXCL12/ATAD5/BCL2	6	0.816497
BP	GO:0036475	neuron death in response to oxidative stress	6/790	33/18800	0.002263	0.019422	0.0143548	NR4A3/HIF1A/FZD1/IL10/ARL6IP5/PARP1	6	0.816497
BP	GO:0033280	response to vitamin D	6/790	35/18800	0.00308859	0.0242886	0.0179518	CXCL10/SPP1/PTGS2/BMP7/RXRA/FES	6	0.816497
BP	GO:0035633	maintenance of blood-brain barrier	6/790	35/18800	0.00308859	0.0242886	0.0179518	VEGFA/PECAM1/PTGS2/WNK3/SLC12A2/TJP1	6	0.816497
BP	GO:0007431	salivary gland development	6/790	36/18800	0.00357689	0.0269986	0.0199547	PLXNA1/PLXND1/TFCP2L1/NRP1/HGF/BMP7	6	0.816497
BP	GO:0042092	type 2 immune response	6/790	37/18800	0.00412025	0.029694	0.021947	CD74/RSAD2/ANXA1/BCL3/IL10/NLRP3	6	0.816497
BP	GO:0045773	positive regulation of axon extension	6/790	39/18800	0.00538652	0.0364717	0.0269563	VEGFA/SHTN1/CXCL12/FN1/NRP1/LIMK1	6	0.816497
BP	GO:0071470	cellular response to osmotic stress	6/790	39/18800	0.00538652	0.0364717	0.0269563	YBX3/ZFP36L1/PTGS2/WNK3/AKR1B1/LRRC8C	6	0.816497
BP	GO:0030574	collagen catabolic process	6/790	42/18800	0.00778868	0.0469373	0.0346915	VSIR/MMP2/CTSL/CST3/KLK6/FURIN	6	0.816497
BP	GO:0030890	positive regulation of B cell proliferation	6/790	42/18800	0.00778868	0.0469373	0.0346915	CD74/CDKN1A/MEF2C/GPR183/ATAD5/BCL2	6	0.816497
BP	GO:0034142	toll-like receptor 4 signaling pathway	6/790	42/18800	0.00778868	0.0469373	0.0346915	CD14/OAS1/LY96/IFI35/PTPN22/TNFAIP3	6	0.816497
CC	GO:0031253	cell projection membrane	24/808	339/19594	0.00735644	0.0450982	0.0347621	P2RY12/CD44/PLXND1/ADGRE2/VASP/SLC7A5/TTYH1/ATP6AP2/ARPC2/RAC1/GPI/STX4/FGR/UTRN/SLC12A2/MYO10/CYBRD1/GPR37L1/MYO6/FAM107A/DOCK8/DDX58/FGD2/IFIT5	24	0.816497
MF	GO:0000146	microfilament motor activity	6/793	31/18410	0.00183216	0.035852	0.0304191	MYO1G/MYO9B/MYO1F/MYO5A/MYO10/MYO6	6	0.816497
KEGG	hsa05130	Pathogenic Escherichia coli infection	24/429	197/8164	9.59172e-05	0.0010764	0.000826422	FCGR2A/CXCL8/FOS/TUBB4A/TUBA1B/CYTH4/TNFSF10/MYO1G/IL1B/WASF2/MYO1F/PTPN6/MYO5A/ARPC2/RAC1/CASP4/MYO10/MAPK13/TJP1/MYO6/NLRP3/PAK2/WIPF1/LPAR5	24	0.816497
BP	GO:0051402	neuron apoptotic process	26/790	241/18800	1.07562e-05	0.00032522	0.000240371	NR4A2/IL6ST/NUPR1/BTG2/TYROBP/MEF2C/CX3CR1/TRIM2/SOD2/APOE/ADAM8/HMOX1/ASCL1/HIF1A/NRP1/GPI/IL10/CCL2/UNC5B/BCL2/PARP1/APAF1/CIT/GCLC/CHL1/GRID2	26	0.784465
BP	GO:0051271	negative regulation of cellular component movement	41/790	369/18800	1.44152e-08	1.43091e-06	1.05759e-06	CD74/TMIGD3/SRGAP2B/SRGAP2/SRGAP2C/ADGRG1/RAP2B/DUSP1/IFITM1/MEF2C/CX3CR1/ACTN1/APOD/CXCL12/PTGER4/APOE/NAV3/CD9/VASH1/SLAMF8/EMILIN2/ABHD2/HMOX1/SPOCK3/ADORA3/THBS1/TIMP1/RGCC/KLF4/IGFBP3/ATP2B4/PPARD/RAC1/HMGB1/TRIB1/CCL2/BCL2/CNN2/MITF/KRIT1/EVL	41	0.780869
BP	GO:0071887	leukocyte apoptotic process	15/790	109/18800	5.04451e-05	0.00113415	0.000838255	CD74/LGALS3/ANXA1/MEF2C/CXCL12/ST6GAL1/CTSL/ADAM8/TSC22D3/HIF1A/IL10/IRF7/FOXP1/PLEKHO2/DOCK8	15	0.774597
CC	GO:0031256	leading edge membrane	15/808	175/19594	0.00601129	0.038094	0.0293633	CD44/PLXND1/ADGRE2/VASP/MYO1G/ATP6AP2/RAC1/STX4/FGR/MYO6/FAM107A/DOCK8/DDX58/FGD2/IFIT5	15	0.774597
BP	GO:0051098	regulation of binding	28/790	366/18800	0.001733	0.0160516	0.0118638	ANXA2/PLAUR/S100A10/IFIT1/HES1/CDKN1A/ITGA4/STMN1/IFIT2/IFI16/PLXND1/APOE/HMOX1/CALM1/IGF1/CALM2/BCL3/KLF4/NRP1/PARP9/HMGB1/IL10/CARD16/CTSZ/PARP1/SORL1/MBD2/PDGFB	28	0.755929
BP	GO:0071675	regulation of mononuclear cell migration	17/790	116/18800	6.91599e-06	0.000223221	0.000164983	LGALS3/CXCL10/ITGA4/DUSP1/CX3CR1/APOD/CSF1R/CXCL12/C5AR1/ADAM8/SLAMF8/TNFSF14/THBS1/HMGB1/TNFRSF14/CCL2/DOCK8	17	0.727607
BP	GO:0043271	negative regulation of ion transport	17/790	155/18800	0.000286526	0.00430689	0.00318324	HES1/RGS2/GPM6B/SLC43A2/CALM1/VDAC1/PPIF/CALM2/PTGS2/WNK3/GSTM2/GSTO1/ARL6IP5/BCL2/HAMP/LILRB2/SESTD1	17	0.727607
BP	GO:0061437	renal system vasculature development	8/790	29/18800	1.83429e-05	0.000505245	0.000373428	HES1/PECAM1/NRP1/BMP7/CFLAR/EGR1/PDGFRA/PDGFB	8	0.707107
BP	GO:0061440	kidney vasculature development	8/790	29/18800	1.83429e-05	0.000505245	0.000373428	HES1/PECAM1/NRP1/BMP7/CFLAR/EGR1/PDGFRA/PDGFB	8	0.707107
BP	GO:0033028	myeloid cell apoptotic process	8/790	32/18800	4.01924e-05	0.000934336	0.000690571	ANXA1/MEF2C/ST6GAL1/CTSL/CLEC5A/IRF7/PLEKHO2/BCL2	8	0.707107
BP	GO:0010543	regulation of platelet activation	8/790	48/18800	0.000796341	0.00945722	0.00698986	IL6ST/FCER1G/APOE/CD9/EMILIN2/THBD/PDGFRA/PDGFB	8	0.707107
BP	GO:0030195	negative regulation of blood coagulation	8/790	48/18800	0.000796341	0.00945722	0.00698986	PLAU/APOE/CD9/THBS1/THBD/PDGFRA/PLAT/PDGFB	8	0.707107
BP	GO:1900047	negative regulation of hemostasis	8/790	49/18800	0.000917221	0.0104338	0.00771163	PLAU/APOE/CD9/THBS1/THBD/PDGFRA/PLAT/PDGFB	8	0.707107
BP	GO:0050819	negative regulation of coagulation	8/790	52/18800	0.00137023	0.0136789	0.0101101	PLAU/APOE/CD9/THBS1/THBD/PDGFRA/PLAT/PDGFB	8	0.707107
BP	GO:1904645	response to amyloid-beta	8/790	55/18800	0.00198513	0.0176714	0.0130609	FCGR2B/ITGA4/ICAM1/MMP2/IGF1/CACNA1A/CASP4/PARP1	8	0.707107
BP	GO:0010332	response to gamma radiation	8/790	56/18800	0.00223237	0.0193166	0.014277	CRYAB/CXCL10/CDKN1A/SOD2/RPL26/EGR1/BCL2/PARP1	8	0.707107
BP	GO:0030193	regulation of blood coagulation	8/790	66/18800	0.00625716	0.0409949	0.0302995	PLAU/APOE/CD9/THBS1/THBD/PDGFRA/PLAT/PDGFB	8	0.707107
BP	GO:1900046	regulation of hemostasis	8/790	68/18800	0.00748613	0.0456368	0.0337303	PLAU/APOE/CD9/THBS1/THBD/PDGFRA/PLAT/PDGFB	8	0.707107
BP	GO:0050921	positive regulation of chemotaxis	19/790	140/18800	6.44614e-06	0.000211957	0.000156658	P2RY12/CD74/CXCL8/CXCL10/VEGFA/CX3CR1/CSF1R/CXCL12/C5AR1/TNFSF14/THBS1/STX3/HSPB1/PPM1F/NRP1/RAC1/HMGB1/STX4/PDGFB	19	0.688247
BP	GO:0002687	positive regulation of leukocyte migration	19/790	141/18800	7.16228e-06	0.000229761	0.000169817	P2RY12/CD74/LGALS3/CXCL8/CXCL10/ITGA4/VEGFA/CX3CR1/CSF1R/CXCL12/ICAM1/C5AR1/ADAM8/TNFSF14/THBS1/RAC1/HMGB1/TNFRSF14/DOCK8	19	0.688247
BP	GO:1901888	regulation of cell junction assembly	19/790	201/18800	0.000847899	0.0098909	0.00731039	S100A10/VEGFA/MEF2C/RAPGEF1/APOD/GPM6B/SYNDIG1/SEMA4D/THBS1/SEMA4A/IL1B/PPM1F/FZD1/NRP1/RAC1/PDLIM5/TJP1/FAM107A/GRID2	19	0.688247
MF	GO:0019955	cytokine binding	19/793	141/18410	1.0143e-05	0.000873308	0.00074097	CD74/IFNGR1/ZFP36/IL6ST/ITGA4/CX3CR1/CSF1R/CSF2RA/THBS1/IL1RN/IFNAR1/NRP1/HMGB1/TNFRSF14/LIFR/CCRL2/TNFRSF11A/TNFRSF1B/A2M	19	0.688247
BP	GO:0051146	striated muscle cell differentiation	21/790	281/18800	0.00796982	0.0477554	0.0352961	BHLHE41/CXCL10/VEGFA/MEF2C/RGS2/CD9/TNFSF14/IGF1/PARP2/TMEM119/CXADR/CSRP1/YBX1/RBPJ/CFLAR/BCL2/PDGFRA/PDLIM5/HAMP/WDR1/CDK1	21	0.654654
MF	GO:0019887	protein kinase regulator activity	21/793	207/18410	0.000247278	0.00989638	0.0083967	CXCL10/CDKN1A/IQGAP1/SOCS3/FAM20A/CALM1/CALM2/PKIB/HSPB1/RGCC/PRKRIP1/CCND1/CCND3/TRIB1/CCNL1/CIT/CCNA2/PAK2/MAPK8IP1/MBIP/GMFG	21	0.654654
KEGG	hsa05202	Transcriptional misregulation in cancer	21/429	193/8164	0.00117742	0.00784	0.00601924	PLAU/CD14/CXCL8/NUPR1/CDKN1A/MEF2C/CSF1R/GADD45B/BCL2A1/NFKBIZ/NR4A3/IGF1/IGFBP3/ID2/SUPT3H/RXRA/PLAT/MAF/MITF/CCNA2/TSPAN7	21	0.654654
BP	GO:0030336	negative regulation of cell migration	38/790	346/18800	6.6385e-08	5.13605e-06	3.79607e-06	CD74/TMIGD3/SRGAP2B/SRGAP2/SRGAP2C/ADGRG1/RAP2B/DUSP1/IFITM1/MEF2C/CX3CR1/APOD/CXCL12/PTGER4/APOE/NAV3/VASH1/SLAMF8/EMILIN2/ABHD2/HMOX1/ADORA3/THBS1/TIMP1/RGCC/KLF4/IGFBP3/ATP2B4/PPARD/RAC1/HMGB1/TRIB1/CCL2/BCL2/CNN2/MITF/KRIT1/EVL	38	0.648886
BP	GO:0048146	positive regulation of fibroblast proliferation	10/790	48/18800	2.48476e-05	0.000650365	0.000480686	CD74/S100A6/CDKN1A/PDGFC/FN1/IGF1/FOSL2/PDGFRA/CCNA2/PDGFB	10	0.632456
BP	GO:0043407	negative regulation of MAP kinase activity	10/790	60/18800	0.00018171	0.00303484	0.00224306	DUSP1/SPRY1/RGS2/APOE/IL1B/PTPN6/BMP7/PTPN22/SORL1/MAPK8IP1	10	0.632456
BP	GO:0050918	positive chemotaxis	10/790	64/18800	0.000313841	0.00462713	0.00341993	GPNMB/LGALS3/CXCL8/CXCL10/VEGFA/CXCL12/NRP1/HGF/HMGB1/PDGFB	10	0.632456
BP	GO:0031100	animal organ regeneration	10/790	65/18800	0.000357159	0.00516212	0.00381534	CXCL12/HMOX1/NR4A3/HGF/PNPT1/CCND1/IL10/HAMP/CCNA2/CDK1	10	0.632456
BP	GO:0032835	glomerulus development	10/790	66/18800	0.000405344	0.00564157	0.0041697	HES1/IQGAP1/MEF2C/PECAM1/BMP7/CFLAR/EGR1/BCL2/PDGFRA/PDGFB	10	0.632456
BP	GO:0051926	negative regulation of calcium ion transport	10/790	67/18800	0.000458815	0.00617346	0.00456283	HES1/CALM1/VDAC1/CALM2/PTGS2/GSTM2/GSTO1/BCL2/LILRB2/SESTD1	10	0.632456
BP	GO:0006970	response to osmotic stress	10/790	79/18800	0.00169697	0.0157734	0.0116582	YBX3/ZFP36L1/TSC22D3/PTGS2/WNK3/TSC22D4/SLC12A2/MAPK13/AKR1B1/LRRC8C	10	0.632456
BP	GO:0060996	dendritic spine development	10/790	91/18800	0.00483158	0.0335569	0.024802	SRGAP2/SRGAP2C/MEF2C/APOE/IQSEC1/TANC2/PDLIM5/SIPA1L1/DIP2A/PAK2	10	0.632456
BP	GO:1904063	negative regulation of cation transmembrane transport	10/790	98/18800	0.00811256	0.0484451	0.0358059	RGS2/SLC43A2/CALM1/VDAC1/PPIF/CALM2/GSTM2/GSTO1/HAMP/SESTD1	10	0.632456
MF	GO:0004860	protein kinase inhibitor activity	10/793	70/18410	0.000792548	0.0227461	0.0192992	CDKN1A/SOCS3/PKIB/HSPB1/PRKRIP1/TRIB1/CIT/MAPK8IP1/MBIP/GMFG	10	0.632456
MF	GO:0019210	kinase inhibitor activity	10/793	74/18410	0.00123001	0.0290365	0.0246364	CDKN1A/SOCS3/PKIB/HSPB1/PRKRIP1/TRIB1/CIT/MAPK8IP1/MBIP/GMFG	10	0.632456
BP	GO:0032640	tumor necrosis factor production	23/790	182/18800	2.47878e-06	9.58889e-05	7.08718e-05	GPNMB/IFNGR1/ZFP36/CD14/VSIR/TYROBP/OAS1/CX3CR1/OAS3/LY96/IGF1/BCL3/THBS1/HSPB1/OAS2/PTPN6/HMGB1/IL10/FOXP1/PTPN22/DDX58/ZBTB20/TNFAIP3	23	0.625543
BP	GO:0032680	regulation of tumor necrosis factor production	23/790	182/18800	2.47878e-06	9.58889e-05	7.08718e-05	GPNMB/IFNGR1/ZFP36/CD14/VSIR/TYROBP/OAS1/CX3CR1/OAS3/LY96/IGF1/BCL3/THBS1/HSPB1/OAS2/PTPN6/HMGB1/IL10/FOXP1/PTPN22/DDX58/ZBTB20/TNFAIP3	23	0.625543
CC	GO:0031252	cell leading edge	44/808	416/19594	1.10546e-08	6.23479e-07	4.80583e-07	VIM/SRGAP2/CD44/S100A6/ARHGAP18/IQGAP1/SHTN1/TLN2/PLXND1/ACTN1/ADGRE2/VASP/SAMSN1/MYO1G/SH3BP1/ATP6AP2/WASF2/STX3/S100B/AMOT/CAPG/MYO5A/ARPC2/CAPZB/NRBP1/RAC1/APBB1IP/APBB1/STX4/FGR/LIMK1/SCYL3/MYO10/MYO6/FAM107A/WIPF1/IQGAP2/DOCK8/AAK1/DDX58/EVL/TUBG1/FGD2/IFIT5	44	0.603023
BP	GO:0046394	carboxylic acid biosynthetic process	25/790	316/18800	0.00190328	0.0172403	0.0127423	CD74/SLC1A3/APOC1/ANXA1/PLP1/DPYD/ALDH1A1/CARNS1/SDS/PDK4/DHRS9/ABHD2/KYNU/IL1B/LIPG/PTGS2/LTA4H/ATP2B4/GSTM4/GSTM2/OSBPL6/PRKAB2/SDSL/ACOT7/OSBPL1A	25	0.6
BP	GO:0016053	organic acid biosynthetic process	25/790	318/18800	0.00207278	0.0183406	0.0135556	CD74/SLC1A3/APOC1/ANXA1/PLP1/DPYD/ALDH1A1/CARNS1/SDS/PDK4/DHRS9/ABHD2/KYNU/IL1B/LIPG/PTGS2/LTA4H/ATP2B4/GSTM4/GSTM2/OSBPL6/PRKAB2/SDSL/ACOT7/OSBPL1A	25	0.6
BP	GO:0070527	platelet aggregation	12/790	69/18800	2.70993e-05	0.000695461	0.000514017	P2RY12/IL6ST/RAP2B/FN1/CD9/EMILIN2/HSPB1/PTPN6/CSRP1/MYL12A/HBB/PDGFRA	12	0.57735
BP	GO:0048708	astrocyte differentiation	12/790	79/18800	0.000107214	0.00204367	0.00151048	VIM/IFNGR1/PLP1/IL6ST/S100A9/HES1/C5AR1/S100A8/IL1B/ID2/SOX8/GPR37L1	12	0.57735
BP	GO:0014910	regulation of smooth muscle cell migration	12/790	83/18800	0.000173943	0.00293306	0.00216784	PLAU/MEF2C/PLXNA1/NR4A3/IGF1/IGFBP3/NRP1/PPARD/TRIB1/BCL2/SORL1/PDGFB	12	0.57735
BP	GO:0006165	nucleoside diphosphate phosphorylation	12/790	99/18800	0.000900726	0.0104338	0.00771163	CMPK2/NUPR1/FBP1/PKM/IGF1/HIF1A/HK3/GPI/LDHA/ALDOC/DTYMK/ZBTB20	12	0.57735
BP	GO:0046939	nucleotide phosphorylation	12/790	100/18800	0.000985278	0.0108505	0.00801966	CMPK2/NUPR1/FBP1/PKM/IGF1/HIF1A/HK3/GPI/LDHA/ALDOC/DTYMK/ZBTB20	12	0.57735
BP	GO:0061387	regulation of extent of cell growth	12/790	108/18800	0.00192922	0.0172848	0.0127752	VEGFA/SHTN1/CXCL12/APOE/SPP1/FN1/SEMA4D/SEMA4A/NRP1/LIMK1/DIP2B/OLFM1	12	0.57735
BP	GO:0002291	T cell activation via T cell receptor contact with antigen bound to MHC molecule on antigen presenting cell	3/790	10/18800	0.00710639	0.0441923	0.0326627	LGALS3/ICAM1/APBB1IP	3	0.57735
MF	GO:0001540	amyloid-beta binding	12/793	81/18410	0.000172542	0.00742795	0.00630234	CD74/MSR1/FCGR2B/CRYAB/APOE/CST3/SCARB1/ITM2C/CACNA1A/APBB1/SORL1/LILRB2	12	0.57735
BP	GO:0050767	regulation of neurogenesis	29/790	361/18800	0.000678556	0.00839972	0.00620826	BHLHE41/BHLHE40/IL6ST/HES1/VEGFA/SHTN1/PLXNC1/PLXNA1/PLXND1/CX3CR1/CXCL12/SPP1/FN1/SEMA4D/ASCL1/HIF1A/SEMA4A/IL1B/NRP1/ID2/SOX8/BMP7/LIMK1/GPR37L1/DIP2B/TNFRSF1B/HES6/EGR2/SORL1	29	0.557086
BP	GO:0032642	regulation of chemokine production	14/790	97/18800	5.23512e-05	0.00115238	0.00085173	CD74/OAS1/APOD/CSF1R/OAS3/HMOX1/HIF1A/EIF2AK2/IL1B/KLF4/HMGB1/IL10/FOXP1/EGR1	14	0.534522
BP	GO:0032602	chemokine production	14/790	98/18800	5.87548e-05	0.00126684	0.000936325	CD74/OAS1/APOD/CSF1R/OAS3/HMOX1/HIF1A/EIF2AK2/IL1B/KLF4/HMGB1/IL10/FOXP1/EGR1	14	0.534522
BP	GO:0014812	muscle cell migration	14/790	104/18800	0.000113506	0.00214803	0.00158762	PLAU/ANXA1/MEF2C/PLXNA1/NR4A3/IGF1/IGFBP3/NRP1/PPARD/TRIB1/BCL2/PLAT/SORL1/PDGFB	14	0.534522
BP	GO:0030282	bone mineralization	14/790	121/18800	0.000560482	0.00717326	0.00530178	SRGN/MEF2C/KLF10/GPM6B/IGF1/ISG15/HIF1A/PTGS2/TMEM119/ANKH/FAM20C/SNX10/BMP7/FGR	14	0.534522
BP	GO:2001056	positive regulation of cysteine-type endopeptidase activity	14/790	143/18800	0.00282619	0.0228868	0.0169157	S100A9/CTSD/IFI16/S100A8/TNFSF10/GRAMD4/PPM1F/DAPK1/HMGB1/ARL6IP5/CFLAR/APAF1/NLRP3/DAP	14	0.534522
MF	GO:0043177	organic acid binding	14/793	141/18410	0.00309907	0.0442606	0.0375534	SLC1A3/S100A9/S100A8/ID3/STX3/HBA2/PPARD/FOLR2/HBA1/HBB/RXRA/P4HA1/GCLC/PHYH	14	0.534522
KEGG	hsa04061	Viral protein interaction with cytokine and cytokine receptor	14/429	100/8164	0.000689009	0.00521924	0.00400713	IL6ST/CXCL8/CXCL10/CX3CR1/CSF1R/CXCL12/TNFSF14/TNFSF10/CXCL2/IL10/TNFRSF14/CCL2/TNFRSF1B/IL10RB	14	0.534522
BP	GO:0007409	axonogenesis	35/790	430/18800	0.000154185	0.0026669	0.00197111	NR4A2/S100A6/CNP/FEZ1/ITGA4/VEGFA/SHTN1/STMN1/PLXNC1/PLXNA1/PLXND1/NEXN/CSF1R/CXCL12/APOE/SPP1/VASP/FN1/SEMA4D/APLP1/SEMA4A/S100B/NRP1/RAC1/APBB1/BMP7/LIMK1/UNC5B/BCL2/DIP2B/SIPA1L1/OLFM1/EGR2/PAK2/CHL1	35	0.507093
BP	GO:0048639	positive regulation of developmental growth	16/790	169/18800	0.00207426	0.0183406	0.0135556	VEGFA/SHTN1/YBX3/MEF2C/CXCL12/FN1/SEMA4D/IGF1/PARP2/NRP1/PPARD/RBPJ/LIMK1/BCL2/HAMP/CDK1	16	0.5
BP	GO:0051099	positive regulation of binding	16/790	171/18800	0.00233836	0.0199386	0.0147367	ANXA2/PLAUR/S100A10/HES1/STMN1/PLXND1/APOE/CALM1/IGF1/CALM2/KLF4/NRP1/PARP9/HMGB1/PARP1/MBD2	16	0.5
BP	GO:0008361	regulation of cell size	16/790	179/18800	0.00369057	0.0275199	0.02034	VEGFA/SHTN1/CXCL12/APOE/SPP1/FN1/SEMA4D/SEMA4A/WNK3/NRP1/RAC1/LIMK1/SLC12A2/DIP2B/OLFM1/SLC12A7	16	0.5
BP	GO:0010952	positive regulation of peptidase activity	16/790	192/18800	0.00721064	0.0445794	0.0329488	VSIR/S100A9/CTSD/IFI16/FN1/S100A8/TNFSF10/GRAMD4/PPM1F/DAPK1/HMGB1/ARL6IP5/CFLAR/APAF1/NLRP3/DAP	16	0.5
MF	GO:0031406	carboxylic acid binding	16/793	173/18410	0.00334807	0.045042	0.0382165	SLC1A3/APOC1/SIGLEC8/S100A9/S100A8/STX3/PSAP/PPARD/FOLR2/GSTM2/ACOX1/RXRA/P4HA1/GCLC/SIGLEC10/PHYH	16	0.5
BP	GO:2000146	negative regulation of cell motility	39/790	361/18800	6.94268e-08	5.22784e-06	3.86391e-06	CD74/TMIGD3/SRGAP2B/SRGAP2/SRGAP2C/ADGRG1/RAP2B/DUSP1/IFITM1/MEF2C/CX3CR1/APOD/CXCL12/PTGER4/APOE/NAV3/VASH1/SLAMF8/EMILIN2/ABHD2/HMOX1/SPOCK3/ADORA3/THBS1/TIMP1/RGCC/KLF4/IGFBP3/ATP2B4/PPARD/RAC1/HMGB1/TRIB1/CCL2/BCL2/CNN2/MITF/KRIT1/EVL	39	0.480384
BP	GO:0061564	axon development	39/790	479/18800	6.56528e-05	0.00137063	0.00101304	NR4A2/PLP1/S100A6/CNP/FEZ1/ITGA4/VEGFA/SHTN1/STMN1/PLXNC1/PLXNA1/PLXND1/NEXN/APOD/CSF1R/CXCL12/MMP2/APOE/SPP1/VASP/FN1/SEMA4D/APLP1/SEMA4A/S100B/KLF4/NRP1/RAC1/APBB1/BMP7/LIMK1/UNC5B/BCL2/DIP2B/SIPA1L1/OLFM1/EGR2/PAK2/CHL1	39	0.480384
BP	GO:0051091	positive regulation of DNA-binding transcription factor activity	20/790	265/18800	0.00853899	0.0506467	0.0374332	S100A9/VEGFA/CX3CR1/ADAM8/S100A8/EIF2AK2/IL1B/TRIM22/BEX1/RGCC/FZD1/NFAM1/IL10/CARD16/CFLAR/TNFRSF11A/NLRP3/CRTC3/DDX58/LPAR5	20	1.34164
BP	GO:0046785	microtubule polymerization	9/790	84/18800	0.00862156	0.0509426	0.0376518	STMN1/TUBB4A/TPPP/NAV3/RAC1/CENPJ/PSRC1/TUBG1/FES	9	-2.33333
BP	GO:0050672	negative regulation of lymphocyte proliferation	9/790	84/18800	0.00862156	0.0509426	0.0376518	GPNMB/FCGR2B/VSIR/HLA-DRB1/TYROBP/PTPN6/IL10/TNFRSF14/LILRB2	9	2.33333
BP	GO:0009411	response to UV	13/790	146/18800	0.0086486	0.0509426	0.0376518	CDKN1A/MMP2/BCL3/TIMP1/PTGS2/CCND1/RPL26/CARD16/BCL2/PARP1/MAPK13/BMF/MSH6	13	2.49615
BP	GO:0031669	cellular response to nutrient levels	17/790	213/18800	0.00868252	0.0509426	0.0376518	CDKN1A/IFI16/PDK4/KLF10/HMOX1/EIF2AK2/FOLR2/POSTN/BCL2/RXRA/PRKAB2/WIPI1/PICK1/FAM107A/UPP1/DAP/FES	17	1.69775
BP	GO:0050764	regulation of phagocytosis	10/790	99/18800	0.00869481	0.0509426	0.0376518	FCGR2B/FCER1G/SCARB1/IL1B/HMGB1/FGR/CCL2/RAB27A/IL15RA/CNN2	10	1.89737
BP	GO:0010639	negative regulation of organelle organization	25/790	356/18800	0.00871621	0.0509426	0.0376518	NUPR1/FEZ1/DUSP1/STMN1/TUBB4A/NAV3/IGF1/PPIF/WASF2/VAT1/CAPG/SPDL1/CAPZB/HGF/BMP7/SLC25A4/PARP1/PICK1/TJP1/TRIOBP/GCLC/PAK2/LILRB2/NDC80/GMFG	25	-1
BP	GO:0010712	regulation of collagen metabolic process	6/790	43/18800	0.00873771	0.0509426	0.0376518	VIM/VSIR/CIITA/CST3/RGCC/PPARD	6	1.63299
BP	GO:0032691	negative regulation of interleukin-1 beta production	6/790	43/18800	0.00873771	0.0509426	0.0376518	CX3CR1/IGF1/SERPINB1/CARD16/NLRP3/TNFAIP3	6	0
BP	GO:0002837	regulation of immune response to tumor cell	4/790	20/18800	0.00875349	0.0509426	0.0376518	AHR/HLA-DRB1/HMGB1/NECTIN2	4	1
BP	GO:0044342	type B pancreatic cell proliferation	4/790	20/18800	0.00875349	0.0509426	0.0376518	NUPR1/NR4A1/NR4A3/SERPINB1	4	2
BP	GO:0045591	positive regulation of regulatory T cell differentiation	4/790	20/18800	0.00875349	0.0509426	0.0376518	HLA-DRA/VSIR/HLA-DRB1/LILRB2	4	1
BP	GO:0060339	negative regulation of type I interferon-mediated signaling pathway	4/790	20/18800	0.00875349	0.0509426	0.0376518	USP18/OAS1/OAS3/ISG15	4	-2
BP	GO:0061050	regulation of cell growth involved in cardiac muscle cell development	4/790	20/18800	0.00875349	0.0509426	0.0376518	RGS2/IGF1/PARP2/HAMP	4	0
BP	GO:0072170	metanephric tubule development	4/790	20/18800	0.00875349	0.0509426	0.0376518	HES1/ACAT1/SOX8/STAT1	4	0
BP	GO:0090026	positive regulation of monocyte chemotaxis	4/790	20/18800	0.00875349	0.0509426	0.0376518	CXCL10/CX3CR1/CXCL12/HMGB1	4	-2
BP	GO:1903204	negative regulation of oxidative stress-induced neuron death	4/790	20/18800	0.00875349	0.0509426	0.0376518	NR4A3/HIF1A/FZD1/IL10	4	2
BP	GO:1903206	negative regulation of hydrogen peroxide-induced cell death	4/790	20/18800	0.00875349	0.0509426	0.0376518	NR4A3/HGF/IL10/GPR37L1	4	1
BP	GO:0035767	endothelial cell chemotaxis	5/790	31/18800	0.0088636	0.0513562	0.0379575	NR4A1/VEGFA/THBS1/HSPB1/NRP1	5	2.23607
BP	GO:0045737	positive regulation of cyclin-dependent protein serine/threonine kinase activity	5/790	31/18800	0.0088636	0.0513562	0.0379575	RGCC/CCND1/CCND3/PSRC1/PDGFB	5	-0.447214
BP	GO:0062098	regulation of programmed necrotic cell death	5/790	31/18800	0.0088636	0.0513562	0.0379575	NUPR1/ZBP1/YBX3/CFLAR/SLC25A4	5	0.447214
BP	GO:1902042	negative regulation of extrinsic apoptotic signaling pathway via death domain receptors	5/790	31/18800	0.0088636	0.0513562	0.0379575	ICAM1/HMOX1/HGF/CFLAR/TNFAIP3	5	2.23607
BP	GO:0032890	regulation of organic acid transport	8/790	70/18800	0.00888845	0.0514435	0.038022	RGS2/SLC43A2/THBS1/IL1B/ARL6IP5/SLC12A2/TNFRSF11A/ACSL1	8	2.12132
BP	GO:0019693	ribose phosphate metabolic process	27/790	394/18800	0.0089806	0.0519197	0.038374	NUPR1/DPYD/PDK4/FBP1/PKM/IGF1/HIF1A/ACSF2/APRT/IMPDH1/MPP1/HK3/ACAT1/ATP6V0C/GPI/ABHD14B/LDHA/PARP1/ALDOC/DIP2A/PNP/ACOT7/UPP1/ACSL1/RFK/ZBTB20/SLC35B2	27	2.50185
BP	GO:0002821	positive regulation of adaptive immune response	11/790	115/18800	0.00906942	0.0523757	0.038711	HLA-DRA/RSAD2/IL6ST/HLA-DRB1/NFKBIZ/IL1B/ATAD5/NFKBID/HLA-A/NECTIN2/NLRP3	11	0.904534
BP	GO:0001822	kidney development	22/790	303/18800	0.00927408	0.0534376	0.0394959	HES1/IQGAP1/VEGFA/SPRY1/MEF2C/PLXND1/SALL1/PECAM1/ID3/NRP1/ACAT1/SOX8/BMP7/CFLAR/EGR1/BCL2/STAT1/PDGFRA/APAF1/AKR1B1/HELLS/PDGFB	22	0.426401
BP	GO:0010507	negative regulation of autophagy	9/790	85/18800	0.00929394	0.0534376	0.0394959	NUPR1/FEZ1/HMOX1/HGF/IL10/BCL2/PTPN22/BMF/DAP	9	2.33333
BP	GO:0032945	negative regulation of mononuclear cell proliferation	9/790	85/18800	0.00929394	0.0534376	0.0394959	GPNMB/FCGR2B/VSIR/HLA-DRB1/TYROBP/PTPN6/IL10/TNFRSF14/LILRB2	9	2.33333
BP	GO:2000177	regulation of neural precursor cell proliferation	9/790	85/18800	0.00929394	0.0534376	0.0394959	ADGRG1/VEGFA/BTG2/CX3CR1/GNAI2/ASCL1/HIF1A/ID2/GPR37L1	9	0.333333
BP	GO:0031341	regulation of cell killing	10/790	100/18800	0.00930857	0.0534633	0.0395149	HLA-DRA/FCGR2B/HLA-DRB1/TYROBP/CX3CR1/ICAM1/HLA-A/NECTIN2/CADM1/KLRC2	10	1.89737
BP	GO:0001660	fever generation	3/790	11/18800	0.0094691	0.053798	0.0397623	IL1B/PTGS2/TNFRSF11A	3	1.73205
BP	GO:0002604	regulation of dendritic cell antigen processing and presentation	3/790	11/18800	0.0094691	0.053798	0.0397623	CD74/FCGR2B/THBS1	3	1.73205
BP	GO:0010887	negative regulation of cholesterol storage	3/790	11/18800	0.0094691	0.053798	0.0397623	ABCG1/ABCA1/PPARD	3	1.73205
BP	GO:0033860	regulation of NAD(P)H oxidase activity	3/790	11/18800	0.0094691	0.053798	0.0397623	SLAMF8/GNAI2/RFK	3	1.73205
BP	GO:0034115	negative regulation of heterotypic cell-cell adhesion	3/790	11/18800	0.0094691	0.053798	0.0397623	IL1RN/KLF4/IL10	3	1.73205
BP	GO:0043619	regulation of transcription from RNA polymerase II promoter in response to oxidative stress	3/790	11/18800	0.0094691	0.053798	0.0397623	HMOX1/HIF1A/EPAS1	3	1.73205
BP	GO:0046598	positive regulation of viral entry into host cell	3/790	11/18800	0.0094691	0.053798	0.0397623	CD74/LGALS1/HLA-DRB1	3	1.73205
BP	GO:0070587	regulation of cell-cell adhesion involved in gastrulation	3/790	11/18800	0.0094691	0.053798	0.0397623	IL1RN/KLF4/IL10	3	1.73205
BP	GO:0075294	positive regulation by symbiont of entry into host	3/790	11/18800	0.0094691	0.053798	0.0397623	CD74/LGALS1/HLA-DRB1	3	1.73205
BP	GO:2000644	regulation of receptor catabolic process	3/790	11/18800	0.0094691	0.053798	0.0397623	ANXA2/APOE/FURIN	3	1.73205
BP	GO:0072330	monocarboxylic acid biosynthetic process	17/790	215/18800	0.0094831	0.0538194	0.0397781	CD74/APOC1/ANXA1/PLP1/SDS/PDK4/DHRS9/ABHD2/IL1B/LIPG/PTGS2/GSTM4/GSTM2/OSBPL6/PRKAB2/ACOT7/OSBPL1A	17	-0.242536
BP	GO:0048017	inositol lipid-mediated signaling	15/790	181/18800	0.00954675	0.0541223	0.0400019	OSM/ZFP36L1/CSF1R/PDGFC/FN1/SEMA4D/IGF1/PTPN6/PPARD/HGF/FGR/UNC5B/PDGFRA/TNFAIP8L3/PDGFB	15	1.29099
BP	GO:0001961	positive regulation of cytokine-mediated signaling pathway	7/790	57/18800	0.00958388	0.0541577	0.0400281	CD74/ZBP1/PARP14/HIF1A/PARP9/CASP4/IRF7	7	-0.377964
BP	GO:0007566	embryo implantation	7/790	57/18800	0.00958388	0.0541577	0.0400281	VEGFA/MMP2/SPP1/IL1B/TIMP1/PTGS2/PPARD	7	2.64575
BP	GO:0043551	regulation of phosphatidylinositol 3-kinase activity	7/790	57/18800	0.00958388	0.0541577	0.0400281	P2RY12/SOCS3/FGR/PDGFRA/SOCS6/TNFAIP8L3/PDGFB	7	-0.377964
BP	GO:0050818	regulation of coagulation	8/790	71/18800	0.00965899	0.0545236	0.0402985	PLAU/APOE/CD9/THBS1/THBD/PDGFRA/PLAT/PDGFB	8	0.707107
BP	GO:0021762	substantia nigra development	6/790	44/18800	0.00976673	0.0550726	0.0407044	PLP1/CNP/CKB/CALM1/NDRG2/CALM2	6	-2.44949
BP	GO:0000041	transition metal ion transport	10/790	101/18800	0.0099549	0.0559538	0.0413556	FTH1/FTL/TF/SLC40A1/FLVCR2/TTYH1/STEAP3/CYBRD1/HAMP/ABCC5	10	1.89737
BP	GO:1902882	regulation of response to oxidative stress	10/790	101/18800	0.0099549	0.0559538	0.0413556	SOD2/NR4A3/HIF1A/HSPB1/FZD1/HGF/IL10/BMP7/PARP1/GPR37L1	10	1.26491
BP	GO:1904029	regulation of cyclin-dependent protein kinase activity	10/790	101/18800	0.0099549	0.0559538	0.0413556	CDKN1A/HERC5/RGCC/CCND1/CCND3/PSRC1/CCNL1/CCNA2/TNFAIP3/PDGFB	10	0
BP	GO:0002312	B cell activation involved in immune response	9/790	86/18800	0.0100052	0.0561219	0.0414799	LGALS1/FCGR2B/GAPT/GPR183/BCL3/ATAD5/IL10/RNF8/MSH6	9	1
BP	GO:0001763	morphogenesis of a branching structure	16/790	199/18800	0.0100062	0.0561219	0.0414799	VEGFA/SPRY1/ERMN/PLXNA1/SOCS3/PLXND1/SALL1/ST14/NRP1/HGF/SOX8/IL10/TMED2/BMP7/CTSZ/BCL2	16	2
BP	GO:1902253	regulation of intrinsic apoptotic signaling pathway by p53 class mediator	5/790	32/18800	0.0101497	0.0568059	0.0419854	CD74/CD44/ATAD5/RPL26/BCL2	5	1.34164
BP	GO:1902624	positive regulation of neutrophil migration	5/790	32/18800	0.0101497	0.0568059	0.0419854	CD74/CXCL8/C5AR1/ADAM8/RAC1	5	1.34164
BP	GO:0003158	endothelium development	12/790	133/18800	0.01031	0.0574223	0.042441	CXCL10/VEGFA/SLC40A1/RAPGEF1/ICAM1/PECAM1/IL1B/NRP1/RBPJ/FOXP1/TJP1/GSTM3	12	1.73205
BP	GO:0061041	regulation of wound healing	12/790	133/18800	0.01031	0.0574223	0.042441	PLAU/HBEGF/ANXA1/APOE/CD9/THBS1/THBD/SLC12A2/PDGFRA/PLAT/TNFAIP3/PDGFB	12	1.73205
BP	GO:0016236	macroautophagy	22/790	306/18800	0.0103299	0.0574223	0.042441	NUPR1/SPTLC2/SQSTM1/FEZ1/RNF213/CALCOCO2/VAMP8/ATP6V0D1/CHMP1B/HMOX1/CALM1/VDAC1/BAG3/HIF1A/ATP6V0E2/ATP6V0C/ADPRH/SLC25A4/ULK3/WIPI1/AUP1/UBXN6	22	0.426401
BP	GO:0015669	gas transport	4/790	21/18800	0.01046	0.0574223	0.042441	IPCEF1/HBA2/HBA1/HBB	4	-2
BP	GO:0030220	platelet formation	4/790	21/18800	0.01046	0.0574223	0.042441	MEF2C/ACTN1/PTPN6/WDR1	4	1
BP	GO:0033005	positive regulation of mast cell activation	4/790	21/18800	0.01046	0.0574223	0.042441	VAMP8/NR4A3/FGR/NECTIN2	4	2
BP	GO:0051767	nitric-oxide synthase biosynthetic process	4/790	21/18800	0.01046	0.0574223	0.042441	NAMPT/MAP2K3/CCL2/STAT1	4	1
BP	GO:0051769	regulation of nitric-oxide synthase biosynthetic process	4/790	21/18800	0.01046	0.0574223	0.042441	NAMPT/MAP2K3/CCL2/STAT1	4	1
BP	GO:0051882	mitochondrial depolarization	4/790	21/18800	0.01046	0.0574223	0.042441	IFI6/BCL2/PARP1/GCLC	4	-1
BP	GO:0071243	cellular response to arsenic-containing substance	4/790	21/18800	0.01046	0.0574223	0.042441	HMOX1/PPIF/GSTO1/MAPK13	4	2
BP	GO:0071498	cellular response to fluid shear stress	4/790	21/18800	0.01046	0.0574223	0.042441	MEF2C/MMP2/PTGS2/KLF4	4	1
BP	GO:0071605	monocyte chemotactic protein-1 production	4/790	21/18800	0.01046	0.0574223	0.042441	OAS1/APOD/OAS3/IL1B	4	-1
BP	GO:0071636	positive regulation of transforming growth factor beta production	4/790	21/18800	0.01046	0.0574223	0.042441	THBS1/ATP6AP2/PTGS2/FURIN	4	2
BP	GO:0071637	regulation of monocyte chemotactic protein-1 production	4/790	21/18800	0.01046	0.0574223	0.042441	OAS1/APOD/OAS3/IL1B	4	-1
BP	GO:0072243	metanephric nephron epithelium development	4/790	21/18800	0.01046	0.0574223	0.042441	HES1/ACAT1/SOX8/STAT1	4	0
BP	GO:0090280	positive regulation of calcium ion import	4/790	21/18800	0.01046	0.0574223	0.042441	LGALS3/CXCL12/CCL2/PDGFB	4	0
BP	GO:0099515	actin filament-based transport	4/790	21/18800	0.01046	0.0574223	0.042441	MYO1G/MYO1F/MYO5A/MYO6	4	1
BP	GO:2000047	regulation of cell-cell adhesion mediated by cadherin	4/790	21/18800	0.01046	0.0574223	0.042441	VEGFA/RGCC/PPM1F/TJP1	4	1
BP	GO:1901361	organic cyclic compound catabolic process	32/790	494/18800	0.0104693	0.0574223	0.042441	VIM/ZFP36/DPYD/CNP/BTG2/YBX3/ZFP36L1/APOE/SPP1/SCARB1/HMOX1/KYNU/RNASE6/CECR2/SSB/SLCO2B1/OAS2/ACAT1/DEDD2/SMPDL3A/HSD17B14/PNPT1/YBX1/MEX3D/RBM8A/APAF1/TNFRSF1B/PNP/NT5C3B/ACOT7/UPP1/EXOSC9	32	1.41421
BP	GO:0042246	tissue regeneration	8/790	72/18800	0.0104781	0.0574223	0.042441	ANXA1/CDKN1A/APOD/CD9/IGF1/KLK6/PPARD/CFLAR	8	0.707107
BP	GO:0055001	muscle cell development	15/790	183/18800	0.0105	0.0574457	0.0424583	HES1/VEGFA/RGS2/ACTN1/IGF1/PARP2/CXADR/CSRP1/CFLAR/BCL2/PDGFRA/PDLIM5/HAMP/WDR1/CDK1	15	1.29099
BP	GO:0001912	positive regulation of leukocyte mediated cytotoxicity	7/790	58/18800	0.0105152	0.0574457	0.0424583	HLA-DRA/HLA-DRB1/TYROBP/HLA-A/NECTIN2/CADM1/KLRC2	7	1.88982
BP	GO:0033619	membrane protein proteolysis	7/790	58/18800	0.0105152	0.0574457	0.0424583	APOE/ADAM8/IL1B/TIMP1/FURIN/IL10/TNFRSF1B	7	2.64575
BP	GO:0035023	regulation of Rho protein signal transduction	9/790	87/18800	0.0107567	0.0587044	0.0433886	ADGRG1/MCF2L/STMN1/APOE/ABCA1/MYO9B/NRP1/RAC1/GPR65	9	0.333333
BP	GO:0002377	immunoglobulin production	17/790	218/18800	0.0107932	0.058787	0.0434497	HLA-DPB1/HLA-DRA/HLA-DPA1/HLA-DMA/HLA-DQB1/FCGR2B/HLA-DOA/HLA-DQA1/HLA-DRB1/TMIGD2/GAPT/ATAD5/GPI/IL10/STX4/RNF8/MSH6	17	2.18282
BP	GO:0002861	regulation of inflammatory response to antigenic stimulus	6/790	45/18800	0.0108792	0.058787	0.0434497	FCGR2B/HLA-DRB1/RHBDF2/FURIN/IL10/FGR	6	1.63299
BP	GO:0008631	intrinsic apoptotic signaling pathway in response to oxidative stress	6/790	45/18800	0.0108792	0.058787	0.0434497	SOD2/HIF1A/HSPB1/ARL6IP5/BCL2/PARP1	6	0.816497
BP	GO:0031295	T cell costimulation	6/790	45/18800	0.0108792	0.058787	0.0434497	LGALS1/TMIGD2/TNFSF14/PTPN6/TNFRSF14/LILRB2	6	1.63299
BP	GO:0042088	T-helper 1 type immune response	6/790	45/18800	0.0108792	0.058787	0.0434497	ANXA1/HLA-DRB1/BCL3/SEMA4A/IL1B/HMGB1	6	1.63299
BP	GO:0089718	amino acid import across plasma membrane	6/790	45/18800	0.0108792	0.058787	0.0434497	SLC1A3/RGS2/SLC43A2/SLC7A5/KCNJ10/ARL6IP5	6	0
BP	GO:1900271	regulation of long-term synaptic potentiation	6/790	45/18800	0.0108792	0.058787	0.0434497	SQSTM1/TYROBP/CX3CR1/APOE/FAM107A/LILRB2	6	1.63299
BP	GO:1902895	positive regulation of miRNA transcription	6/790	45/18800	0.0108792	0.058787	0.0434497	FOS/HIF1A/KLF4/IL10/EGR1/PDGFB	6	1.63299
BP	GO:1903170	negative regulation of calcium ion transmembrane transport	6/790	45/18800	0.0108792	0.058787	0.0434497	CALM1/VDAC1/CALM2/GSTM2/GSTO1/SESTD1	6	-0.816497
BP	GO:0071346	cellular response to interferon-gamma	11/790	118/18800	0.0109018	0.058787	0.0434497	VIM/HLA-DPA1/ZYX/PARP14/RAB20/GBP2/DAPK1/PARP9/STX4/CCL2/STAT1	11	1.50756
BP	GO:0043467	regulation of generation of precursor metabolites and energy	12/790	134/18800	0.0109059	0.058787	0.0434497	NUPR1/FBP1/IGF1/PPIF/HIF1A/IFNAR1/PNPT1/PPP1R3B/NOA1/IL10RB/ZBTB20/CDK1	12	1.1547
BP	GO:2001235	positive regulation of apoptotic signaling pathway	12/790	134/18800	0.0109059	0.058787	0.0434497	NUPR1/MAL/S100A9/G0S2/S100A8/TNFSF10/THBS1/ITM2C/DEDD2/RPL26/APAF1/PAK2	12	1.1547
BP	GO:0051048	negative regulation of secretion	14/790	167/18800	0.0109413	0.0589174	0.043546	CD74/RSAD2/ANXA1/FCGR2B/OSM/APOE/VAMP8/RHBDF2/GNAI2/HMOX1/IL1B/MIDN/TNFRSF1B/HADH	14	2.13809
BP	GO:0016239	positive regulation of macroautophagy	8/790	73/18800	0.0113476	0.0607727	0.0449173	SPTLC2/CALCOCO2/HMOX1/VDAC1/BAG3/HIF1A/SLC25A4/WIPI1	8	0
BP	GO:0006641	triglyceride metabolic process	10/790	103/18800	0.0113495	0.0607727	0.0449173	APOC1/APOE/SCARB1/LIPG/APOBR/PNPLA2/MBOAT7/GK/SORL1/ACSL1	10	1.89737
BP	GO:0001755	neural crest cell migration	7/790	59/18800	0.0115105	0.0607727	0.0449173	FN1/SEMA4D/HIF1A/SEMA4A/NRP1/SOX8/BMP7	7	0.377964
BP	GO:0002711	positive regulation of T cell mediated immunity	7/790	59/18800	0.0115105	0.0607727	0.0449173	HLA-DRA/RSAD2/HLA-DRB1/IL1B/HLA-A/NECTIN2/NLRP3	7	1.13389
BP	GO:0009161	ribonucleoside monophosphate metabolic process	7/790	59/18800	0.0115105	0.0607727	0.0449173	DPYD/APRT/IMPDH1/MPP1/PNP/UPP1/RFK	7	2.64575
BP	GO:0031102	neuron projection regeneration	7/790	59/18800	0.0115105	0.0607727	0.0449173	APOD/MMP2/SPP1/KLF4/HGF/OMG/BCL2	7	1.13389
BP	GO:0046686	response to cadmium ion	7/790	59/18800	0.0115105	0.0607727	0.0449173	FOS/SOD2/HMOX1/GPI/MT2A/GCLC/CDK1	7	0.377964
BP	GO:0071384	cellular response to corticosteroid stimulus	7/790	59/18800	0.0115105	0.0607727	0.0449173	ANXA1/ZFP36/ZFP36L1/KLF9/CFLAR/PLAT/FAM107A	7	1.13389
BP	GO:1902893	regulation of miRNA transcription	7/790	59/18800	0.0115105	0.0607727	0.0449173	FOS/HIF1A/KLF4/PPARD/IL10/EGR1/PDGFB	7	1.88982
BP	GO:2000351	regulation of endothelial cell apoptotic process	7/790	59/18800	0.0115105	0.0607727	0.0449173	ITGA4/ICAM1/THBS1/RGCC/CCL2/KRIT1/TNFAIP3	7	1.88982
BP	GO:0001906	cell killing	15/790	185/18800	0.0115265	0.0607727	0.0449173	HLA-DRA/LYZ/FCGR2B/HLA-DRB1/TYROBP/CX3CR1/ICAM1/PTPN6/HLA-A/STXBP2/NECTIN2/CADM1/RAB27A/HAMP/KLRC2	15	2.84019
BP	GO:0061138	morphogenesis of a branching epithelium	15/790	185/18800	0.0115265	0.0607727	0.0449173	VEGFA/SPRY1/PLXNA1/SOCS3/PLXND1/SALL1/ST14/NRP1/HGF/SOX8/IL10/TMED2/BMP7/CTSZ/BCL2	15	1.80739
BP	GO:0014031	mesenchymal cell development	9/790	88/18800	0.0115498	0.0607727	0.0449173	HES1/FN1/SEMA4D/HIF1A/SEMA4A/NRP1/SOX8/BMP7/BCL2	9	1
BP	GO:0034644	cellular response to UV	9/790	88/18800	0.0115498	0.0607727	0.0449173	CDKN1A/MMP2/TIMP1/PTGS2/RPL26/CARD16/PARP1/MAPK13/BMF	9	2.33333
BP	GO:1903510	mucopolysaccharide metabolic process	9/790	88/18800	0.0115498	0.0607727	0.0449173	DSE/CD44/SPOCK3/IL1B/CSGALNACT2/ABCC5/NDST1/ITIH4/PDGFB	9	1
BP	GO:0001893	maternal placenta development	5/790	33/18800	0.011558	0.0607727	0.0449173	JUNB/SPP1/PTGS2/PPARD/TMED2	5	2.23607
BP	GO:0021799	cerebral cortex radially oriented cell migration	5/790	33/18800	0.011558	0.0607727	0.0449173	P2RY12/SRGAP2/SRGAP2C/ADGRG1/MBOAT7	5	-1.34164
BP	GO:0033687	osteoblast proliferation	5/790	33/18800	0.011558	0.0607727	0.0449173	JUNB/EIF2AK2/TMEM119/SOX8/BCL2	5	-0.447214
BP	GO:0043552	positive regulation of phosphatidylinositol 3-kinase activity	5/790	33/18800	0.011558	0.0607727	0.0449173	P2RY12/FGR/PDGFRA/TNFAIP8L3/PDGFB	5	-0.447214
BP	GO:0046685	response to arsenic-containing substance	5/790	33/18800	0.011558	0.0607727	0.0449173	HMOX1/PPIF/GSTO1/MAPK13/GCLC	5	1.34164
BP	GO:0048841	regulation of axon extension involved in axon guidance	5/790	33/18800	0.011558	0.0607727	0.0449173	VEGFA/CXCL12/SEMA4D/SEMA4A/NRP1	5	0.447214
BP	GO:0070229	negative regulation of lymphocyte apoptotic process	5/790	33/18800	0.011558	0.0607727	0.0449173	CD74/TSC22D3/HIF1A/FOXP1/DOCK8	5	0.447214
BP	GO:0090022	regulation of neutrophil chemotaxis	5/790	33/18800	0.011558	0.0607727	0.0449173	CD74/CXCL8/C5AR1/MPP1/RAC1	5	1.34164
BP	GO:0051928	positive regulation of calcium ion transport	11/790	119/18800	0.0115716	0.0607727	0.0449173	LGALS3/PLP1/CXCL10/CXCL12/CALM1/CALM2/WNK3/GSTM2/GSTO1/CCL2/PDGFB	11	-1.50756
BP	GO:1901988	negative regulation of cell cycle phase transition	19/790	255/18800	0.0115747	0.0607727	0.0449173	GPNMB/CDKN1A/DUSP1/ZFP36L1/RGCC/SPDL1/KLF4/NABP1/APBB1/CCND1/RPL26/CCL2/CDK2/BCL2/FOXN3/CTDSP2/FAM107A/NDC80/CDK1	19	1.60591
BP	GO:0016052	carbohydrate catabolic process	13/790	152/18800	0.0118968	0.0623399	0.0460756	NUPR1/FBP1/PKM/IGF1/HIF1A/HK3/GPI/LDHA/PPP1R3B/MAN2C1/ALDOC/GK/ZBTB20	13	1.94145
BP	GO:1905039	carboxylic acid transmembrane transport	13/790	152/18800	0.0118968	0.0623399	0.0460756	SLC1A3/RGS2/SLC43A2/SLC7A5/THBS1/FOLR2/KCNJ10/ARL6IP5/ABCC5/SLC38A10/SLC16A3/LRRC8C/ACSL1	13	0.83205
BP	GO:1903532	positive regulation of secretion by cell	20/790	274/18800	0.012044	0.0629772	0.0465466	HLA-DRB1/SDCBP/ABCG1/CXCL12/VAMP8/SPP1/ADAM8/IGF1/HIF1A/IL1B/RGCC/PPARD/APBB1/STX4/FGR/SLC12A2/RAB27A/TNFRSF11A/RAB2B/KLRC2	20	2.23607
BP	GO:0010939	regulation of necrotic cell death	6/790	46/18800	0.0120783	0.0629772	0.0465466	NUPR1/ZBP1/YBX3/PPIF/CFLAR/SLC25A4	6	0.816497
BP	GO:0090199	regulation of release of cytochrome c from mitochondria	6/790	46/18800	0.0120783	0.0629772	0.0465466	PLAUR/IGF1/TNFSF10/PPIF/HGF/BMF	6	0.816497
BP	GO:1900744	regulation of p38MAPK cascade	6/790	46/18800	0.0120783	0.0629772	0.0465466	VEGFA/DUSP1/GADD45B/IL1B/HGF/PTPN22	6	2.44949
BP	GO:1904707	positive regulation of vascular associated smooth muscle cell proliferation	6/790	46/18800	0.0120783	0.0629772	0.0465466	MMP2/GNAI2/NR4A3/IGF1/IL10/PDGFB	6	0.816497
BP	GO:0048638	regulation of developmental growth	23/790	329/18800	0.0121343	0.0632067	0.0467163	CDKN1A/VEGFA/SHTN1/YBX3/MEF2C/RGS2/CXCL12/APOE/SPP1/FN1/SEMA4D/IGF1/PARP2/SEMA4A/NRP1/PPARD/RBPJ/LIMK1/BCL2/DIP2B/HAMP/OLFM1/CDK1	23	1.04257
BP	GO:0001553	luteinization	3/790	12/18800	0.0122359	0.0632971	0.0467831	MMP2/PDGFRA/A2M	3	-0.57735
BP	GO:0002887	negative regulation of myeloid leukocyte mediated immunity	3/790	12/18800	0.0122359	0.0632971	0.0467831	FCGR2B/CX3CR1/HMOX1	3	0.57735
BP	GO:0031650	regulation of heat generation	3/790	12/18800	0.0122359	0.0632971	0.0467831	IL1B/PTGS2/TNFRSF11A	3	1.73205
BP	GO:0061469	regulation of type B pancreatic cell proliferation	3/790	12/18800	0.0122359	0.0632971	0.0467831	NUPR1/NR4A1/NR4A3	3	1.73205
BP	GO:0070586	cell-cell adhesion involved in gastrulation	3/790	12/18800	0.0122359	0.0632971	0.0467831	IL1RN/KLF4/IL10	3	1.73205
BP	GO:0071635	negative regulation of transforming growth factor beta production	3/790	12/18800	0.0122359	0.0632971	0.0467831	TYROBP/FN1/FURIN	3	1.73205
BP	GO:0072537	fibroblast activation	3/790	12/18800	0.0122359	0.0632971	0.0467831	RGCC/ULK3/GCLC	3	-0.57735
BP	GO:0045669	positive regulation of osteoblast differentiation	8/790	74/18800	0.0122691	0.063355	0.0468259	IL6ST/IFITM1/MEF2C/IGF1/TMEM119/HGF/FAM20C/BMP7	8	-1.41421
BP	GO:0010881	regulation of cardiac muscle contraction by regulation of the release of sequestered calcium ion	4/790	22/18800	0.0123675	0.063355	0.0468259	CALM1/CALM2/GSTM2/GSTO1	4	-1
BP	GO:0010888	negative regulation of lipid storage	4/790	22/18800	0.0123675	0.063355	0.0468259	ABCG1/ABCA1/PPARD/PNPLA2	4	2
BP	GO:0032891	negative regulation of organic acid transport	4/790	22/18800	0.0123675	0.063355	0.0468259	RGS2/SLC43A2/THBS1/ARL6IP5	4	1
BP	GO:0034104	negative regulation of tissue remodeling	4/790	22/18800	0.0123675	0.063355	0.0468259	CST3/TMEM119/HAMP/TNFAIP3	4	1
BP	GO:0034755	iron ion transmembrane transport	4/790	22/18800	0.0123675	0.063355	0.0468259	SLC40A1/TTYH1/HAMP/ABCC5	4	1
BP	GO:0036344	platelet morphogenesis	4/790	22/18800	0.0123675	0.063355	0.0468259	MEF2C/ACTN1/PTPN6/WDR1	4	1
BP	GO:0045624	positive regulation of T-helper cell differentiation	4/790	22/18800	0.0123675	0.063355	0.0468259	ANXA1/NFKBIZ/NFKBID/NLRP3	4	1
BP	GO:0090335	regulation of brown fat cell differentiation	4/790	22/18800	0.0123675	0.063355	0.0468259	METRNL/SOX13/PTGS2/BMP7	4	0
BP	GO:1901032	negative regulation of response to reactive oxygen species	4/790	22/18800	0.0123675	0.063355	0.0468259	NR4A3/HGF/IL10/GPR37L1	4	1
BP	GO:0051591	response to cAMP	9/790	89/18800	0.0123857	0.0633863	0.046849	AHR/FOS/RAPGEF1/ZFP36L1/FOSB/THBD/PNPT1/STAT1/PLAT	9	1
BP	GO:1901293	nucleoside phosphate biosynthetic process	19/790	257/18800	0.0124971	0.0638942	0.0472244	CMPK2/NAMPT/PDK4/KYNU/APRT/IMPDH1/ACAT1/PARP9/ATP6V0C/PARP1/DIP2A/DTYMK/PNP/ACOT7/UPP1/ACSL1/TK1/RFK/SLC35B2	19	0.688247
BP	GO:1903825	organic acid transmembrane transport	13/790	153/18800	0.0125194	0.0639462	0.0472628	SLC1A3/RGS2/SLC43A2/SLC7A5/THBS1/FOLR2/KCNJ10/ARL6IP5/ABCC5/SLC38A10/SLC16A3/LRRC8C/ACSL1	13	0.83205
BP	GO:0061614	miRNA transcription	7/790	60/18800	0.0125722	0.0640913	0.0473701	FOS/HIF1A/KLF4/PPARD/IL10/EGR1/PDGFB	7	1.88982
BP	GO:1903078	positive regulation of protein localization to plasma membrane	7/790	60/18800	0.0125722	0.0640913	0.0473701	LGALS3/SQSTM1/PTPN9/STX3/WNK3/ATP2B4/STX4	7	1.88982
BP	GO:0006816	calcium ion transport	28/790	424/18800	0.0125895	0.0641175	0.0473894	ANXA2/LGALS3/TPT1/PLP1/HES1/CXCL10/CXCL12/GNAI2/CALM1/VDAC1/CALM2/AHNAK/PTGS2/WNK3/CACNA1A/PTPN6/ATP2B4/GSTM2/GSTO1/CCL2/BCL2/CYSLTR1/CACNB4/TMEM37/LILRB2/ORAI2/PDGFB/SESTD1	28	0.755929
BP	GO:0072001	renal system development	22/790	312/18800	0.0127319	0.0647799	0.047879	HES1/IQGAP1/VEGFA/SPRY1/MEF2C/PLXND1/SALL1/PECAM1/ID3/NRP1/ACAT1/SOX8/BMP7/CFLAR/EGR1/BCL2/STAT1/PDGFRA/APAF1/AKR1B1/HELLS/PDGFB	22	0.426401
BP	GO:0071375	cellular response to peptide hormone stimulus	21/790	294/18800	0.0128736	0.0654378	0.0483652	NR4A2/NR4A1/SOCS3/ZFP36L1/PDK4/FBP1/GNAI2/NR4A3/PKM/IL1B/APRT/MYO5A/CCND3/CFLAR/STAT1/PARP1/PLAT/EIF4EBP2/GCLC/SORL1/CCNA2	21	1.09109
BP	GO:0001701	in utero embryonic development	26/790	387/18800	0.0129287	0.0655909	0.0484784	JUNB/LY6E/HES1/VEGFA/YBX3/SOCS3/ZFP36L1/VASH1/IGF1/ST14/HIF1A/FURIN/AMOT/KLF4/GPI/EPAS1/SOX8/YBX1/IL10/NASP/RBPJ/TMED2/BMP7/PDGFRA/CMTM3/PDGFB	26	1.96116
BP	GO:0042692	muscle cell differentiation	26/790	387/18800	0.0129287	0.0655909	0.0484784	BHLHE41/HES1/CXCL10/VEGFA/MEF2C/RGS2/ACTN1/SOD2/CD9/TNFSF14/IGF1/PARP2/TMEM119/CXADR/CSRP1/ID2/YBX1/RBPJ/CFLAR/BCL2/PDGFRA/PDLIM5/HAMP/WDR1/PDGFB/CDK1	26	1.1767
BP	GO:0048675	axon extension	11/790	121/18800	0.013005	0.0657876	0.0486238	VEGFA/SHTN1/CXCL12/APOE/FN1/SEMA4D/SEMA4A/NRP1/LIMK1/DIP2B/OLFM1	11	0.301511
BP	GO:0051101	regulation of DNA binding	11/790	121/18800	0.013005	0.0657876	0.0486238	PLAUR/HES1/IFI16/HMOX1/CALM1/IGF1/CALM2/BCL3/KLF4/HMGB1/PARP1	11	-0.301511
BP	GO:0055007	cardiac muscle cell differentiation	11/790	121/18800	0.013005	0.0657876	0.0486238	VEGFA/MEF2C/RGS2/IGF1/PARP2/CXADR/RBPJ/PDGFRA/PDLIM5/HAMP/CDK1	11	0.301511
BP	GO:0000819	sister chromatid segregation	16/790	205/18800	0.0130313	0.0657931	0.0486279	DUSP1/CHMP1B/SMC5/ESCO2/SPDL1/KIF4A/PSRC1/CDCA8/DSN1/NCAPH/PDS5B/NUF2/TUBG1/PHF13/NDC80/CTCF	16	-2.5
BP	GO:0032869	cellular response to insulin stimulus	16/790	205/18800	0.0130313	0.0657931	0.0486279	SOCS3/ZFP36L1/PDK4/FBP1/GNAI2/PKM/IL1B/APRT/MYO5A/CCND3/CFLAR/STAT1/PARP1/EIF4EBP2/GCLC/SORL1	16	1
BP	GO:0007435	salivary gland morphogenesis	5/790	34/18800	0.0130936	0.0657931	0.0486279	PLXNA1/PLXND1/NRP1/HGF/BMP7	5	1.34164
BP	GO:0016486	peptide hormone processing	5/790	34/18800	0.0130936	0.0657931	0.0486279	CTSL/ATP6AP2/FURIN/CTSZ/SCG5	5	1.34164
BP	GO:0034405	response to fluid shear stress	5/790	34/18800	0.0130936	0.0657931	0.0486279	MEF2C/MMP2/ABCA1/PTGS2/KLF4	5	1.34164
BP	GO:0035590	purinergic nucleotide receptor signaling pathway	5/790	34/18800	0.0130936	0.0657931	0.0486279	P2RY12/GPR34/GNAI2/ADORA3/P2RY13	5	-1.34164
BP	GO:0070232	regulation of T cell apoptotic process	5/790	34/18800	0.0130936	0.0657931	0.0486279	LGALS3/ADAM8/TSC22D3/HIF1A/DOCK8	5	0.447214
BP	GO:0070227	lymphocyte apoptotic process	8/790	75/18800	0.0132444	0.0664873	0.049141	CD74/LGALS3/ADAM8/TSC22D3/HIF1A/IL10/FOXP1/DOCK8	8	1.41421
BP	GO:0070301	cellular response to hydrogen peroxide	9/790	90/18800	0.0132659	0.0664886	0.049142	ANXA1/NR4A3/PPIF/HGF/IL10/MAPK13/GPR37L1/TNFAIP3/CDK1	9	1.66667
BP	GO:0000070	mitotic sister chromatid segregation	14/790	171/18800	0.0132699	0.0664886	0.049142	DUSP1/CHMP1B/SMC5/SPDL1/KIF4A/PSRC1/CDCA8/DSN1/NCAPH/PDS5B/NUF2/TUBG1/PHF13/NDC80	14	-2.67261
BP	GO:0031294	lymphocyte costimulation	6/790	47/18800	0.0133675	0.06685	0.049409	LGALS1/TMIGD2/TNFSF14/PTPN6/TNFRSF14/LILRB2	6	1.63299
BP	GO:1905953	negative regulation of lipid localization	6/790	47/18800	0.0133675	0.06685	0.049409	APOC1/ABCG1/ABCA1/THBS1/PPARD/PNPLA2	6	2.44949
BP	GO:0007266	Rho protein signal transduction	12/790	138/18800	0.0135595	0.0677459	0.0500712	ADGRG1/SHTN1/MCF2L/STMN1/APOE/ABCA1/MYO9B/NRP1/RAC1/GPR65/RTKN/LIMK1	12	0
BP	GO:0030865	cortical cytoskeleton organization	7/790	61/18800	0.0137026	0.0683959	0.0505516	EPB41L2/ANLN/RHOC/RAC1/RTKN/RND3/WDR1	7	-0.377964
BP	GO:0021700	developmental maturation	21/790	296/18800	0.0138053	0.0688435	0.0508824	NR4A2/HES1/VEGFA/CX3CR1/MMP2/CD63/SEMA4D/ABHD2/ASCL1/IGF1/TFCP2L1/HIF1A/ATP6AP2/EPAS1/FAM20C/SOX8/RBPJ/SNX10/BCL2/PICK1/AKR1B1	21	1.52753
BP	GO:0044839	cell cycle G2/M phase transition	13/790	155/18800	0.0138397	0.0688937	0.0509196	CDKN1A/USH1C/CALM1/CALM2/ATAD5/NABP1/CCND1/CDK2/CIT/FOXN3/CCNA2/NDC80/CDK1	13	-1.94145
BP	GO:0046777	protein autophosphorylation	17/790	224/18800	0.0138416	0.0688937	0.0509196	GPNMB/RAP2B/VEGFA/CSF1R/PDGFC/CALM1/CALM2/EIF2AK2/WNK3/DAPK1/FGR/ULK3/PDGFRA/PAK2/AAK1/PDGFB/FES	17	-0.242536
BP	GO:1990138	neuron projection extension	14/790	172/18800	0.0139079	0.0691585	0.0511153	ITGA4/IQGAP1/VEGFA/SHTN1/PLXNA1/CXCL12/APOE/FN1/SEMA4D/SEMA4A/NRP1/LIMK1/DIP2B/OLFM1	14	1.06904
BP	GO:0019318	hexose metabolic process	18/790	242/18800	0.013965	0.0693765	0.0512764	SDS/OAS1/PDK4/APOD/FBP1/IGF1/FUCA1/FAM3C/HK3/PPARD/GPI/MIDN/PPP1R3B/RANBP2/MAN2A2/MAN2C1/ALDOC/AKR1B1	18	1.88562
BP	GO:0061448	connective tissue development	19/790	260/18800	0.0139889	0.0694299	0.0513159	TGFBI/CD44/SPTLC2/MEF2C/CHI3L1/HIF1A/TIMP1/PPARD/ACAT1/SOX8/RUNX3/TRPS1/BMP7/CFLAR/EGR1/MAF/MBOAT2/SORL1/PDGFB	19	0.688247
BP	GO:0070509	calcium ion import	9/790	91/18800	0.0141916	0.0703031	0.0519612	LGALS3/HES1/CXCL12/VDAC1/WNK3/CACNA1A/ATP2B4/CCL2/PDGFB	9	-0.333333
BP	GO:0090398	cellular senescence	9/790	91/18800	0.0141916	0.0703031	0.0519612	CDKN1A/VASH1/SMC5/ID2/PNPT1/YBX1/MAP2K3/ULK3/CDK2	9	0.333333
BP	GO:0001937	negative regulation of endothelial cell proliferation	8/790	76/18800	0.0142751	0.0705842	0.052169	MEF2C/APOE/VASH1/THBS1/RGCC/CCL2/STAT1/KRIT1	8	0.707107
BP	GO:0061912	selective autophagy	8/790	76/18800	0.0142751	0.0705842	0.052169	SPTLC2/SQSTM1/RNF213/CALCOCO2/VDAC1/BAG3/SLC25A4/AUP1	8	-1.41421
BP	GO:0030728	ovulation	4/790	23/18800	0.0144838	0.0712144	0.0526348	RGS2/MMP2/PTGS2/PLAT	4	1
BP	GO:0045723	positive regulation of fatty acid biosynthetic process	4/790	23/18800	0.0144838	0.0712144	0.0526348	CD74/ANXA1/IL1B/PTGS2	4	2
BP	GO:0046697	decidualization	4/790	23/18800	0.0144838	0.0712144	0.0526348	JUNB/SPP1/PTGS2/PPARD	4	2
BP	GO:0072677	eosinophil migration	4/790	23/18800	0.0144838	0.0712144	0.0526348	LGALS3/PTGER4/ADAM8/CCL2	4	2
BP	GO:1902254	negative regulation of intrinsic apoptotic signaling pathway by p53 class mediator	4/790	23/18800	0.0144838	0.0712144	0.0526348	CD74/CD44/ATAD5/BCL2	4	1
BP	GO:2000114	regulation of establishment of cell polarity	4/790	23/18800	0.0144838	0.0712144	0.0526348	SHTN1/KIF20B/DOCK8/KRIT1	4	-2
BP	GO:0050804	modulation of chemical synaptic transmission	28/790	429/18800	0.0145247	0.0713358	0.0527245	SLC1A3/SRGN/SQSTM1/TYROBP/MEF2C/CX3CR1/APOE/NPTX2/GNAI2/IL1B/STX3/PTGS2/S100B/CACNA1A/STX4/KCNJ10/CCL2/SLC12A2/SYNGR1/PICK1/PLAT/EIF4EBP2/SIPA1L1/EGR2/FAM107A/LILRB2/GRID2/SNAP25	28	1.13389
BP	GO:0002244	hematopoietic progenitor cell differentiation	11/790	123/18800	0.0145691	0.0713358	0.0527245	OSM/HES1/HERC6/CSF1R/ANLN/ESCO2/EIF2AK2/PTPN6/BCL2/PDGFRA/PLD4	11	-0.904534
BP	GO:0031109	microtubule polymerization or depolymerization	11/790	123/18800	0.0145691	0.0713358	0.0527245	CRYAB/STMN1/TUBB4A/TPPP/NAV3/RAC1/CENPJ/PSRC1/SKA3/TUBG1/FES	11	-2.7136
BP	GO:0032355	response to estradiol	11/790	123/18800	0.0145691	0.0713358	0.0527245	ANXA1/CRYAB/MMP2/PTGS2/GPI/CCND1/IL10/BMP7/CFLAR/CCNA2/MBD2	11	1.50756
BP	GO:0030004	cellular monovalent inorganic cation homeostasis	10/790	107/18800	0.0145763	0.0713358	0.0527245	SLC1A3/ATP1B3/SLAMF8/ATP6V0D1/ATP6AP2/RAB20/ATP6V0E2/SLC12A2/BCL2/DMXL2	10	1.89737
BP	GO:0035272	exocrine system development	6/790	48/18800	0.0147498	0.072039	0.0532443	PLXNA1/PLXND1/TFCP2L1/NRP1/HGF/BMP7	6	0.816497
BP	GO:0061028	establishment of endothelial barrier	6/790	48/18800	0.0147498	0.072039	0.0532443	VEGFA/RAPGEF1/ICAM1/PECAM1/IL1B/TJP1	6	1.63299
BP	GO:0090050	positive regulation of cell migration involved in sprouting angiogenesis	5/790	35/18800	0.0147611	0.072039	0.0532443	ANXA1/VEGFA/HMOX1/PTGS2/NRP1	5	2.23607
BP	GO:0099177	regulation of trans-synaptic signaling	28/790	430/18800	0.014939	0.0728399	0.0538362	SLC1A3/SRGN/SQSTM1/TYROBP/MEF2C/CX3CR1/APOE/NPTX2/GNAI2/IL1B/STX3/PTGS2/S100B/CACNA1A/STX4/KCNJ10/CCL2/SLC12A2/SYNGR1/PICK1/PLAT/EIF4EBP2/SIPA1L1/EGR2/FAM107A/LILRB2/GRID2/SNAP25	28	1.13389
BP	GO:0009743	response to carbohydrate	17/790	226/18800	0.0149952	0.073046	0.0539885	HLA-DRB1/ZFP36L1/SOD2/ICAM1/THBS1/HIF1A/IL1B/PTGS2/PPARD/STX4/MAP2K3/EGR1/SLC2A5/MAPK13/PIH1D1/GCLC/ZBTB20	17	2.18282
BP	GO:0045089	positive regulation of innate immune response	12/790	140/18800	0.0150582	0.0732173	0.0541151	ZBP1/TYROBP/IFI16/ADAM8/IFI35/PARP9/HMGB1/IRF7/NECTIN2/CADM1/PAK2/KLRC2	12	-0.57735
BP	GO:0072073	kidney epithelium development	12/790	140/18800	0.0150582	0.0732173	0.0541151	HES1/IQGAP1/VEGFA/SPRY1/MEF2C/SALL1/PECAM1/ACAT1/SOX8/BMP7/BCL2/STAT1	12	0
BP	GO:0071248	cellular response to metal ion	15/790	191/18800	0.015083	0.0732703	0.0541543	JUNB/TF/IQGAP1/SLC40A1/FOS/MEF2C/FBP1/FOSB/HMOX1/PPIF/PTGS2/SLC12A2/PARP1/MT2A/CARF	15	1.29099
BP	GO:0000910	cytokinesis	14/790	174/18800	0.0152548	0.0740363	0.0547204	SON/STMN1/KLHDC8B/CHMP1B/ANLN/CALM1/CECR2/CALM2/RHOC/KIF4A/RTKN/KIF20B/CIT/UNC119	14	-1.60357
BP	GO:0032720	negative regulation of tumor necrosis factor production	8/790	77/18800	0.0153631	0.0741397	0.0547969	GPNMB/VSIR/IGF1/BCL3/PTPN6/IL10/PTPN22/TNFAIP3	8	1.41421
BP	GO:0051224	negative regulation of protein transport	11/790	124/18800	0.0154024	0.0741397	0.0547969	RSAD2/MDFIC/APOD/APOE/RHBDF2/BAG3/IL1B/PPM1F/MIDN/ERLEC1/HADH	11	0.904534
BP	GO:0001973	G protein-coupled adenosine receptor signaling pathway	3/790	13/18800	0.015417	0.0741397	0.0547969	P2RY12/GNAI2/ADORA3	3	-0.57735
BP	GO:0006000	fructose metabolic process	3/790	13/18800	0.015417	0.0741397	0.0547969	FBP1/ALDOC/AKR1B1	3	0.57735
BP	GO:0010713	negative regulation of collagen metabolic process	3/790	13/18800	0.015417	0.0741397	0.0547969	CIITA/CST3/PPARD	3	1.73205
BP	GO:0031665	negative regulation of lipopolysaccharide-mediated signaling pathway	3/790	13/18800	0.015417	0.0741397	0.0547969	TRIB1/CARD16/TNFAIP3	3	1.73205
BP	GO:0035588	G protein-coupled purinergic receptor signaling pathway	3/790	13/18800	0.015417	0.0741397	0.0547969	P2RY12/GNAI2/ADORA3	3	-0.57735
BP	GO:0048711	positive regulation of astrocyte differentiation	3/790	13/18800	0.015417	0.0741397	0.0547969	IL6ST/HES1/ID2	3	0.57735
BP	GO:1903599	positive regulation of autophagy of mitochondrion	3/790	13/18800	0.015417	0.0741397	0.0547969	VDAC1/HIF1A/SLC25A4	3	-0.57735
BP	GO:2001198	regulation of dendritic cell differentiation	3/790	13/18800	0.015417	0.0741397	0.0547969	FCGR2B/HMGB1/LILRB2	3	0.57735
BP	GO:0015849	organic acid transport	22/790	318/18800	0.0155603	0.0747606	0.0552558	SLC1A3/ANXA1/ABCC3/RGS2/APOE/SLC43A2/SLC7A5/THBS1/SLCO2B1/IL1B/PPARD/FOLR2/KCNJ10/ARL6IP5/SLC12A2/TNFRSF11A/ABCC5/SLC38A10/SLC16A3/LRRC8C/PLIN2/ACSL1	22	2.13201
BP	GO:0016241	regulation of macroautophagy	13/790	158/18800	0.0160171	0.0768851	0.056826	NUPR1/SPTLC2/FEZ1/CALCOCO2/ATP6V0D1/HMOX1/VDAC1/BAG3/HIF1A/ATP6V0E2/ATP6V0C/SLC25A4/WIPI1	13	0.27735
BP	GO:0010573	vascular endothelial growth factor production	7/790	63/18800	0.0161783	0.0772644	0.0571063	IL6ST/ADGRG1/C5AR1/NDRG2/HIF1A/IL1B/PTGS2	7	0.377964
BP	GO:0032623	interleukin-2 production	7/790	63/18800	0.0161783	0.0772644	0.0571063	ANXA1/ZFP36/NAV3/IL1B/CD83/PNP/TNFAIP3	7	1.88982
BP	GO:0032663	regulation of interleukin-2 production	7/790	63/18800	0.0161783	0.0772644	0.0571063	ANXA1/ZFP36/NAV3/IL1B/CD83/PNP/TNFAIP3	7	1.88982
BP	GO:0030522	intracellular receptor signaling pathway	19/790	264/18800	0.0161924	0.0772644	0.0571063	NR4A2/AHR/NR4A1/OASL/OAS3/NR4A3/SLC15A2/DDX60/SLC15A3/PPARD/IRF7/FOXP1/RXRA/PARP1/PTPN22/RNF135/DHX58/DDX58/TNFAIP3	19	0.688247
BP	GO:0010656	negative regulation of muscle cell apoptotic process	6/790	49/18800	0.0162283	0.0772644	0.0571063	NUPR1/HMOX1/IGF1/BAG3/BMP7/CFLAR	6	0.816497
BP	GO:0030225	macrophage differentiation	6/790	49/18800	0.0162283	0.0772644	0.0571063	HLA-DRB1/VEGFA/CSF1R/ID2/TRIB1/PARP1	6	0.816497
BP	GO:0042304	regulation of fatty acid biosynthetic process	6/790	49/18800	0.0162283	0.0772644	0.0571063	CD74/APOC1/ANXA1/PDK4/IL1B/PTGS2	6	1.63299
BP	GO:0097300	programmed necrotic cell death	6/790	49/18800	0.0162283	0.0772644	0.0571063	NUPR1/ZBP1/YBX3/PPIF/CFLAR/SLC25A4	6	0.816497
BP	GO:0120009	intermembrane lipid transfer	6/790	49/18800	0.0162283	0.0772644	0.0571063	NPC2/ABCG1/APOE/ABCA1/PLTP/TNFAIP8L3	6	2.44949
BP	GO:0043537	negative regulation of blood vessel endothelial cell migration	8/790	78/18800	0.0165098	0.0785335	0.0580443	MEF2C/APOE/VASH1/THBS1/RGCC/KLF4/ATP2B4/HMGB1	8	1.41421
BP	GO:0048261	negative regulation of receptor-mediated endocytosis	5/790	36/18800	0.016565	0.0785829	0.0580808	ANXA2/APOC1/SDCBP/RAC1/UNC119	5	1.34164
BP	GO:0071402	cellular response to lipoprotein particle stimulus	5/790	36/18800	0.016565	0.0785829	0.0580808	FCER1G/ABCG1/APOE/CD9/ABCA1	5	2.23607
BP	GO:0140448	signaling receptor ligand precursor processing	5/790	36/18800	0.016565	0.0785829	0.0580808	CTSL/ATP6AP2/FURIN/CTSZ/SCG5	5	1.34164
BP	GO:1901987	regulation of cell cycle phase transition	27/790	415/18800	0.0167979	0.0789888	0.0583808	GPNMB/ANXA1/CDKN1A/DUSP1/ZFP36L1/ANLN/RGCC/SPDL1/KLF4/PTPN6/ATP2B4/ATAD5/ID2/NABP1/APBB1/CCND1/CCND3/RPL26/CCL2/CENPJ/CDK2/BCL2/FOXN3/CTDSP2/FAM107A/NDC80/CDK1	27	1.34715
BP	GO:0006213	pyrimidine nucleoside metabolic process	4/790	24/18800	0.0168157	0.0789888	0.0583808	DPYD/DTYMK/UPP1/TK1	4	0
BP	GO:0007035	vacuolar acidification	4/790	24/18800	0.0168157	0.0789888	0.0583808	ATP6V0D1/ATP6AP2/ATP6V0E2/DMXL2	4	1
BP	GO:0009162	deoxyribonucleoside monophosphate metabolic process	4/790	24/18800	0.0168157	0.0789888	0.0583808	DPYD/PNP/UPP1/TK1	4	1
BP	GO:0035458	cellular response to interferon-beta	4/790	24/18800	0.0168157	0.0789888	0.0583808	OAS1/IFI16/PNPT1/STAT1	4	-2
BP	GO:0042730	fibrinolysis	4/790	24/18800	0.0168157	0.0789888	0.0583808	PLAU/THBS1/THBD/PLAT	4	1
BP	GO:0071676	negative regulation of mononuclear cell migration	4/790	24/18800	0.0168157	0.0789888	0.0583808	DUSP1/APOD/SLAMF8/CCL2	4	1
BP	GO:0072207	metanephric epithelium development	4/790	24/18800	0.0168157	0.0789888	0.0583808	HES1/ACAT1/SOX8/STAT1	4	0
BP	GO:0090023	positive regulation of neutrophil chemotaxis	4/790	24/18800	0.0168157	0.0789888	0.0583808	CD74/CXCL8/C5AR1/RAC1	4	1
BP	GO:1901522	positive regulation of transcription from RNA polymerase II promoter involved in cellular response to chemical stimulus	4/790	24/18800	0.0168157	0.0789888	0.0583808	VEGFA/HIF1A/RBPJ/CARF	4	1
BP	GO:2000353	positive regulation of endothelial cell apoptotic process	4/790	24/18800	0.0168157	0.0789888	0.0583808	ITGA4/THBS1/RGCC/CCL2	4	2
BP	GO:0071356	cellular response to tumor necrosis factor	17/790	229/18800	0.0168644	0.079147	0.0584978	ZFP36/CXCL8/HES1/YBX3/ZFP36L1/CHI3L1/THBS1/GBP2/CASP4/CARD16/TNFRSF14/CCL2/STAT1/HAMP/TNFRSF11A/TNFRSF1B/TNFAIP3	17	3.63803
BP	GO:0050779	RNA destabilization	9/790	94/18800	0.017255	0.080908	0.0597994	ZFP36/BTG2/ZFP36L1/PNPT1/YBX1/MEX3D/TNFRSF1B/NT5C3B/EXOSC9	9	0.333333
BP	GO:0002824	positive regulation of adaptive immune response based on somatic recombination of immune receptors built from immunoglobulin superfamily domains	10/790	110/18800	0.0174125	0.0814287	0.0601842	HLA-DRA/RSAD2/HLA-DRB1/NFKBIZ/IL1B/ATAD5/NFKBID/HLA-A/NECTIN2/NLRP3	10	1.26491
BP	GO:0048259	regulation of receptor-mediated endocytosis	10/790	110/18800	0.0174125	0.0814287	0.0601842	ANXA2/APOC1/TF/VEGFA/SDCBP/CD63/RAC1/PICK1/UNC119/AAK1	10	0.632456
BP	GO:1901222	regulation of NIK/NF-kappaB signaling	10/790	110/18800	0.0174125	0.0814287	0.0601842	CD14/LITAF/TNFSF14/IFI35/BCL3/EIF2AK2/IL1B/BMP7/PTPN22/NLRP3	10	0.632456
BP	GO:0001659	temperature homeostasis	14/790	177/18800	0.0174599	0.0815055	0.060241	ALDH1A1/SQSTM1/VEGFA/PDGFC/G0S2/IL1B/PTGS2/EPAS1/RBPJ/EGR1/PRKAB2/TNFRSF11A/HADH/ACSL1	14	3.20713
BP	GO:0048015	phosphatidylinositol-mediated signaling	14/790	177/18800	0.0174599	0.0815055	0.060241	OSM/ZFP36L1/CSF1R/PDGFC/FN1/SEMA4D/IGF1/PTPN6/PPARD/HGF/FGR/UNC5B/PDGFRA/PDGFB	14	1.06904
BP	GO:0001885	endothelial cell development	7/790	64/18800	0.0175281	0.0816787	0.060369	VEGFA/RAPGEF1/ICAM1/PECAM1/IL1B/TJP1/GSTM3	7	1.13389
BP	GO:0014015	positive regulation of gliogenesis	7/790	64/18800	0.0175281	0.0816787	0.060369	IL6ST/HES1/IL1B/ID2/SOX8/TNFRSF1B/EGR2	7	1.13389
BP	GO:0002262	myeloid cell homeostasis	13/790	160/18800	0.0176073	0.0819754	0.0605883	ANXA1/ZFP36/VEGFA/ZFP36L1/HMOX1/ISG15/HIF1A/ID2/GPI/HMGB1/EPAS1/STAT1/HAMP	13	1.94145
BP	GO:1903556	negative regulation of tumor necrosis factor superfamily cytokine production	8/790	79/18800	0.017717	0.0824128	0.0609116	GPNMB/VSIR/IGF1/BCL3/PTPN6/IL10/PTPN22/TNFAIP3	8	1.41421
BP	GO:0001913	T cell mediated cytotoxicity	6/790	50/18800	0.017806	0.0827539	0.0611637	HLA-DRA/FCGR2B/HLA-DRB1/HLA-A/NECTIN2/RAB27A	6	2.44949
BP	GO:0014033	neural crest cell differentiation	9/790	95/18800	0.0183759	0.0851769	0.0629545	HES1/MEF2C/FN1/SEMA4D/HIF1A/SEMA4A/NRP1/SOX8/BMP7	9	0.333333
BP	GO:0032088	negative regulation of NF-kappaB transcription factor activity	9/790	95/18800	0.0183759	0.0851769	0.0629545	TMIGD3/BCL3/ADORA3/KLF4/IL10/BMP7/NLRP3/DAP/TNFAIP3	9	0.333333
BP	GO:0043502	regulation of muscle adaptation	9/790	95/18800	0.0183759	0.0851769	0.0629545	IL6ST/RGS2/NR4A3/IGF1/PARP2/ATP2B4/PARP1/HAMP/TNFRSF1B	9	0.333333
BP	GO:0001938	positive regulation of endothelial cell proliferation	10/790	111/18800	0.0184427	0.0851954	0.0629682	NR4A1/ITGA4/VEGFA/CXCL12/HMOX1/HIF1A/NRP1/HMGB1/IL10/PDGFB	10	1.26491
BP	GO:0072009	nephron epithelium development	10/790	111/18800	0.0184427	0.0851954	0.0629682	HES1/IQGAP1/VEGFA/MEF2C/SALL1/PECAM1/ACAT1/SOX8/BCL2/STAT1	10	0.632456
BP	GO:0006862	nucleotide transport	5/790	37/18800	0.0185095	0.0851954	0.0629682	GJB1/SLC25A4/ABCC5/LRRC8C/SLC35B2	5	-0.447214
BP	GO:0030279	negative regulation of ossification	5/790	37/18800	0.0185095	0.0851954	0.0629682	SRGN/MEF2C/HIF1A/RBPJ/BCL2	5	1.34164
BP	GO:0046640	regulation of alpha-beta T cell proliferation	5/790	37/18800	0.0185095	0.0851954	0.0629682	VSIR/HLA-A/TNFRSF14/PTPN22/MAPK8IP1	5	0.447214
BP	GO:0048846	axon extension involved in axon guidance	5/790	37/18800	0.0185095	0.0851954	0.0629682	VEGFA/CXCL12/SEMA4D/SEMA4A/NRP1	5	0.447214
BP	GO:0090218	positive regulation of lipid kinase activity	5/790	37/18800	0.0185095	0.0851954	0.0629682	P2RY12/FGR/PDGFRA/TNFAIP8L3/PDGFB	5	-0.447214
BP	GO:1902284	neuron projection extension involved in neuron projection guidance	5/790	37/18800	0.0185095	0.0851954	0.0629682	VEGFA/CXCL12/SEMA4D/SEMA4A/NRP1	5	0.447214
BP	GO:0031343	positive regulation of cell killing	7/790	65/18800	0.0189552	0.0863076	0.0637902	HLA-DRA/HLA-DRB1/TYROBP/HLA-A/NECTIN2/CADM1/KLRC2	7	1.88982
BP	GO:0002467	germinal center formation	3/790	14/18800	0.019019	0.0863076	0.0637902	MEF2C/BCL3/TNFAIP3	3	0.57735
BP	GO:0009158	ribonucleoside monophosphate catabolic process	3/790	14/18800	0.019019	0.0863076	0.0637902	DPYD/PNP/UPP1	3	1.73205
BP	GO:0009159	deoxyribonucleoside monophosphate catabolic process	3/790	14/18800	0.019019	0.0863076	0.0637902	DPYD/PNP/UPP1	3	1.73205
BP	GO:0010872	regulation of cholesterol esterification	3/790	14/18800	0.019019	0.0863076	0.0637902	APOC1/ABCG1/APOE	3	1.73205
BP	GO:0010958	regulation of amino acid import across plasma membrane	3/790	14/18800	0.019019	0.0863076	0.0637902	RGS2/SLC43A2/ARL6IP5	3	0.57735
BP	GO:0030213	hyaluronan biosynthetic process	3/790	14/18800	0.019019	0.0863076	0.0637902	IL1B/ABCC5/PDGFB	3	0.57735
BP	GO:0035589	G protein-coupled purinergic nucleotide receptor signaling pathway	3/790	14/18800	0.019019	0.0863076	0.0637902	P2RY12/GPR34/P2RY13	3	-1.73205
BP	GO:0035672	oligopeptide transmembrane transport	3/790	14/18800	0.019019	0.0863076	0.0637902	SLC15A2/SLC15A3/ABCC5	3	0.57735
BP	GO:0036151	phosphatidylcholine acyl-chain remodeling	3/790	14/18800	0.019019	0.0863076	0.0637902	MBOAT7/MBOAT2/LPCAT1	3	0.57735
BP	GO:0043374	CD8-positive, alpha-beta T cell differentiation	3/790	14/18800	0.019019	0.0863076	0.0637902	TNFSF8/RUNX3/BCL2	3	1.73205
BP	GO:0050930	induction of positive chemotaxis	3/790	14/18800	0.019019	0.0863076	0.0637902	CXCL8/VEGFA/CXCL12	3	0.57735
BP	GO:0070141	response to UV-A	3/790	14/18800	0.019019	0.0863076	0.0637902	MMP2/TIMP1/CCND1	3	1.73205
BP	GO:0072672	neutrophil extravasation	3/790	14/18800	0.019019	0.0863076	0.0637902	ADAM8/PECAM1/JAML	3	1.73205
BP	GO:1901857	positive regulation of cellular respiration	3/790	14/18800	0.019019	0.0863076	0.0637902	NUPR1/IFNAR1/IL10RB	3	1.73205
BP	GO:1903789	regulation of amino acid transmembrane transport	3/790	14/18800	0.019019	0.0863076	0.0637902	RGS2/SLC43A2/ARL6IP5	3	0.57735
BP	GO:0042886	amide transport	20/790	287/18800	0.01903	0.0863076	0.0637902	CD74/ANXA1/HLA-DRB1/ABCA1/PLTP/S100A8/SLC15A2/IL1RN/HIF1A/IL1B/SLC15A3/PSAP/PPARD/FOLR2/STX4/MIDN/PICK1/ABCC5/HADH/SNAP25	20	2.23607
BP	GO:1904950	negative regulation of establishment of protein localization	11/790	128/18800	0.0190969	0.0865364	0.0639593	RSAD2/MDFIC/APOD/APOE/RHBDF2/BAG3/IL1B/PPM1F/MIDN/ERLEC1/HADH	11	0.904534
BP	GO:0006633	fatty acid biosynthetic process	13/790	162/18800	0.0193142	0.0871694	0.0644272	CD74/APOC1/ANXA1/PLP1/PDK4/ABHD2/IL1B/LIPG/PTGS2/GSTM4/GSTM2/PRKAB2/ACOT7	13	0.27735
BP	GO:0009219	pyrimidine deoxyribonucleotide metabolic process	4/790	25/18800	0.0193691	0.0871694	0.0644272	CMPK2/DPYD/DTYMK/UPP1	4	0
BP	GO:0032753	positive regulation of interleukin-4 production	4/790	25/18800	0.0193691	0.0871694	0.0644272	FCER1G/SLC7A5/CLECL1/NLRP3	4	1
BP	GO:0043302	positive regulation of leukocyte degranulation	4/790	25/18800	0.0193691	0.0871694	0.0644272	VAMP8/STX4/FGR/KLRC2	4	1
BP	GO:0045662	negative regulation of myoblast differentiation	4/790	25/18800	0.0193691	0.0871694	0.0644272	CXCL10/ID3/PPARD/SOX8	4	0
BP	GO:0070423	nucleotide-binding oligomerization domain containing signaling pathway	4/790	25/18800	0.0193691	0.0871694	0.0644272	SLC15A2/SLC15A3/PTPN22/TNFAIP3	4	1
BP	GO:0072273	metanephric nephron morphogenesis	4/790	25/18800	0.0193691	0.0871694	0.0644272	HES1/SALL1/SOX8/STAT1	4	-1
BP	GO:0098581	detection of external biotic stimulus	4/790	25/18800	0.0193691	0.0871694	0.0644272	HLA-DRB1/SCARB1/LY96/HLA-A	4	2
BP	GO:0007080	mitotic metaphase plate congression	6/790	51/18800	0.0194857	0.0874696	0.064649	CHMP1B/SPDL1/PSRC1/CDCA8/NUF2/NDC80	6	-1.63299
BP	GO:0010823	negative regulation of mitochondrion organization	6/790	51/18800	0.0194857	0.0874696	0.064649	IGF1/PPIF/VAT1/HGF/SLC25A4/GCLC	6	0
BP	GO:0045778	positive regulation of ossification	6/790	51/18800	0.0194857	0.0874696	0.064649	MEF2C/GPM6B/ISG15/TMEM119/FAM20C/BMP7	6	-1.63299
BP	GO:0010633	negative regulation of epithelial cell migration	10/790	112/18800	0.0195171	0.0875286	0.0646927	MEF2C/APOE/VASH1/THBS1/RGCC/KLF4/ATP2B4/HMGB1/KRIT1/EVL	10	0.632456
BP	GO:0032091	negative regulation of protein binding	9/790	96/18800	0.0195488	0.0875286	0.0646927	IFIT1/CDKN1A/ITGA4/IFIT2/IL10/CARD16/CTSZ/SORL1/PDGFB	9	0.333333
BP	GO:0051153	regulation of striated muscle cell differentiation	9/790	96/18800	0.0195488	0.0875286	0.0646927	BHLHE41/MEF2C/RGS2/IGF1/PARP2/TMEM119/YBX1/BCL2/HAMP	9	-0.333333
BP	GO:0042742	defense response to bacterium	24/790	364/18800	0.0201518	0.0901518	0.0666314	LYZ/S100A9/TF/FCER1G/RNF213/OAS1/C5AR1/OAS3/SLAMF8/EMILIN2/S100A8/RNASE6/BCL3/ISG15/TNFSF8/GBP2/OAS2/HLA-A/IL10/RBPJ/TNFRSF14/FGR/FOXP1/HAMP	24	2.44949
BP	GO:0061025	membrane fusion	13/790	163/18800	0.0202128	0.0902714	0.0667199	ANXA2/ANXA1/VAMP8/CTSL/CD9/STX3/RAB20/STX6/FOLR2/STX4/CH25H/NECTIN2/SNAP25	13	1.94145
BP	GO:0099173	postsynapse organization	13/790	163/18800	0.0202128	0.0902714	0.0667199	FCGR2B/SRGN/ACTN1/APOE/WASF2/NRP1/TANC2/PDLIM5/PICK1/SIPA1L1/DIP2A/LILRB2/GRID2	13	1.38675
BP	GO:0007411	axon guidance	17/790	234/18800	0.0203747	0.0908401	0.0671402	FEZ1/VEGFA/PLXNC1/PLXNA1/PLXND1/NEXN/CSF1R/CXCL12/VASP/SEMA4D/SEMA4A/NRP1/RAC1/BMP7/UNC5B/EGR2/CHL1	17	0.242536
BP	GO:0060560	developmental growth involved in morphogenesis	17/790	234/18800	0.0203747	0.0908401	0.0671402	ITGA4/IQGAP1/VEGFA/SHTN1/SPRY1/PLXNA1/CXCL12/APOE/SPP1/FN1/SALL1/SEMA4D/SEMA4A/NRP1/LIMK1/DIP2B/OLFM1	17	0.727607
BP	GO:0046847	filopodium assembly	7/790	66/18800	0.0204618	0.0911425	0.0673637	SRGAP2/SRGAP2C/TTYH1/NRP1/CAPZB/MYO10/FGD2	7	-1.88982
BP	GO:0002369	T cell cytokine production	5/790	38/18800	0.0205984	0.0911425	0.0673637	RSAD2/IL1B/HLA-A/TNFRSF1B/NLRP3	5	0.447214
BP	GO:0002724	regulation of T cell cytokine production	5/790	38/18800	0.0205984	0.0911425	0.0673637	RSAD2/IL1B/HLA-A/TNFRSF1B/NLRP3	5	0.447214
BP	GO:0032371	regulation of sterol transport	5/790	38/18800	0.0205984	0.0911425	0.0673637	ANXA2/APOC1/LIPG/FURIN/OSBPL6	5	0.447214
BP	GO:0032374	regulation of cholesterol transport	5/790	38/18800	0.0205984	0.0911425	0.0673637	ANXA2/APOC1/LIPG/FURIN/OSBPL6	5	0.447214
BP	GO:0032717	negative regulation of interleukin-8 production	5/790	38/18800	0.0205984	0.0911425	0.0673637	ANXA1/BCL3/KLF4/IL10/PTPN22	5	2.23607
BP	GO:0032814	regulation of natural killer cell activation	5/790	38/18800	0.0205984	0.0911425	0.0673637	TYROBP/FGR/IL15RA/PTPN22/KLRC2	5	0.447214
BP	GO:0043403	skeletal muscle tissue regeneration	5/790	38/18800	0.0205984	0.0911425	0.0673637	ANXA1/CD9/IGF1/PPARD/CFLAR	5	1.34164
BP	GO:0072524	pyridine-containing compound metabolic process	5/790	38/18800	0.0205984	0.0911425	0.0673637	NAMPT/KYNU/PARP9/PDXK/PNP	5	1.34164
BP	GO:0016042	lipid catabolic process	22/790	327/18800	0.0207087	0.0915532	0.0676673	APOC1/LIPA/APOE/SPP1/SCARB1/ABHD2/FUCA1/PLBD1/IL1B/LIPG/PPARD/ACAT1/HSD17B14/ACOX1/BCO2/GPCPD1/PNPLA2/NAAA/HADH/SORL1/CRTC3/PHYH	22	2.55841
BP	GO:0010596	negative regulation of endothelial cell migration	9/790	97/18800	0.0207748	0.0917686	0.0678264	MEF2C/APOE/VASH1/THBS1/RGCC/KLF4/ATP2B4/HMGB1/KRIT1	9	1
BP	GO:0008154	actin polymerization or depolymerization	15/790	199/18800	0.0210763	0.0930224	0.0687531	ARHGAP18/CXCL12/VASP/SH3BP1/CAPG/ARPC2/CAPZB/RAC1/CIT/TRIOBP/WDR1/FAM107A/WIPF1/EVL/DIAPH2	15	0.774597
BP	GO:0097485	neuron projection guidance	17/790	235/18800	0.0211393	0.0931579	0.0688533	FEZ1/VEGFA/PLXNC1/PLXNA1/PLXND1/NEXN/CSF1R/CXCL12/VASP/SEMA4D/SEMA4A/NRP1/RAC1/BMP7/UNC5B/EGR2/CHL1	17	0.242536
BP	GO:0001764	neuron migration	13/790	164/18800	0.0211425	0.0931579	0.0688533	SRGAP2/SRGAP2C/NR4A2/ADGRG1/VEGFA/SHTN1/MEF2C/CXCL12/ASCL1/NRP1/RAC1/KIF20B/CHL1	13	-1.94145
BP	GO:0046700	heterocycle catabolic process	28/790	443/18800	0.0212357	0.0934074	0.0690377	VIM/ZFP36/DPYD/CNP/BTG2/YBX3/ZFP36L1/HMOX1/KYNU/RNASE6/CECR2/SSB/SLCO2B1/OAS2/ACAT1/DEDD2/SMPDL3A/PNPT1/YBX1/MEX3D/RBM8A/APAF1/TNFRSF1B/PNP/NT5C3B/ACOT7/UPP1/EXOSC9	28	0.755929
BP	GO:0038093	Fc receptor signaling pathway	6/790	52/18800	0.0212701	0.0934074	0.0690377	FCGR2B/FCER1G/NR4A3/MYO1G/FGR/LIMK1	6	2.44949
BP	GO:0070169	positive regulation of biomineral tissue development	6/790	52/18800	0.0212701	0.0934074	0.0690377	MEF2C/GPM6B/ISG15/TMEM119/FAM20C/BMP7	6	-1.63299
BP	GO:1904036	negative regulation of epithelial cell apoptotic process	6/790	52/18800	0.0212701	0.0934074	0.0690377	NUPR1/ICAM1/HMOX1/CFLAR/KRIT1/TNFAIP3	6	1.63299
BP	GO:0071322	cellular response to carbohydrate stimulus	12/790	147/18800	0.0213049	0.093482	0.0690928	HLA-DRB1/ZFP36L1/ICAM1/HIF1A/PPARD/STX4/MAP2K3/SLC2A5/MAPK13/PIH1D1/GCLC/ZBTB20	12	1.1547
BP	GO:0060562	epithelial tube morphogenesis	22/790	328/18800	0.0213539	0.0935502	0.0691433	HES1/CXCL10/VEGFA/SPRY1/MEF2C/PLXND1/CSF1R/VASP/SALL1/ST14/HIF1A/FZD1/NRP1/SOX8/RBPJ/TMED2/BMP7/CTSZ/FOXP1/BCL2/KIF20B/APAF1	22	0.852803
BP	GO:0009150	purine ribonucleotide metabolic process	24/790	366/18800	0.021356	0.0935502	0.0691433	NUPR1/PDK4/FBP1/PKM/IGF1/HIF1A/ACSF2/APRT/IMPDH1/MPP1/HK3/ACAT1/ATP6V0C/GPI/ABHD14B/LDHA/PARP1/ALDOC/DIP2A/PNP/ACOT7/ACSL1/ZBTB20/SLC35B2	24	2.04124
BP	GO:0060537	muscle tissue development	26/790	405/18800	0.0216968	0.094964	0.0701882	NUPR1/NR4A1/LY6E/VEGFA/BTG2/YBX3/FOS/MEF2C/RGS2/IGF1/PARP2/CXADR/CSRP1/ID2/SOX8/RBPJ/BMP7/CFLAR/EGR1/BCL2/PDGFRA/GPCPD1/PDLIM5/HAMP/EGR2/CDK1	26	1.56893
BP	GO:0042531	positive regulation of tyrosine phosphorylation of STAT protein	7/790	67/18800	0.0220497	0.0955926	0.0706528	IL6ST/OSM/HES1/CSF1R/PARP14/IGF1/PARP9	7	-1.13389
BP	GO:0055021	regulation of cardiac muscle tissue growth	7/790	67/18800	0.0220497	0.0955926	0.0706528	MEF2C/RGS2/IGF1/PARP2/RBPJ/HAMP/CDK1	7	-0.377964
BP	GO:0060291	long-term synaptic potentiation	9/790	98/18800	0.0220553	0.0955926	0.0706528	SQSTM1/TYROBP/CX3CR1/APOE/STX3/STX4/FAM107A/LILRB2/SNAP25	9	1.66667
BP	GO:0002433	immune response-regulating cell surface receptor signaling pathway involved in phagocytosis	4/790	26/18800	0.0221493	0.0955926	0.0706528	FCGR2B/MYO1G/FGR/LIMK1	4	2
BP	GO:0002726	positive regulation of T cell cytokine production	4/790	26/18800	0.0221493	0.0955926	0.0706528	RSAD2/IL1B/HLA-A/NLRP3	4	0
BP	GO:0010882	regulation of cardiac muscle contraction by calcium ion signaling	4/790	26/18800	0.0221493	0.0955926	0.0706528	CALM1/CALM2/GSTM2/GSTO1	4	-1
BP	GO:0019883	antigen processing and presentation of endogenous antigen	4/790	26/18800	0.0221493	0.0955926	0.0706528	HLA-DRA/CD74/HLA-DRB1/HLA-A	4	2
BP	GO:0030318	melanocyte differentiation	4/790	26/18800	0.0221493	0.0955926	0.0706528	MEF2C/BCL2/RAB27A/MITF	4	1
BP	GO:0031664	regulation of lipopolysaccharide-mediated signaling pathway	4/790	26/18800	0.0221493	0.0955926	0.0706528	LY96/TRIB1/CARD16/TNFAIP3	4	2
BP	GO:0032878	regulation of establishment or maintenance of cell polarity	4/790	26/18800	0.0221493	0.0955926	0.0706528	SHTN1/KIF20B/DOCK8/KRIT1	4	-2
BP	GO:0035872	nucleotide-binding domain, leucine rich repeat containing receptor signaling pathway	4/790	26/18800	0.0221493	0.0955926	0.0706528	SLC15A2/SLC15A3/PTPN22/TNFAIP3	4	1
BP	GO:0038096	Fc-gamma receptor signaling pathway involved in phagocytosis	4/790	26/18800	0.0221493	0.0955926	0.0706528	FCGR2B/MYO1G/FGR/LIMK1	4	2
BP	GO:0048499	synaptic vesicle membrane organization	4/790	26/18800	0.0221493	0.0955926	0.0706528	STX3/STX4/SYNGR1/SNAP25	4	1
BP	GO:0050857	positive regulation of antigen receptor-mediated signaling pathway	4/790	26/18800	0.0221493	0.0955926	0.0706528	NFAM1/FOXP1/NECTIN2/CMTM3	4	2
BP	GO:0050995	negative regulation of lipid catabolic process	4/790	26/18800	0.0221493	0.0955926	0.0706528	APOC1/IL1B/SORL1/CRTC3	4	1
BP	GO:0060314	regulation of ryanodine-sensitive calcium-release channel activity	4/790	26/18800	0.0221493	0.0955926	0.0706528	CALM1/CALM2/GSTM2/GSTO1	4	-1
BP	GO:0090200	positive regulation of release of cytochrome c from mitochondria	4/790	26/18800	0.0221493	0.0955926	0.0706528	PLAUR/TNFSF10/PPIF/BMF	4	1
BP	GO:0006022	aminoglycan metabolic process	11/790	131/18800	0.022271	0.0959603	0.0709246	DSE/CD44/CHI3L1/SPOCK3/FUCA1/IL1B/CSGALNACT2/ABCC5/NDST1/ITIH4/PDGFB	11	1.50756
BP	GO:0006639	acylglycerol metabolic process	11/790	131/18800	0.022271	0.0959603	0.0709246	APOC1/APOE/SCARB1/ABHD2/LIPG/APOBR/PNPLA2/MBOAT7/GK/SORL1/ACSL1	11	2.11058
BP	GO:0010821	regulation of mitochondrion organization	12/790	148/18800	0.0223339	0.0961527	0.0710667	PLAUR/SQSTM1/IGF1/VDAC1/TNFSF10/PPIF/HIF1A/VAT1/HGF/SLC25A4/BMF/GCLC	12	0.57735
BP	GO:0009165	nucleotide biosynthetic process	18/790	255/18800	0.0224853	0.0967254	0.0714901	CMPK2/NAMPT/PDK4/KYNU/APRT/IMPDH1/ACAT1/PARP9/ATP6V0C/PARP1/DIP2A/DTYMK/PNP/ACOT7/UPP1/ACSL1/RFK/SLC35B2	18	0.942809
BP	GO:0002691	regulation of cellular extravasation	5/790	39/18800	0.0228355	0.0977523	0.072249	ITGA4/CXCL12/PTGER4/ICAM1/ADAM8	5	1.34164
BP	GO:0009595	detection of biotic stimulus	5/790	39/18800	0.0228355	0.0977523	0.072249	HLA-DRB1/SCARB1/LY96/HLA-A/NLRP3	5	1.34164
BP	GO:0032506	cytokinetic process	5/790	39/18800	0.0228355	0.0977523	0.072249	KLHDC8B/CHMP1B/ANLN/RTKN/KIF20B	5	-0.447214
BP	GO:0032570	response to progesterone	5/790	39/18800	0.0228355	0.0977523	0.072249	FOS/FOSB/ABHD2/THBS1/GPI	5	2.23607
BP	GO:0042491	inner ear auditory receptor cell differentiation	5/790	39/18800	0.0228355	0.0977523	0.072249	HES1/USH1C/RBPJ/TRIOBP/MYO6	5	0.447214
BP	GO:1901031	regulation of response to reactive oxygen species	5/790	39/18800	0.0228355	0.0977523	0.072249	NR4A3/HGF/IL10/BMP7/GPR37L1	5	0.447214
BP	GO:1903829	positive regulation of protein localization	28/790	446/18800	0.0229492	0.097854	0.0723242	LGALS3/EPB41L2/SQSTM1/HLA-DRB1/TYROBP/ABCG1/ADAM8/PECAM1/IGF1/BAG3/PTPN9/HIF1A/IL1B/STX3/PTGS2/WNK3/ATP2B4/PPARD/PARP9/APBB1/STX4/CEP295/CENPJ/PARP1/KIF20B/SORL1/NDC80/CDK1	28	0.755929
BP	GO:0002070	epithelial cell maturation	3/790	15/18800	0.0230453	0.097854	0.0723242	TFCP2L1/HIF1A/AKR1B1	3	0.57735
BP	GO:0034112	positive regulation of homotypic cell-cell adhesion	3/790	15/18800	0.0230453	0.097854	0.0723242	PLAUR/IL6ST/EMILIN2	3	0.57735
BP	GO:0034384	high-density lipoprotein particle clearance	3/790	15/18800	0.0230453	0.097854	0.0723242	APOE/SCARB1/LIPG	3	0.57735
BP	GO:0044406	adhesion of symbiont to host	3/790	15/18800	0.0230453	0.097854	0.0723242	ICAM1/SCARB1/NECTIN2	3	1.73205
BP	GO:0045064	T-helper 2 cell differentiation	3/790	15/18800	0.0230453	0.097854	0.0723242	ANXA1/BCL3/NLRP3	3	0.57735
BP	GO:0051956	negative regulation of amino acid transport	3/790	15/18800	0.0230453	0.097854	0.0723242	RGS2/SLC43A2/ARL6IP5	3	0.57735
BP	GO:0055091	phospholipid homeostasis	3/790	15/18800	0.0230453	0.097854	0.0723242	ABCG1/ABCA1/LIPG	3	0.57735
BP	GO:0071639	positive regulation of monocyte chemotactic protein-1 production	3/790	15/18800	0.0230453	0.097854	0.0723242	OAS1/OAS3/IL1B	3	-0.57735
BP	GO:2000767	positive regulation of cytoplasmic translation	3/790	15/18800	0.0230453	0.097854	0.0723242	YBX3/PKM/YBX1	3	1.73205
BP	GO:0010043	response to zinc ion	6/790	53/18800	0.0231618	0.0980366	0.0724592	SOD2/S100A8/LTA4H/PARP1/MT2A/HAMP	6	0.816497
BP	GO:0043090	amino acid import	6/790	53/18800	0.0231618	0.0980366	0.0724592	SLC1A3/RGS2/SLC43A2/SLC7A5/KCNJ10/ARL6IP5	6	0
BP	GO:0110151	positive regulation of biomineralization	6/790	53/18800	0.0231618	0.0980366	0.0724592	MEF2C/GPM6B/ISG15/TMEM119/FAM20C/BMP7	6	-1.63299
BP	GO:0014032	neural crest cell development	8/790	83/18800	0.0231814	0.0980366	0.0724592	HES1/FN1/SEMA4D/HIF1A/SEMA4A/NRP1/SOX8/BMP7	8	0.707107
BP	GO:0042509	regulation of tyrosine phosphorylation of STAT protein	8/790	83/18800	0.0231814	0.0980366	0.0724592	IL6ST/OSM/HES1/SOCS3/CSF1R/PARP14/IGF1/PARP9	8	-0.707107
BP	GO:0006638	neutral lipid metabolic process	11/790	132/18800	0.0234102	0.0989245	0.0731154	APOC1/APOE/SCARB1/ABHD2/LIPG/APOBR/PNPLA2/MBOAT7/GK/SORL1/ACSL1	11	2.11058
BP	GO:0040013	negative regulation of locomotion	43/790	396/18800	1.26735e-08	1.28221e-06	9.47688e-07	CD74/TMIGD3/SRGAP2B/SRGAP2/SRGAP2C/ADGRG1/RAP2B/DUSP1/IFITM1/MEF2C/CX3CR1/APOD/CXCL12/PTGER4/APOE/ST6GAL1/NAV3/VASH1/SLAMF8/SEMA4D/EMILIN2/ABHD2/HMOX1/SPOCK3/ADORA3/THBS1/SEMA4A/TIMP1/RGCC/KLF4/IGFBP3/NRP1/ATP2B4/PPARD/RAC1/HMGB1/TRIB1/CCL2/BCL2/CNN2/MITF/KRIT1/EVL	43	0.457496
BP	GO:0098739	import across plasma membrane	20/790	188/18800	0.000131926	0.002399	0.00177311	SLC1A3/RGS2/ATP1B3/SLC43A2/SLC15A2/SLC7A5/THBS1/SLC2A3/WNK3/CACNA1A/SLC15A3/ATP2B4/FOLR2/KCNJ10/ARL6IP5/SLC12A2/SLC2A5/LRRC8C/ACSL1/SLC12A7	20	0.447214
BP	GO:0010544	negative regulation of platelet activation	5/790	19/18800	0.000919667	0.0104338	0.00771163	APOE/CD9/THBD/PDGFRA/PDGFB	5	0.447214
BP	GO:2001185	regulation of CD8-positive, alpha-beta T cell activation	5/790	19/18800	0.000919667	0.0104338	0.00771163	VSIR/HLA-A/RUNX3/PTPN22/MAPK8IP1	5	0.447214
BP	GO:0003298	physiological muscle hypertrophy	5/790	29/18800	0.00663718	0.0424796	0.0313968	RGS2/IGF1/PARP2/PDLIM5/HAMP	5	0.447214
BP	GO:0003301	physiological cardiac muscle hypertrophy	5/790	29/18800	0.00663718	0.0424796	0.0313968	RGS2/IGF1/PARP2/PDLIM5/HAMP	5	0.447214
BP	GO:0030212	hyaluronan metabolic process	5/790	29/18800	0.00663718	0.0424796	0.0313968	CD44/IL1B/ABCC5/ITIH4/PDGFB	5	0.447214
BP	GO:0061049	cell growth involved in cardiac muscle cell development	5/790	29/18800	0.00663718	0.0424796	0.0313968	RGS2/IGF1/PARP2/PDLIM5/HAMP	5	0.447214
CC	GO:0046930	pore complex	5/808	26/19594	0.003764	0.0265226	0.0204439	VDAC1/PPIF/SLC25A4/BCL2/TSPAN33	5	0.447214
MF	GO:0050786	RAGE receptor binding	5/793	10/18410	3.07977e-05	0.00176779	0.0014999	S100A4/S100A9/S100A8/S100B/HMGB1	5	0.447214
KEGG	hsa04218	Cellular senescence	20/429	156/8164	0.000182099	0.00187242	0.00143757	CXCL8/SQSTM1/CDKN1A/ZFP36L1/GADD45B/CALM1/VDAC1/EIF4EBP1/CALM2/IGFBP3/HLA-A/CCND1/CCND3/RASSF5/MAP2K3/SLC25A4/CDK2/MAPK13/CCNA2/CDK1	20	0.447214
MF	GO:0019207	kinase regulator activity	22/793	235/18410	0.000546552	0.0188233	0.0159708	CXCL10/CDKN1A/IQGAP1/SOCS3/FAM20A/CALM1/CALM2/PKIB/HSPB1/RGCC/PRKRIP1/CCND1/CCND3/TRIB1/CCNL1/CIT/SOCS6/CCNA2/PAK2/MAPK8IP1/MBIP/GMFG	22	0.426401
BP	GO:0031032	actomyosin structure organization	24/790	199/18800	3.46601e-06	0.000129324	9.55837e-05	S100A10/EPB41L2/STMN1/PTGER4/ZYX/ANLN/WASF2/RGCC/PPM1F/NRP1/RHOC/CSRP1/RAC1/GPR65/RTKN/LIMK1/CFLAR/PDGFRA/CIT/CNN2/TJP1/WDR1/PAK2/EVL	24	0.408248
BP	GO:0098657	import into cell	24/790	238/18800	6.92569e-05	0.00143171	0.00105818	SLC1A3/ITGA4/RGS2/ATP1B3/GPM6B/SLC43A2/SLC15A2/SLC7A5/THBS1/SLC2A3/WNK3/CACNA1A/SLC15A3/ATP2B4/FOLR2/KCNJ10/ARL6IP5/SLC12A2/SLC2A5/CYBRD1/LRRC8C/ACSL1/SLC12A7/SNAP25	24	0.408248
BP	GO:0051056	regulation of small GTPase mediated signal transduction	24/790	299/18800	0.00191891	0.0172403	0.0127423	SRGAP2/ADGRG1/ARHGAP18/SQSTM1/MCF2L/SPRY1/STMN1/APOE/ARHGAP12/IQSEC1/FBP1/ABCA1/CYTH4/IGF1/SH3BP1/MYO9B/AMOT/NRP1/RAC1/GPR65/SIPA1L1/DENND4B/DOCK8/FGD2	24	0.408248
BP	GO:0031954	positive regulation of protein autophosphorylation	7/790	26/18800	7.353e-05	0.00150522	0.00111251	GPNMB/RAP2B/VEGFA/PDGFC/CALM1/CALM2/PDGFB	7	0.377964
BP	GO:0072012	glomerulus vasculature development	7/790	27/18800	9.56873e-05	0.00185077	0.00136791	HES1/PECAM1/BMP7/CFLAR/EGR1/PDGFRA/PDGFB	7	0.377964
BP	GO:2000406	positive regulation of T cell migration	7/790	31/18800	0.000244704	0.00380752	0.00281415	CXCL10/ITGA4/CXCL12/ADAM8/TNFSF14/TNFRSF14/DOCK8	7	0.377964
BP	GO:2000403	positive regulation of lymphocyte migration	7/790	37/18800	0.000769516	0.00920185	0.00680111	CXCL10/ITGA4/CXCL12/ADAM8/TNFSF14/TNFRSF14/DOCK8	7	0.377964
BP	GO:1905521	regulation of macrophage migration	7/790	41/18800	0.00145269	0.0143658	0.0106178	P2RY12/CX3CR1/CSF1R/C5AR1/CD9/SLAMF8/THBS1	7	0.377964
BP	GO:0031952	regulation of protein autophosphorylation	7/790	42/18800	0.00168102	0.0156838	0.0115919	GPNMB/RAP2B/VEGFA/PDGFC/CALM1/CALM2/PDGFB	7	0.377964
BP	GO:2000249	regulation of actin cytoskeleton reorganization	7/790	42/18800	0.00168102	0.0156838	0.0115919	CSF1R/NRP1/PDGFRA/TJP1/IQGAP2/FES/GMFG	7	0.377964
BP	GO:1904646	cellular response to amyloid-beta	7/790	45/18800	0.00253601	0.0210773	0.0155783	FCGR2B/ITGA4/ICAM1/IGF1/CACNA1A/CASP4/PARP1	7	0.377964
BP	GO:0048483	autonomic nervous system development	7/790	48/18800	0.00369128	0.0275199	0.02034	HES1/FN1/ASCL1/NRP1/SOX8/NAV2/EGR2	7	0.377964
BP	GO:2001238	positive regulation of extrinsic apoptotic signaling pathway	7/790	50/18800	0.00465848	0.0328529	0.0242817	MAL/G0S2/TNFSF10/THBS1/ITM2C/DEDD2/PAK2	7	0.377964
BP	GO:0032692	negative regulation of interleukin-1 production	7/790	51/18800	0.00520822	0.0356777	0.0263695	CX3CR1/IGF1/SERPINB1/IL10/CARD16/NLRP3/TNFAIP3	7	0.377964
MF	GO:0042056	chemoattractant activity	7/793	36/18410	0.000749078	0.0227461	0.0192992	GPNMB/LGALS3/CXCL10/VEGFA/HGF/HMGB1/PDGFB	7	0.377964
BP	GO:0045124	regulation of bone resorption	9/790	41/18800	4.07337e-05	0.000935808	0.000691658	TF/PDK4/CSF1R/SPP1/ADAM8/TMEM119/HAMP/TNFRSF11A/TNFAIP3	9	0.333333
BP	GO:0046850	regulation of bone remodeling	9/790	49/18800	0.000176832	0.00296279	0.0021898	TF/PDK4/CSF1R/SPP1/ADAM8/TMEM119/HAMP/TNFRSF11A/TNFAIP3	9	0.333333
BP	GO:0048008	platelet-derived growth factor receptor signaling pathway	9/790	55/18800	0.000437103	0.00597298	0.00441465	IQGAP1/VEGFA/APOD/PDGFC/NR4A3/NRP1/PDGFRA/PLAT/PDGFB	9	0.333333
BP	GO:2000401	regulation of lymphocyte migration	9/790	63/18800	0.00120687	0.0123769	0.00914783	CXCL10/ITGA4/APOD/CXCL12/ADAM8/TNFSF14/TNFRSF14/CCL2/DOCK8	9	0.333333
BP	GO:0010611	regulation of cardiac muscle hypertrophy	9/790	68/18800	0.00208625	0.0183541	0.0135656	IL6ST/RGS2/NR4A3/IGF1/PARP2/ATP2B4/PARP1/HAMP/TNFRSF1B	9	0.333333
BP	GO:0014743	regulation of muscle hypertrophy	9/790	71/18800	0.00282042	0.0228868	0.0169157	IL6ST/RGS2/NR4A3/IGF1/PARP2/ATP2B4/PARP1/HAMP/TNFRSF1B	9	0.333333
BP	GO:0045685	regulation of glial cell differentiation	9/790	75/18800	0.00410105	0.0296776	0.0219348	IL6ST/OPALIN/HES1/ID2/GPR37L1/TNFRSF1B/EGR2/WDR1/CDK1	9	0.333333
BP	GO:0055013	cardiac muscle cell development	9/790	81/18800	0.00682435	0.0434134	0.032087	VEGFA/RGS2/IGF1/PARP2/CXADR/PDGFRA/PDLIM5/HAMP/CDK1	9	0.333333
MF	GO:0042379	chemokine receptor binding	9/793	71/18410	0.00332346	0.045042	0.0382165	CXCL8/CXCL10/CX3CR1/CXCL12/CXCL16/CXCL2/CCL2/STAT1/CCRL2	9	0.333333
BP	GO:0052372	modulation by symbiont of entry into host	11/790	50/18800	5.601e-06	0.000190109	0.00014051	CD74/LGALS1/CXCL8/LY6E/HLA-DRB1/IFITM1/CIITA/TRIM22/CH25H/NECTIN2/TRIM59	11	0.301511
BP	GO:0043903	regulation of biological process involved in symbiotic interaction	11/790	56/18800	1.77411e-05	0.00049384	0.000364998	CD74/LGALS1/CXCL8/LY6E/HLA-DRB1/IFITM1/CIITA/TRIM22/CH25H/NECTIN2/TRIM59	11	0.301511
BP	GO:0002548	monocyte chemotaxis	11/790	70/18800	0.000151026	0.0026223	0.00193815	LGALS3/ANXA1/CXCL10/DUSP1/CX3CR1/CXCL12/SLAMF8/HMGB1/CCL2/TNFRSF11A/PDGFB	11	0.301511
BP	GO:0045445	myoblast differentiation	11/790	81/18800	0.000556894	0.00714591	0.00528156	LGALS1/CXCL10/MEF2C/ZFP36L1/TNFSF14/IGF1/ID3/IGFBP3/PPARD/EPAS1/SOX8	11	0.301511
BP	GO:0030516	regulation of axon extension	11/790	93/18800	0.00177748	0.0163614	0.0120928	VEGFA/SHTN1/CXCL12/APOE/FN1/SEMA4D/SEMA4A/NRP1/LIMK1/DIP2B/OLFM1	11	0.301511
BP	GO:0034766	negative regulation of ion transmembrane transport	11/790	104/18800	0.00429566	0.0308315	0.0227876	RGS2/SLC43A2/CALM1/VDAC1/PPIF/CALM2/GSTM2/GSTO1/ARL6IP5/HAMP/SESTD1	11	0.301511
MF	GO:0016209	antioxidant activity	11/793	85/18410	0.00102925	0.026854	0.0227846	S100A9/GPX3/SOD2/APOE/PTGS2/IPCEF1/HBA2/HBA1/HBB/GSTM2/GSTO1	11	0.301511
BP	GO:2000106	regulation of leukocyte apoptotic process	13/790	85/18800	5.19772e-05	0.00115238	0.00085173	CD74/LGALS3/ANXA1/MEF2C/CXCL12/ST6GAL1/ADAM8/TSC22D3/HIF1A/IL10/IRF7/FOXP1/DOCK8	13	0.27735
BP	GO:0014909	smooth muscle cell migration	13/790	91/18800	0.000107019	0.00204367	0.00151048	PLAU/MEF2C/PLXNA1/NR4A3/IGF1/IGFBP3/NRP1/PPARD/TRIB1/BCL2/PLAT/SORL1/PDGFB	13	0.27735
BP	GO:0072006	nephron development	15/790	145/18800	0.00117195	0.0122422	0.00904827	HES1/IQGAP1/VEGFA/MEF2C/SALL1/PECAM1/ACAT1/SOX8/BMP7/CFLAR/EGR1/BCL2/STAT1/PDGFRA/PDGFB	15	0.258199
BP	GO:0010950	positive regulation of endopeptidase activity	15/790	174/18800	0.00673643	0.0430101	0.0317889	VSIR/S100A9/CTSD/IFI16/S100A8/TNFSF10/GRAMD4/PPM1F/DAPK1/HMGB1/ARL6IP5/CFLAR/APAF1/NLRP3/DAP	15	0.258199
CC	GO:0030496	midbody	17/808	203/19594	0.00454169	0.0301355	0.0232287	ANXA2/IQGAP1/KLHDC8B/CHMP1B/GNAI2/ANLN/BCL3/CAPG/KIF4A/PSRC1/CDCA8/RNF8/KIF20B/CIT/TRIOBP/EXOC3/CDK1	17	0.242536
BP	GO:0051924	regulation of calcium ion transport	21/790	251/18800	0.00218236	0.0191039	0.0141197	LGALS3/PLP1/HES1/CXCL10/CXCL12/GNAI2/CALM1/VDAC1/CALM2/AHNAK/PTGS2/WNK3/PTPN6/GSTM2/GSTO1/CCL2/BCL2/CACNB4/LILRB2/PDGFB/SESTD1	21	0.218218
BP	GO:0072593	reactive oxygen species metabolic process	23/790	231/18800	0.000117992	0.0022101	0.00163349	CRYAB/CDKN1A/TYROBP/GPX3/PDK4/SOD2/GNAI2/THBS1/HIF1A/IFI6/HBA2/RAC1/HBA1/HBB/ACOX1/BMP7/CFLAR/BCL2/RAB27A/BCO2/NCF2/RFK/PDGFB	23	0.208514
CC	GO:0030027	lamellipodium	25/808	202/19594	9.69541e-07	2.878e-05	2.2184e-05	SRGAP2/CD44/SHTN1/PLXND1/VASP/MYO1G/SH3BP1/WASF2/STX3/AMOT/CAPG/ARPC2/CAPZB/NRBP1/RAC1/APBB1IP/APBB1/STX4/LIMK1/SCYL3/MYO10/IQGAP2/DOCK8/EVL/FGD2	25	0.2
BP	GO:0044772	mitotic cell cycle phase transition	33/790	440/18800	0.000987912	0.0108505	0.00801966	GPNMB/ANXA1/CDKN1A/DUSP1/ZFP36L1/USH1C/ANLN/SMC5/CALM1/EIF4EBP1/CALM2/RGCC/SPDL1/KLF4/PTPN6/ATAD5/ID2/NABP1/CCND1/CCND3/NASP/RPL26/CCL2/CENPJ/CDK2/BCL2/CIT/FOXN3/CTDSP2/CCNA2/FAM107A/NDC80/CDK1	33	0.174078
BP	GO:0051960	regulation of nervous system development	33/790	440/18800	0.000987912	0.0108505	0.00801966	BHLHE41/BHLHE40/IL6ST/HES1/VEGFA/SHTN1/PLXNC1/PLXNA1/PLXND1/CX3CR1/TPPP/CXCL12/SPP1/FN1/SYNDIG1/SEMA4D/ASCL1/HIF1A/SEMA4A/IL1B/NRP1/ID2/HGF/SOX8/BMP7/LIMK1/GPR37L1/DIP2B/TNFRSF1B/HES6/EGR2/SORL1/GRID2	33	0.174078
BP	GO:0002831	regulation of response to biotic stimulus	45/790	351/18800	2.59516e-11	9.75223e-09	7.2079e-09	IFIT1/AHR/FCGR2B/USP18/OASL/ZBP1/HLA-DRB1/TYROBP/HTRA1/OAS1/HERC5/IFI16/APOE/OAS3/ADAM8/SLAMF8/LY96/EMILIN2/PARP14/IFI35/CALM2/ISG15/IL1B/DDX60/PTPN6/DAPK1/PARP9/HMGB1/HLA-A/TRIB1/IRF7/CARD16/FGR/FOXP1/NECTIN2/CADM1/STAT1/PTPN22/A2M/RNF135/PAK2/DHX58/KLRC2/DDX58/TNFAIP3	45	0.149071
BP	GO:0019221	cytokine-mediated signaling pathway	47/790	486/18800	9.77758e-08	6.85864e-06	5.06924e-06	CD74/IFNGR1/CD44/USP18/IL6ST/CXCL8/OSM/OASL/ZBP1/CXCL10/FCER1G/IFITM1/OAS1/CX3CR1/CSF1R/CXCL12/OAS3/PARP14/CSF2RA/ISG15/IL1RN/HIF1A/IL1B/IFNAR1/OAS2/PTPN6/PARP9/CASP4/CXCL2/IRF7/CARD16/TNFRSF14/CCL2/EGR1/LIFR/STAT1/CCRL2/MX1/IL15RA/TNFRSF11A/TNFRSF1B/LILRB3/IL10RB/LILRB2/ACSL1/TNFAIP3/PDGFB	47	0.145865
BP	GO:0045088	regulation of innate immune response	28/790	231/18800	4.89849e-07	2.4085e-05	1.78013e-05	FCGR2B/USP18/ZBP1/TYROBP/OAS1/IFI16/APOE/OAS3/ADAM8/SLAMF8/PARP14/IFI35/ISG15/PTPN6/PARP9/HMGB1/HLA-A/IRF7/FGR/NECTIN2/CADM1/PTPN22/A2M/RNF135/PAK2/DHX58/KLRC2/TNFAIP3	28	0
BP	GO:0009636	response to toxic substance	22/790	247/18800	0.000770902	0.00920185	0.00680111	AHR/NUPR1/S100A9/ALDH1A1/CNP/GPX3/FOS/SOD2/APOE/SLC15A2/PTGS2/IPCEF1/HBA2/HBA1/HBB/GSTM2/GSTO1/BMP7/BCL2/MT2A/GSTM3/CDK1	22	0
BP	GO:0007259	receptor signaling pathway via JAK-STAT	18/790	173/18800	0.000369102	0.00527744	0.00390057	IL6ST/OSM/HES1/SOCS3/CSF1R/PARP14/IGF1/CSF2RA/BCL3/IFNAR1/PARP9/IL10/CCL2/CENPJ/STAT1/HAMP/SOCS6/IL10RB	18	0
BP	GO:0097696	receptor signaling pathway via STAT	18/790	184/18800	0.000771339	0.00920185	0.00680111	IL6ST/OSM/HES1/SOCS3/CSF1R/PARP14/IGF1/CSF2RA/BCL3/IFNAR1/PARP9/IL10/CCL2/CENPJ/STAT1/HAMP/SOCS6/IL10RB	18	0
BP	GO:1990748	cellular detoxification	14/790	115/18800	0.000332168	0.00485427	0.00358781	S100A9/ALDH1A1/GPX3/SOD2/APOE/PTGS2/IPCEF1/HBA2/HBA1/HBB/GSTM2/GSTO1/BMP7/GSTM3	14	0
BP	GO:0097237	cellular response to toxic substance	14/790	123/18800	0.000661479	0.00822704	0.00608063	S100A9/ALDH1A1/GPX3/SOD2/APOE/PTGS2/IPCEF1/HBA2/HBA1/HBB/GSTM2/GSTO1/BMP7/GSTM3	14	0
BP	GO:0035051	cardiocyte differentiation	14/790	153/18800	0.00519224	0.0356777	0.0263695	HES1/VEGFA/SPRY1/MEF2C/RGS2/IGF1/PARP2/CXADR/RBPJ/BMP7/PDGFRA/PDLIM5/HAMP/CDK1	14	0
BP	GO:0002690	positive regulation of leukocyte chemotaxis	12/790	94/18800	0.000563117	0.00717326	0.00530178	CD74/CXCL8/CXCL10/VEGFA/CX3CR1/CSF1R/CXCL12/C5AR1/TNFSF14/THBS1/RAC1/HMGB1	12	0
BP	GO:0098869	cellular oxidant detoxification	12/790	100/18800	0.000985278	0.0108505	0.00801966	S100A9/GPX3/SOD2/APOE/PTGS2/IPCEF1/HBA2/HBA1/HBB/GSTM2/GSTO1/BMP7	12	0
BP	GO:0008637	apoptotic mitochondrial changes	12/790	107/18800	0.00178129	0.0163614	0.0120928	PLAUR/IFIT2/SOD2/IGF1/TNFSF10/PPIF/IFI6/HGF/SLC25A4/BCL2/BMF/GCLC	12	0
BP	GO:0046596	regulation of viral entry into host cell	10/790	43/18800	8.80967e-06	0.000275879	0.000203903	CD74/LGALS1/LY6E/HLA-DRB1/IFITM1/CIITA/TRIM22/CH25H/NECTIN2/TRIM59	10	0
BP	GO:0071677	positive regulation of mononuclear cell migration	10/790	66/18800	0.000405344	0.00564157	0.0041697	LGALS3/CXCL10/ITGA4/CX3CR1/CXCL12/ADAM8/TNFSF14/HMGB1/TNFRSF14/DOCK8	10	0
BP	GO:0032722	positive regulation of chemokine production	10/790	70/18800	0.000655457	0.00817147	0.00603956	CD74/OAS1/CSF1R/OAS3/HMOX1/HIF1A/EIF2AK2/IL1B/HMGB1/EGR1	10	0
BP	GO:0055006	cardiac cell development	10/790	87/18800	0.0034923	0.0266275	0.0196805	VEGFA/SPRY1/RGS2/IGF1/PARP2/CXADR/PDGFRA/PDLIM5/HAMP/CDK1	10	0
BP	GO:0000079	regulation of cyclin-dependent protein serine/threonine kinase activity	10/790	98/18800	0.00811256	0.0484451	0.0358059	CDKN1A/HERC5/RGCC/CCND1/CCND3/PSRC1/CCNL1/CCNA2/TNFAIP3/PDGFB	10	0
BP	GO:2000404	regulation of T cell migration	8/790	44/18800	0.000433654	0.0059568	0.00440269	CXCL10/ITGA4/APOD/CXCL12/ADAM8/TNFSF14/TNFRSF14/DOCK8	8	0
BP	GO:0045661	regulation of myoblast differentiation	8/790	54/18800	0.00175996	0.0162441	0.0120061	CXCL10/MEF2C/ZFP36L1/TNFSF14/ID3/IGFBP3/PPARD/SOX8	8	0
BP	GO:0072567	chemokine (C-X-C motif) ligand 2 production	6/790	18/18800	6.49535e-05	0.00136144	0.00100624	CD74/OAS1/OAS3/KLF4/HMGB1/FOXP1	6	0
BP	GO:2000341	regulation of chemokine (C-X-C motif) ligand 2 production	6/790	18/18800	6.49535e-05	0.00136144	0.00100624	CD74/OAS1/OAS3/KLF4/HMGB1/FOXP1	6	0
BP	GO:0006925	inflammatory cell apoptotic process	6/790	22/18800	0.000226024	0.00360338	0.00266327	ANXA1/MEF2C/ST6GAL1/CTSL/IRF7/PLEKHO2	6	0
BP	GO:0033032	regulation of myeloid cell apoptotic process	6/790	27/18800	0.000749383	0.00906323	0.00669866	ANXA1/MEF2C/ST6GAL1/CLEC5A/IRF7/BCL2	6	0
BP	GO:1904031	positive regulation of cyclin-dependent protein kinase activity	6/790	35/18800	0.00308859	0.0242886	0.0179518	CDKN1A/RGCC/CCND1/CCND3/PSRC1/PDGFB	6	0
BP	GO:0050691	regulation of defense response to virus by host	6/790	42/18800	0.00778868	0.0469373	0.0346915	IL1B/PARP9/STAT1/PTPN22/DDX58/TNFAIP3	6	0
BP	GO:0072124	regulation of glomerular mesangial cell proliferation	4/790	10/18800	0.000530378	0.00685582	0.00506716	BMP7/CFLAR/EGR1/PDGFB	4	0
BP	GO:0009120	deoxyribonucleoside metabolic process	4/790	11/18800	0.000805807	0.00946284	0.00699401	DPYD/DTYMK/PNP/TK1	4	0
BP	GO:0034163	regulation of toll-like receptor 9 signaling pathway	4/790	11/18800	0.000805807	0.00946284	0.00699401	RSAD2/GRAMD4/HMGB1/PTPN22	4	0
BP	GO:0072110	glomerular mesangial cell proliferation	4/790	11/18800	0.000805807	0.00946284	0.00699401	BMP7/CFLAR/EGR1/PDGFB	4	0
BP	GO:0048012	hepatocyte growth factor receptor signaling pathway	4/790	13/18800	0.00163227	0.015362	0.0113541	STMN1/NRP1/RAC1/HGF	4	0
BP	GO:0033033	negative regulation of myeloid cell apoptotic process	4/790	14/18800	0.00220972	0.0192154	0.0142022	ST6GAL1/CLEC5A/IRF7/BCL2	4	0
BP	GO:1901722	regulation of cell proliferation involved in kidney development	4/790	14/18800	0.00220972	0.0192154	0.0142022	BMP7/CFLAR/EGR1/PDGFB	4	0
BP	GO:0072109	glomerular mesangium development	4/790	16/18800	0.00375731	0.027724	0.0204909	BMP7/CFLAR/EGR1/PDGFB	4	0
BP	GO:0090336	positive regulation of brown fat cell differentiation	4/790	16/18800	0.00375731	0.027724	0.0204909	METRNL/SOX13/PTGS2/BMP7	4	0
BP	GO:0072234	metanephric nephron tubule development	4/790	18/18800	0.00590911	0.0389572	0.0287934	HES1/ACAT1/SOX8/STAT1	4	0
BP	GO:0034162	toll-like receptor 9 signaling pathway	4/790	19/18800	0.00723963	0.0445794	0.0329488	RSAD2/GRAMD4/HMGB1/PTPN22	4	0
CC	GO:0072562	blood microparticle	14/808	147/19594	0.00307856	0.0225495	0.0173814	F13A1/HSPA7/TF/SDCBP/APOE/FN1/HSPA6/HBA2/HBA1/HBB/C1S/C1R/A2M/ITIH4	14	0
CC	GO:0031527	filopodium membrane	4/808	18/19594	0.00552962	0.0360422	0.0277817	VASP/TTYH1/UTRN/MYO10	4	0
MF	GO:0016763	pentosyltransferase activity	8/793	49/18410	0.00107579	0.0272428	0.0231145	NAMPT/PARP14/PARP2/APRT/PARP9/PARP1/PNP/UPP1	8	0
CC	GO:0043296	apical junction complex	13/808	148/19594	0.00832425	0.0504825	0.0389124	RAP2B/YBX3/VASP/SH3BP1/AMOT/WNK3/CXADR/CCND1/JAML/NECTIN2/KIFC3/TJP1/DDX58	13	1.38675
CC	GO:0044291	cell-cell contact zone	8/808	71/19594	0.00868074	0.0520845	0.0401472	RAP2B/OPALIN/PCDH9/ACTN1/AHNAK/CXADR/NECTIN2/HAMP	8	1.41421
CC	GO:0031838	haptoglobin-hemoglobin complex	3/808	11/19594	0.00899208	0.0522839	0.0403009	HBA2/HBA1/HBB	3	-1.73205
CC	GO:0044754	autolysosome	3/808	11/19594	0.00899208	0.0522839	0.0403009	FTH1/SQSTM1/FTL	3	1.73205
CC	GO:1905286	serine-type peptidase complex	3/808	11/19594	0.00899208	0.0522839	0.0403009	PLAU/PLAUR/THBD	3	1.73205
CC	GO:0022626	cytosolic ribosome	10/808	102/19594	0.00940385	0.0541201	0.0417163	APOD/RPL10/RPL3/RPL23/ISG15/HBA2/RPS2/RPL18A/HBA1/RPL26	10	0.632456
CC	GO:0019897	extrinsic component of plasma membrane	14/808	170/19594	0.0108879	0.0620281	0.0478119	S100A10/ANXA1/S100A6/TF/IQGAP1/KCNAB2/GNAI2/ST14/RAC1/FGR/GNB1/AAK1/SNAP25/FES	14	1.60357
CC	GO:0030658	transport vesicle membrane	16/808	205/19594	0.0110711	0.062441	0.0481302	HLA-DPB1/HLA-DRA/CD74/HLA-DPA1/HLA-DQB1/HLA-DQA1/HLA-DRB1/SYNDIG1/SEC13/STX6/HLA-A/TMED2/SCG3/SYNGR1/DMXL2/SORL1	16	2.5
CC	GO:0031258	lamellipodium membrane	4/808	22/19594	0.0116016	0.0625739	0.0482326	CD44/PLXND1/VASP/DOCK8	4	1
CC	GO:0000940	outer kinetochore	3/808	12/19594	0.0116263	0.0625739	0.0482326	SPDL1/SKA3/NDC80	3	-1.73205
CC	GO:0005833	hemoglobin complex	3/808	12/19594	0.0116263	0.0625739	0.0482326	HBA2/HBA1/HBB	3	-1.73205
CC	GO:0034362	low-density lipoprotein particle	3/808	12/19594	0.0116263	0.0625739	0.0482326	MSR1/APOE/APOBR	3	1.73205
CC	GO:0005902	microvillus	9/808	90/19594	0.0118525	0.0625739	0.0482326	CD44/CNP/USH1C/SLC7A5/MYO1G/MYO1F/PDGFRA/MYO6/IQGAP2	9	0.333333
CC	GO:0005912	adherens junction	14/808	172/19594	0.0119822	0.0625739	0.0482326	ANXA2/ANXA1/VEGFA/SDCBP/NEXN/ZYX/SH3BP1/WNK3/CXADR/NECTIN2/PDLIM5/KIFC3/TJP1/TSPAN33	14	2.13809
CC	GO:0031901	early endosome membrane	14/808	172/19594	0.0119822	0.0625739	0.0482326	HLA-DRA/GPNMB/ANXA1/LITAF/VAMP8/SYNDIG1/ATP13A3/HLA-A/OSBPL6/GGA1/RAB4A/UBXN6/SORL1/FGD2	14	1.60357
CC	GO:0043197	dendritic spine	14/808	172/19594	0.0119822	0.0625739	0.0482326	SRGAP2/FCGR2B/CRYAB/ACTN1/SYNDIG1/ATP6AP2/RAC1/STX4/CTTNBP2/TANC2/SIPA1L1/DIP2A/GRID2/DNAJB1	14	0
CC	GO:0044309	neuron spine	14/808	173/19594	0.0125605	0.0649922	0.0500966	SRGAP2/FCGR2B/CRYAB/ACTN1/SYNDIG1/ATP6AP2/RAC1/STX4/CTTNBP2/TANC2/SIPA1L1/DIP2A/GRID2/DNAJB1	14	0
CC	GO:0035578	azurophil granule lumen	9/808	91/19594	0.0126879	0.0650545	0.0501447	ANXA2/LYZ/NPC2/FTL/SDCBP/FUCA1/VAT1/IMPDH1/DSN1	9	2.33333
CC	GO:0030863	cortical cytoskeleton	10/808	107/19594	0.0129318	0.0657077	0.0506481	EPB41L2/IQGAP1/ACTN1/MOBP/ANLN/MPP1/CAPZB/RTKN/UTRN/WDR1	10	0
CC	GO:0005923	bicellular tight junction	11/808	124/19594	0.0135701	0.0683352	0.0526734	RAP2B/YBX3/VASP/SH3BP1/AMOT/WNK3/CXADR/CCND1/JAML/TJP1/DDX58	11	0.904534
CC	GO:0005874	microtubule	28/808	435/19594	0.0137345	0.0685509	0.0528397	TPT1/ARHGAP18/FEZ1/IQGAP1/SHTN1/KCNAB2/STMN1/TUBB4A/TPPP/NAV3/TUBA1B/CHMP1B/CALM1/CALM2/MX2/KIF4A/GAS2L3/CEP295/RASSF5/CENPJ/PSRC1/MX1/KIF20B/KIFC3/SKA3/TUBG1/RASSF3/CDK1	28	-1.88982
CC	GO:0042627	chylomicron	3/808	13/19594	0.0146573	0.0718846	0.0554094	APOC1/APOE/APOBR	3	1.73205
CC	GO:0044194	cytolytic granule	3/808	13/19594	0.0146573	0.0718846	0.0554094	SRGN/SERPINB1/STXBP2	3	1.73205
CC	GO:0034358	plasma lipoprotein particle	5/808	36/19594	0.015385	0.0741634	0.0571659	MSR1/APOC1/APOE/PLTP/APOBR	5	2.23607
CC	GO:1990777	lipoprotein particle	5/808	36/19594	0.015385	0.0741634	0.0571659	MSR1/APOC1/APOE/PLTP/APOBR	5	2.23607
CC	GO:0030864	cortical actin cytoskeleton	8/808	79/19594	0.0160058	0.0765024	0.0589688	EPB41L2/IQGAP1/ACTN1/MOBP/ANLN/RTKN/UTRN/WDR1	8	0
CC	GO:0005776	autophagosome	10/808	112/19594	0.0173722	0.0823356	0.0634651	FTH1/SQSTM1/FTL/CALCOCO2/CHMP1B/ATP6AP2/ADPRH/ULK3/WIPI1/AUP1	10	1.26491
CC	GO:0030176	integral component of endoplasmic reticulum membrane	13/808	164/19594	0.0184485	0.0867081	0.0668354	HLA-DPB1/HLA-DRA/CD74/HLA-DPA1/HLA-DQB1/HLA-DQA1/HLA-DRB1/DHRS9/SLC37A2/HLA-A/AUP1/EMC2/SLC35B2	13	1.94145
CC	GO:0090734	site of DNA damage	9/808	97/19594	0.0186466	0.0869146	0.0669946	SMC5/PARP2/ESCO2/ARPC2/PARP9/NABP1/PARP1/RAD18/RNF8	9	-1.66667
CC	GO:1902911	protein kinase complex	10/808	115/19594	0.0205257	0.0940997	0.072533	CDKN1A/CALM2/DAPK1/CCND1/CCND3/CDK2/CCNL1/PRKAB2/CCNA2/CDK1	10	0
CC	GO:0070160	tight junction	11/808	132/19594	0.0207344	0.0940997	0.072533	RAP2B/YBX3/VASP/SH3BP1/AMOT/WNK3/CXADR/CCND1/JAML/TJP1/DDX58	11	0.904534
CC	GO:0033177	proton-transporting two-sector ATPase complex, proton-transporting domain	4/808	26/19594	0.0208278	0.0940997	0.072533	ATP6V0D1/ATP6AP2/ATP6V0E2/ATP6V0C	4	1
CC	GO:0031234	extrinsic component of cytoplasmic side of plasma membrane	9/808	99/19594	0.0210223	0.0940997	0.072533	S100A6/IQGAP1/KCNAB2/GNAI2/RAC1/FGR/GNB1/SNAP25/FES	9	1.66667
CC	GO:1902554	serine/threonine protein kinase complex	9/808	99/19594	0.0210223	0.0940997	0.072533	CDKN1A/CALM2/DAPK1/CCND1/CCND3/CDK2/CCNL1/CCNA2/CDK1	9	-0.333333
CC	GO:0032994	protein-lipid complex	5/808	39/19594	0.0212481	0.0943617	0.0727349	MSR1/APOC1/APOE/PLTP/APOBR	5	2.23607
CC	GO:0010369	chromocenter	3/808	15/19594	0.0219349	0.0966505	0.0744991	SALL1/ESCO2/CDCA8	3	-1.73205
CC	GO:0005811	lipid droplet	9/808	100/19594	0.0222884	0.097447	0.0751131	ANXA2/RSAD2/RNF213/G0S2/METTL7A/PNPLA2/AUP1/PLIN2/LPCAT1	9	0.333333
CC	GO:0009898	cytoplasmic side of plasma membrane	13/808	169/19594	0.023004	0.0998018	0.0769282	LITAF/S100A6/IQGAP1/KCNAB2/RGS2/GNAI2/RAC1/FGR/GNB1/CACNB4/PTPN22/SNAP25/FES	13	1.94145
MF	GO:0019956	chemokine binding	6/793	33/18410	0.0025618	0.0426974	0.0362271	ZFP36/ITGA4/CX3CR1/HMGB1/CCRL2/A2M	6	0
MF	GO:0005161	platelet-derived growth factor receptor binding	4/793	14/18410	0.00241898	0.0425049	0.0360639	VEGFA/PDGFC/PDGFRA/PDGFB	4	0
MF	GO:0071933	Arp2/3 complex binding	4/793	15/18410	0.00318717	0.0442606	0.0375534	WASF2/PICK1/IQGAP2/GMFG	4	0
KEGG	hsa04115	p53 signaling pathway	12/429	73/8164	0.000375553	0.00334684	0.00256957	CDKN1A/GADD45B/IGF1/THBS1/IGFBP3/STEAP3/CCND1/CCND3/CDK2/BCL2/APAF1/CDK1	12	0
BP	GO:0019058	viral life cycle	39/790	317/18800	1.86403e-09	2.51453e-07	1.8585e-07	CD74/RSAD2/LGALS1/IFIT1/CXCL8/LY6E/OASL/HLA-DRB1/MOG/IFITM1/OAS1/IFI16/CIITA/SELPLG/ICAM1/APOE/VAMP8/OAS3/CTSL/SCARB1/CHMP1B/CLEC5A/ISG15/EIF2AK2/TRIM22/FURIN/CXADR/OAS2/NRP1/CH25H/TNFRSF14/CCL2/NECTIN2/BCL2/SIGLEC1/MX1/TRIM59/IFIT5/CDK1	39	-0.160128
BP	GO:0044089	positive regulation of cellular component biogenesis	35/790	494/18800	0.00187508	0.0171046	0.012642	P2RY12/LGALS3/S100A10/VEGFA/SDCBP/TPPP/NAV3/VASP/SYNDIG1/SEMA4D/ABCA1/ANLN/ISG15/SEMA4A/WASF2/RGCC/PPM1F/ARPC2/NRP1/RHOC/RAC1/GPR65/CEP295/BMP7/LIMK1/CENPJ/PSRC1/CDK2/WIPI1/FNIP2/PIH1D1/BMF/EVL/GRID2/FES	35	-0.169031
KEGG	hsa04015	Rap1 signaling pathway	23/429	210/8164	0.000636146	0.0051387	0.00394529	VEGFA/TLN2/RAPGEF1/CSF1R/PDGFC/VASP/GNAI2/CALM1/IGF1/CALM2/THBS1/RAC1/HGF/APBB1IP/RASSF5/MAP2K3/PDGFRA/MAPK13/SIPA1L1/KRIT1/EVL/LPAR5/PDGFB	23	-0.208514
CC	GO:0001726	ruffle	21/808	177/19594	1.36078e-05	0.000284252	0.000219104	S100A6/ARHGAP18/IQGAP1/TLN2/ACTN1/ADGRE2/SAMSN1/WASF2/S100B/AMOT/CAPG/MYO5A/RAC1/FGR/MYO10/MYO6/FAM107A/WIPF1/DDX58/FGD2/IFIT5	21	-0.218218
KEGG	hsa04217	Necroptosis	19/429	159/8164	0.000644457	0.0051387	0.00394529	IFNGR1/FTH1/ZBP1/SQSTM1/FTL/CHMP1B/VDAC1/TNFSF10/EIF2AK2/IL1B/IFNAR1/HMGB1/CFLAR/SLC25A4/BCL2/STAT1/PARP1/NLRP3/TNFAIP3	19	-0.229416
KEGG	hsa04630	JAK-STAT signaling pathway	19/429	162/8164	0.000812075	0.00585854	0.00449796	IFNGR1/IL6ST/OSM/CDKN1A/SOCS3/CSF2RA/IFNAR1/PTPN6/CCND1/CCND3/IL10/LIFR/BCL2/STAT1/PDGFRA/IL15RA/SOCS6/IL10RB/PDGFB	19	-0.229416
BP	GO:0060759	regulation of response to cytokine stimulus	17/790	178/18800	0.0013898	0.0137958	0.0101965	CD74/USP18/ZBP1/OAS1/OAS3/PARP14/ISG15/IL1RN/HIF1A/KLF4/PTPN6/PARP9/CASP4/IRF7/CARD16/DDX58/TNFAIP3	17	-0.242536
BP	GO:0031334	positive regulation of protein-containing complex assembly	17/790	194/18800	0.00345461	0.0264551	0.0195531	P2RY12/LGALS3/VEGFA/TPPP/NAV3/VASP/ABCA1/ISG15/ARPC2/RHOC/RAC1/PSRC1/FNIP2/PIH1D1/BMF/EVL/FES	17	-0.242536
BP	GO:0001959	regulation of cytokine-mediated signaling pathway	15/790	166/18800	0.00438083	0.0313572	0.0231762	CD74/USP18/ZBP1/OAS1/OAS3/PARP14/ISG15/IL1RN/HIF1A/PTPN6/PARP9/CASP4/IRF7/CARD16/TNFAIP3	15	-0.258199
CC	GO:0030426	growth cone	15/808	161/19594	0.00275851	0.0204711	0.0157793	FEZ1/ITGA4/IQGAP1/SHTN1/PCDH9/NDRG2/STX3/CXADR/MYO5A/APBB1/KIF20B/OLFM1/IGHMBP2/EXOC3/SNAP25	15	-0.258199
CC	GO:0030427	site of polarized growth	15/808	167/19594	0.00390503	0.026859	0.0207032	FEZ1/ITGA4/IQGAP1/SHTN1/PCDH9/NDRG2/STX3/CXADR/MYO5A/APBB1/KIF20B/OLFM1/IGHMBP2/EXOC3/SNAP25	15	-0.258199
MF	GO:0019838	growth factor binding	15/793	139/18410	0.000972356	0.0261625	0.0221979	IL6ST/HTRA1/SDCBP/RHBDF2/THBS1/IL1RN/FURIN/RPS2/IGFBP3/NRP1/LIFR/PDGFRA/A2M/SEC61B/PDGFB	15	-0.258199
BP	GO:0001656	metanephros development	13/790	89/18800	8.47714e-05	0.00167229	0.00123599	HES1/SPRY1/SALL1/ID3/ACAT1/SOX8/BMP7/EGR1/BCL2/STAT1/PDGFRA/AKR1B1/PDGFB	13	-0.27735
BP	GO:1903557	positive regulation of tumor necrosis factor superfamily cytokine production	13/790	107/18800	0.00054645	0.00704626	0.00520791	IFNGR1/CD14/TYROBP/OAS1/OAS3/ADAM8/LY96/THBS1/HSPB1/OAS2/HMGB1/DDX58/ZBTB20	13	-0.27735
MF	GO:0004896	cytokine receptor activity	11/793	97/18410	0.00301409	0.0442606	0.0375534	CD74/IFNGR1/CD44/IL6ST/CX3CR1/CSF2RA/IFNAR1/LIFR/CCRL2/IL15RA/IL10RB	11	-0.301511
BP	GO:0008347	glial cell migration	9/790	51/18800	0.000242938	0.00379257	0.0028031	P2RY12/SRGAP2/SRGAP2C/ADGRG1/CX3CR1/CD9/GPR183/CCL2/MBOAT7	9	-0.333333
BP	GO:0030500	regulation of bone mineralization	9/790	81/18800	0.00682435	0.0434134	0.032087	SRGN/MEF2C/GPM6B/ISG15/HIF1A/TMEM119/ANKH/FAM20C/BMP7	9	-0.333333
BP	GO:0090279	regulation of calcium ion import	7/790	47/18800	0.0032691	0.0254121	0.0187822	LGALS3/HES1/CXCL12/VDAC1/WNK3/CCL2/PDGFB	7	-0.377964
BP	GO:2000179	positive regulation of neural precursor cell proliferation	7/790	51/18800	0.00520822	0.0356777	0.0263695	ADGRG1/VEGFA/CX3CR1/GNAI2/ASCL1/HIF1A/GPR37L1	7	-0.377964
BP	GO:0046622	positive regulation of organ growth	7/790	52/18800	0.00580524	0.0386111	0.0285376	YBX3/MEF2C/IGF1/PARP2/RBPJ/HAMP/CDK1	7	-0.377964
CC	GO:0000307	cyclin-dependent protein kinase holoenzyme complex	7/808	49/19594	0.00374816	0.0265226	0.0204439	CDKN1A/CCND1/CCND3/CDK2/CCNL1/CCNA2/CDK1	7	-0.377964
MF	GO:0043531	ADP binding	7/793	34/18410	0.000520252	0.0188233	0.0159708	ABCG1/MYO9B/APAF1/COQ8A/GCLC/MYO6/MSH6	7	-0.377964
BP	GO:0071888	macrophage apoptotic process	5/790	13/18800	0.000125605	0.00232043	0.00171504	MEF2C/ST6GAL1/CTSL/IRF7/PLEKHO2	5	-0.447214
BP	GO:0010523	negative regulation of calcium ion transport into cytosol	5/790	20/18800	0.00118416	0.0122635	0.00906402	CALM1/CALM2/GSTM2/GSTO1/BCL2	5	-0.447214
BP	GO:0072111	cell proliferation involved in kidney development	5/790	21/18800	0.00150096	0.0146672	0.0108406	BMP7/CFLAR/EGR1/STAT1/PDGFB	5	-0.447214
BP	GO:0042178	xenobiotic catabolic process	5/790	25/18800	0.00341018	0.0262572	0.0194068	GSTM4/GSTM2/GSTO1/GSTM3/ACSL1	5	-0.447214
BP	GO:1905523	positive regulation of macrophage migration	5/790	25/18800	0.00341018	0.0262572	0.0194068	P2RY12/CX3CR1/CSF1R/C5AR1/THBS1	5	-0.447214
BP	GO:0032682	negative regulation of chemokine production	5/790	26/18800	0.00407828	0.0295943	0.0218732	OAS1/APOD/OAS3/KLF4/IL10	5	-0.447214
BP	GO:0033622	integrin activation	5/790	26/18800	0.00407828	0.0295943	0.0218732	P2RY12/CXCL12/PTGER4/FN1/KRIT1	5	-0.447214
BP	GO:0015868	purine ribonucleotide transport	5/790	28/18800	0.00568586	0.0381745	0.0282149	GJB1/SLC25A4/ABCC5/LRRC8C/SLC35B2	5	-0.447214
BP	GO:0015865	purine nucleotide transport	5/790	29/18800	0.00663718	0.0424796	0.0313968	GJB1/SLC25A4/ABCC5/LRRC8C/SLC35B2	5	-0.447214
BP	GO:0051481	negative regulation of cytosolic calcium ion concentration	5/790	29/18800	0.00663718	0.0424796	0.0313968	CALM1/CALM2/GSTM2/GSTO1/BCL2	5	-0.447214
CC	GO:0071682	endocytic vesicle lumen	5/808	23/19594	0.00213259	0.0164764	0.0127002	APOE/CTSL/HBA2/HBA1/HBB	5	-0.447214
BP	GO:0002833	positive regulation of response to biotic stimulus	18/790	180/18800	0.000595087	0.00747197	0.00552255	OASL/ZBP1/HLA-DRB1/TYROBP/IFI16/ADAM8/LY96/EMILIN2/IFI35/DDX60/PARP9/HMGB1/IRF7/NECTIN2/CADM1/PAK2/DHX58/KLRC2	18	-0.471405
BP	GO:0098754	detoxification	16/790	150/18800	0.000583157	0.00735729	0.00543779	S100A9/ALDH1A1/GPX3/SOD2/APOE/SLC15A2/PTGS2/IPCEF1/HBA2/HBA1/HBB/GSTM2/GSTO1/BMP7/MT2A/GSTM3	16	-0.5
KEGG	hsa05164	Influenza A	35/429	171/8164	1.91485e-12	5.80198e-10	4.45454e-10	HLA-DPB1/HLA-DRA/RSAD2/HLA-DPA1/HLA-DMA/HLA-DQB1/IFNGR1/HLA-DOA/CXCL8/HLA-DQA1/HLA-DRB1/CXCL10/OAS1/SOCS3/CIITA/CALCOCO2/ICAM1/OAS3/VDAC1/TNFSF10/EIF2AK2/IL1B/MX2/IFNAR1/OAS2/CCND3/IRF7/CCL2/SLC25A4/STAT1/MX1/APAF1/NLRP3/DDX58/DNAJB1	35	-0.507093
BP	GO:0043254	regulation of protein-containing complex assembly	31/790	401/18800	0.000852673	0.00992458	0.00733529	P2RY12/LGALS3/ARHGAP18/CRYAB/HES1/VEGFA/STMN1/TUBB4A/TPPP/PTGER4/APOE/NAV3/VASP/ABCA1/ISG15/EIF2AK2/CAPG/ARPC2/CAPZB/RHOC/RAC1/HMGB1/PSRC1/PARP1/FNIP2/PIH1D1/TRIOBP/BMF/SORL1/EVL/FES	31	-0.538816
BP	GO:0032760	positive regulation of tumor necrosis factor production	12/790	103/18800	0.00127945	0.0129198	0.00954903	IFNGR1/CD14/TYROBP/OAS1/OAS3/LY96/THBS1/HSPB1/OAS2/HMGB1/DDX58/ZBTB20	12	-0.57735
BP	GO:0035457	cellular response to interferon-alpha	3/790	10/18800	0.00710639	0.0441923	0.0326627	IFIT2/IFNAR1/IFIT3	3	-0.57735
BP	GO:0072203	cell proliferation involved in metanephros development	3/790	10/18800	0.00710639	0.0441923	0.0326627	BMP7/EGR1/STAT1	3	-0.57735
BP	GO:1903867	extraembryonic membrane development	3/790	10/18800	0.00710639	0.0441923	0.0326627	HTRA1/TMED2/BMP7	3	-0.57735
BP	GO:0030901	midbrain development	10/790	90/18800	0.00446418	0.0317809	0.0234893	NR4A2/PLP1/HES1/CNP/CKB/CALM1/NDRG2/CALM2/FZD1/NDST1	10	-0.632456
CC	GO:0045171	intercellular bridge	10/808	75/19594	0.000985178	0.00881969	0.0067983	NUPR1/KLHDC8B/CYTH4/GSTM4/GSTM2/CDCA8/KIF20B/GSTM3/UNC119/DNAJC8	10	-0.632456
BP	GO:2000107	negative regulation of leukocyte apoptotic process	8/790	50/18800	0.00105237	0.011392	0.00841984	CD74/CXCL12/ST6GAL1/TSC22D3/HIF1A/IRF7/FOXP1/DOCK8	8	-0.707107
BP	GO:0043388	positive regulation of DNA binding	8/790	57/18800	0.00250314	0.0209698	0.0154988	PLAUR/HES1/CALM1/IGF1/CALM2/KLF4/HMGB1/PARP1	8	-0.707107
BP	GO:0060760	positive regulation of response to cytokine stimulus	8/790	64/18800	0.00518759	0.0356777	0.0263695	CD74/ZBP1/PARP14/HIF1A/PARP9/CASP4/IRF7/DDX58	8	-0.707107
BP	GO:0006749	glutathione metabolic process	8/790	65/18800	0.00570331	0.0381745	0.0282149	SOD2/EEF1G/GSTM4/GSTM2/GSTO1/ARL6IP5/GCLC/GSTM3	8	-0.707107
BP	GO:0016032	viral process	49/790	418/18800	8.52406e-11	2.13548e-08	1.57834e-08	CD74/RSAD2/LGALS1/IFIT1/ZFP36/CXCL8/LY6E/OASL/HLA-DRB1/MOG/IFITM1/OAS1/MDFIC/IFI16/CIITA/SELPLG/CALCOCO2/CSF1R/ICAM1/APOE/VAMP8/ST6GAL1/OAS3/CTSL/SCARB1/CHMP1B/CLEC5A/SSB/ISG15/EIF2AK2/TRIM22/FURIN/CXADR/OAS2/NRP1/PARP9/CH25H/IRF7/TNFRSF14/CCL2/NECTIN2/EIF3F/BCL2/STAT1/SIGLEC1/MX1/TRIM59/IFIT5/CDK1	49	-0.714286
BP	GO:0002832	negative regulation of response to biotic stimulus	15/790	113/18800	7.69659e-05	0.00156128	0.00115394	AHR/USP18/HTRA1/OAS1/IFI16/OAS3/SLAMF8/PARP14/ISG15/HLA-A/TRIB1/CARD16/A2M/DHX58/TNFAIP3	15	-0.774597
BP	GO:0090025	regulation of monocyte chemotaxis	6/790	28/18800	0.000920219	0.0104338	0.00771163	CXCL10/DUSP1/CX3CR1/CXCL12/SLAMF8/HMGB1	6	-0.816497
BP	GO:0010613	positive regulation of cardiac muscle hypertrophy	6/790	36/18800	0.00357689	0.0269986	0.0199547	IL6ST/NR4A3/IGF1/PARP2/PARP1/HAMP	6	-0.816497
BP	GO:0014742	positive regulation of muscle hypertrophy	6/790	37/18800	0.00412025	0.029694	0.021947	IL6ST/NR4A3/IGF1/PARP2/PARP1/HAMP	6	-0.816497
BP	GO:0055023	positive regulation of cardiac muscle tissue growth	6/790	37/18800	0.00412025	0.029694	0.021947	MEF2C/IGF1/PARP2/RBPJ/HAMP/CDK1	6	-0.816497
BP	GO:0060421	positive regulation of heart growth	6/790	41/18800	0.00691616	0.0436282	0.0322457	MEF2C/IGF1/PARP2/RBPJ/HAMP/CDK1	6	-0.816497
MF	GO:0030332	cyclin binding	6/793	34/18410	0.00299928	0.0442606	0.0375534	CDKN1A/MDFIC/HERC5/CDK2/NDC80/CDK1	6	-0.816497
BP	GO:0021782	glial cell development	13/790	115/18800	0.00108468	0.0115683	0.0085502	VIM/IFNGR1/PLP1/MAL/S100A9/TPPP/C5AR1/ASCL1/S100A8/IL1B/OLIG1/KCNJ10/PICK1	13	-0.83205
KEGG	hsa05162	Measles	20/429	139/8164	3.52339e-05	0.000508375	0.00039031	FCGR2B/FOS/OAS1/OAS3/HSPA6/EIF2AK2/IL1B/MX2/IFNAR1/OAS2/CCND1/CCND3/IRF7/CDK2/BCL2/STAT1/MX1/APAF1/DDX58/TNFAIP3	20	-0.894427
BP	GO:0002753	cytoplasmic pattern recognition receptor signaling pathway	11/790	60/18800	3.5037e-05	0.000830315	0.000613688	OASL/OAS3/SLC15A2/DDX60/SLC15A3/IRF7/PTPN22/RNF135/DHX58/DDX58/TNFAIP3	11	-0.904534
BP	GO:0000281	mitotic cytokinesis	11/790	71/18800	0.000172033	0.00292902	0.00216485	SON/STMN1/KLHDC8B/CHMP1B/ANLN/RHOC/KIF4A/RTKN/KIF20B/CIT/UNC119	11	-0.904534
BP	GO:0002221	pattern recognition receptor signaling pathway	18/790	176/18800	0.000454673	0.00614919	0.00454489	RSAD2/CD14/OASL/OAS1/OAS3/LY96/IFI35/SLC15A2/DDX60/GRAMD4/SLC15A3/HMGB1/IRF7/PTPN22/RNF135/DHX58/DDX58/TNFAIP3	18	-0.942809
MF	GO:0005543	phospholipid binding	33/793	467/18410	0.00378959	0.0501975	0.0425907	ANXA2/APOC1/ANXA1/IQGAP1/MCF2L/SDCBP/ABCG1/APOE/TOM1/SCARB1/ABCA1/PLTP/VDAC1/MYO1G/THBS1/TPP1/CAPG/PSAP/FCHO2/HMGB1/SNX10/GGA1/MYO10/WIPI1/PICK1/SNX24/TNFAIP8L3/IQGAP2/OSBPL1A/KRIT1/FGD2/SESTD1/FES	33	2.61116
MF	GO:0032934	sterol binding	8/793	60/18410	0.00403133	0.051897	0.0440326	NPC2/ABCG1/APOD/ABCA1/VDAC1/GPR183/OSBPL6/OSBPL1A	8	0
MF	GO:0043394	proteoglycan binding	6/793	36/18410	0.00403844	0.051897	0.0440326	GPNMB/SDCBP/APOE/CTSL/FN1/THBS1	6	2.44949
MF	GO:0003727	single-stranded RNA binding	10/793	87/18410	0.00415653	0.0526289	0.0446537	ADARB2/HNRNPDL/SSB/DDX60/PNPT1/DDX60L/DHX58/IGHMBP2/DDX58/IFIT5	10	-2.52982
MF	GO:0048018	receptor ligand activity	34/793	489/18410	0.00427487	0.0533429	0.0452595	GPNMB/LGALS3/HBEGF/METRNL/CXCL8/OSM/CXCL10/NAMPT/VEGFA/CXCL12/PDGFC/SPP1/SEMA4D/TNFSF14/IGF1/TNFSF10/FAM3C/IL1RN/TNFSF8/SEMA4A/IL1B/TIMP1/GPI/HGF/HMGB1/CXCL16/CXCL2/IL10/BMP7/CCL2/HAMP/CMTM3/PDGFB/GMFG	34	3.08697
MF	GO:0005504	fatty acid binding	7/793	49/18410	0.00475206	0.057627	0.0488944	APOC1/S100A9/S100A8/STX3/PPARD/GSTM2/ACOX1	7	1.13389
MF	GO:0070888	E-box binding	7/793	49/18410	0.00475206	0.057627	0.0488944	BHLHE41/AHR/BHLHE40/HES1/ASCL1/HIF1A/MITF	7	1.13389
MF	GO:0045296	cadherin binding	25/793	333/18410	0.00518741	0.0603255	0.0511839	ANXA2/ANXA1/FXYD5/ARHGAP18/ARGLU1/IQGAP1/SHTN1/VASP/EEF1G/ANLN/PKM/BAG3/AHNAK/WASF2/CAPG/RPS2/CAPZB/LDHA/STAT1/PDLIM5/CNN2/TJP1/PAK2/EXOC3/DNAJB1	25	2.2
MF	GO:0031420	alkali metal ion binding	4/793	17/18410	0.00518885	0.0603255	0.0511839	PKM/ACAT1/PDXK/ADPRH	4	2
MF	GO:0001618	virus receptor activity	9/793	76/18410	0.0052584	0.0603255	0.0511839	MOG/SELPLG/ICAM1/SCARB1/CLEC5A/CXADR/TNFRSF14/NECTIN2/CDK1	9	1
MF	GO:0030546	signaling receptor activator activity	34/793	496/18410	0.0053047	0.0603255	0.0511839	GPNMB/LGALS3/HBEGF/METRNL/CXCL8/OSM/CXCL10/NAMPT/VEGFA/CXCL12/PDGFC/SPP1/SEMA4D/TNFSF14/IGF1/TNFSF10/FAM3C/IL1RN/TNFSF8/SEMA4A/IL1B/TIMP1/GPI/HGF/HMGB1/CXCL16/CXCL2/IL10/BMP7/CCL2/HAMP/CMTM3/PDGFB/GMFG	34	3.08697
MF	GO:0015485	cholesterol binding	7/793	50/18410	0.0053249	0.0603255	0.0511839	NPC2/ABCG1/APOD/ABCA1/VDAC1/OSBPL6/OSBPL1A	7	-0.377964
MF	GO:0140272	exogenous protein binding	9/793	77/18410	0.0057329	0.0641043	0.0543901	MOG/SELPLG/ICAM1/SCARB1/CLEC5A/CXADR/TNFRSF14/NECTIN2/CDK1	9	1
MF	GO:0008201	heparin binding	15/793	168/18410	0.00610899	0.0674339	0.0572151	GPNMB/HBEGF/CXCL8/ADGRG1/CXCL10/VEGFA/APOE/FN1/APLP1/THBS1/LIPG/NRP1/POSTN/BMP7/NAV2	15	0.774597
MF	GO:0005539	glycosaminoglycan binding	19/793	234/18410	0.00619055	0.0674691	0.057245	GPNMB/HBEGF/CD44/CXCL8/ADGRG1/CXCL10/VEGFA/APOE/ADGRE2/FN1/SPOCK3/APLP1/THBS1/LIPG/NRP1/POSTN/BMP7/NAV2/NLRP3	19	0.688247
MF	GO:0009678	pyrophosphate hydrolysis-driven proton transmembrane transporter activity	4/793	18/18410	0.00644707	0.0676942	0.057436	ATP6V0D1/ATP6V1F/ATP6V0E2/ATP6V0C	4	1
MF	GO:0030228	lipoprotein particle receptor activity	4/793	18/18410	0.00644707	0.0676942	0.057436	SCARB1/CXCL16/APOBR/SORL1	4	1
MF	GO:0045236	CXCR chemokine receptor binding	4/793	18/18410	0.00644707	0.0676942	0.057436	CXCL8/CXCL10/CXCL12/CXCL2	4	0
MF	GO:0004601	peroxidase activity	7/793	52/18410	0.00662392	0.068396	0.0580314	GPX3/PTGS2/IPCEF1/HBA2/HBA1/HBB/GSTM2	7	-1.13389
MF	GO:0019888	protein phosphatase regulator activity	10/793	93/18410	0.00667278	0.068396	0.0580314	LGALS3/PPP1R14A/CALM1/CALM2/EIF2AK2/PHACTR3/IGFBP3/PHACTR2/PPP1R3B/PPP2R2B	10	-1.26491
MF	GO:0031072	heat shock protein binding	12/793	123/18410	0.00681624	0.0690445	0.0585816	AHR/ZFP36/HSPA7/FKBP5/HSPA6/HIF1A/LIMK1/SLC12A2/APAF1/DNAJC8/DNAJB1/CDK1	12	1.1547
MF	GO:0005126	cytokine receptor binding	21/793	272/18410	0.00729039	0.0720161	0.0611029	IL6ST/CXCL8/OSM/CXCL10/VEGFA/SDCBP/CX3CR1/CXCL12/TNFSF14/TNFSF10/IL1RN/TNFSF8/IL1B/CXCL16/CXCL2/IL10/CCL2/CFLAR/LIFR/STAT1/CCRL2	21	1.52753
MF	GO:0005031	tumor necrosis factor-activated receptor activity	3/793	10/18410	0.00761145	0.0720161	0.0611029	TNFRSF14/TNFRSF11A/TNFRSF1B	3	1.73205
MF	GO:0005522	profilin binding	3/793	10/18410	0.00761145	0.0720161	0.0611029	VASP/WIPF1/EVL	3	0.57735
MF	GO:0031720	haptoglobin binding	3/793	10/18410	0.00761145	0.0720161	0.0611029	HBA2/HBA1/HBB	3	-1.73205
MF	GO:0042608	T cell receptor binding	3/793	10/18410	0.00761145	0.0720161	0.0611029	HLA-DRA/HLA-DRB1/HLA-A	3	1.73205
MF	GO:0043295	glutathione binding	3/793	10/18410	0.00761145	0.0720161	0.0611029	GSTM4/GSTM2/GSTM3	3	-1.73205
MF	GO:0033293	monocarboxylic acid binding	9/793	81/18410	0.00796873	0.0745769	0.0632757	APOC1/S100A9/S100A8/STX3/PSAP/PPARD/GSTM2/ACOX1/RXRA	9	1.66667
MF	GO:1990404	NAD+-protein ADP-ribosyltransferase activity	4/793	20/18410	0.00953458	0.0881361	0.0747802	PARP14/PARP2/PARP9/PARP1	4	-2
MF	GO:0016684	oxidoreductase activity, acting on peroxide as acceptor	7/793	56/18410	0.00990817	0.0881361	0.0747802	GPX3/PTGS2/IPCEF1/HBA2/HBA1/HBB/GSTM2	7	-1.13389
MF	GO:0051020	GTPase binding	22/793	298/18410	0.0100993	0.0881361	0.0747802	SRGAP2/IQGAP1/YBX3/ABCA1/MYO9B/MYO5A/RABGAP1L/YBX1/RTKN/RASSF5/RIN2/GGA1/RANBP2/GNB1/DMXL2/TRIOBP/SORL1/PAK2/IQGAP2/NCF2/FGD2/DIAPH2	22	1.70561
MF	GO:0005536	glucose binding	3/793	11/18410	0.0101341	0.0881361	0.0747802	SLC2A3/HK3/UGP2	3	1.73205
MF	GO:0008199	ferric iron binding	3/793	11/18410	0.0101341	0.0881361	0.0747802	FTH1/FTL/TF	3	0.57735
MF	GO:0035673	oligopeptide transmembrane transporter activity	3/793	11/18410	0.0101341	0.0881361	0.0747802	SLC15A2/SLC15A3/ABCC5	3	0.57735
MF	GO:1900750	oligopeptide binding	3/793	11/18410	0.0101341	0.0881361	0.0747802	GSTM4/GSTM2/GSTM3	3	-1.73205
MF	GO:0061134	peptidase regulator activity	18/793	230/18410	0.0108652	0.0935494	0.0793731	ANXA2/VSIR/MAL/CSTA/SERPINA1/FN1/CST3/CSTB/TNFSF14/SPOCK3/TIMP1/SERPINB1/FURIN/TNFAIP8/CARD16/APAF1/A2M/ITIH4	18	1.41421
MF	GO:0019905	syntaxin binding	8/793	71/18410	0.0111056	0.093744	0.0795383	VAMP8/ABCA1/STX6/CACNA1A/DAPK1/STXBP2/TMED9/SNAP25	8	1.41421
MF	GO:0048029	monosaccharide binding	8/793	71/18410	0.0111056	0.093744	0.0795383	FBP1/SLC2A3/HK3/GPI/SLC2A5/P4HA1/UGP2/PHYH	8	2.12132
MF	GO:0031267	small GTPase binding	20/793	267/18410	0.011866	0.0982367	0.0833502	SRGAP2/IQGAP1/YBX3/ABCA1/MYO9B/MYO5A/RABGAP1L/RTKN/RASSF5/RIN2/GGA1/RANBP2/DMXL2/TRIOBP/SORL1/PAK2/IQGAP2/NCF2/FGD2/DIAPH2	20	1.34164
MF	GO:1901681	sulfur compound binding	20/793	267/18410	0.011866	0.0982367	0.0833502	GPNMB/HBEGF/CXCL8/ADGRG1/CXCL10/VEGFA/APOE/ADGRE2/FN1/APLP1/THBS1/LIPG/NRP1/GSTM4/GSTM2/POSTN/BMP7/NAV2/GSTM3/ACOT7	20	0
BP	GO:0042063	gliogenesis	36/790	291/18800	6.7756e-09	7.92143e-07	5.85475e-07	P2RY12/VIM/SRGAP2/SRGAP2C/IFNGR1/ANXA1/PLP1/IL6ST/ADGRG1/OPALIN/MAL/S100A9/HES1/CNP/CX3CR1/TPPP/CSF1R/C5AR1/CD9/ASCL1/S100A8/SOX13/GPR183/IL1B/OLIG1/ID2/SOX8/KCNJ10/CCL2/PICK1/GPR37L1/TNFRSF1B/EGR2/MBOAT7/WDR1/CDK1	36	-1
BP	GO:0010001	glial cell differentiation	25/790	218/18800	5.42196e-06	0.000185227	0.000136902	VIM/IFNGR1/PLP1/IL6ST/OPALIN/MAL/S100A9/HES1/CNP/TPPP/C5AR1/ASCL1/S100A8/SOX13/IL1B/OLIG1/ID2/SOX8/KCNJ10/PICK1/GPR37L1/TNFRSF1B/EGR2/WDR1/CDK1	25	-1
BP	GO:0060315	negative regulation of ryanodine-sensitive calcium-release channel activity	4/790	11/18800	0.000805807	0.00946284	0.00699401	CALM1/CALM2/GSTM2/GSTO1	4	-1
BP	GO:0051280	negative regulation of release of sequestered calcium ion into cytosol	4/790	13/18800	0.00163227	0.015362	0.0113541	CALM1/CALM2/GSTM2/GSTO1	4	-1
BP	GO:0051284	positive regulation of sequestering of calcium ion	4/790	15/18800	0.00291391	0.0231923	0.0171415	CALM1/CALM2/GSTM2/GSTO1	4	-1
BP	GO:0051900	regulation of mitochondrial depolarization	4/790	19/18800	0.00723963	0.0445794	0.0329488	IFI6/BCL2/PARP1/GCLC	4	-1
CC	GO:0043209	myelin sheath	9/808	45/19594	7.68149e-05	0.00108309	0.000834856	PLP1/CNP/PLLP/ERMN/TUBB4A/CALM1/CALM2/STX4/BCL2	9	-1
CC	GO:0070938	contractile ring	4/808	10/19594	0.000493845	0.00515794	0.00397579	ANLN/RTKN/UTRN/KIF20B	4	-1
BP	GO:0072210	metanephric nephron development	7/790	40/18800	0.00124928	0.012762	0.00943245	HES1/SALL1/SOX8/EGR1/STAT1/PDGFRA/PDGFB	7	-1.13389
BP	GO:0042743	hydrogen peroxide metabolic process	7/790	55/18800	0.00790408	0.0474154	0.0350449	GPX3/SOD2/HBA2/RAC1/HBA1/HBB/ACOX1	7	-1.13389
BP	GO:0061640	cytoskeleton-dependent cytokinesis	12/790	100/18800	0.000985278	0.0108505	0.00801966	SON/STMN1/KLHDC8B/CHMP1B/ANLN/CECR2/RHOC/KIF4A/RTKN/KIF20B/CIT/UNC119	12	-1.1547
BP	GO:0062207	regulation of pattern recognition receptor signaling pathway	12/790	106/18800	0.0016428	0.0154335	0.011407	RSAD2/OASL/IFI35/SLC15A2/DDX60/GRAMD4/SLC15A3/HMGB1/IRF7/PTPN22/DHX58/TNFAIP3	12	-1.1547
BP	GO:0050688	regulation of defense response to virus	10/790	74/18800	0.00102107	0.0111373	0.00823159	IFIT1/HTRA1/HERC5/IL1B/PARP9/STAT1/PTPN22/DHX58/DDX58/TNFAIP3	10	-1.26491
BP	GO:0046597	negative regulation of viral entry into host cell	5/790	22/18800	0.00187594	0.0171046	0.012642	LY6E/IFITM1/CIITA/CH25H/TRIM59	5	-1.34164
BP	GO:0021801	cerebral cortex radial glia-guided migration	5/790	24/18800	0.00282447	0.0228868	0.0169157	P2RY12/SRGAP2/SRGAP2C/ADGRG1/MBOAT7	5	-1.34164
BP	GO:0022030	telencephalon glial cell migration	5/790	24/18800	0.00282447	0.0228868	0.0169157	P2RY12/SRGAP2/SRGAP2C/ADGRG1/MBOAT7	5	-1.34164
BP	GO:0071459	protein localization to chromosome, centromeric region	5/790	25/18800	0.00341018	0.0262572	0.0194068	SMC5/SPDL1/NDC80/CTCF/CDK1	5	-1.34164
BP	GO:1903901	negative regulation of viral life cycle	5/790	26/18800	0.00407828	0.0295943	0.0218732	LY6E/IFITM1/CIITA/CH25H/TRIM59	5	-1.34164
BP	GO:0010800	positive regulation of peptidyl-threonine phosphorylation	5/790	28/18800	0.00568586	0.0381745	0.0282149	CHI3L1/CALM1/CALM2/WNK3/BMP7	5	-1.34164
BP	GO:0032479	regulation of type I interferon production	13/790	98/18800	0.000229085	0.00360843	0.002667	CD14/OAS1/OAS3/ISG15/OAS2/IL10/IRF7/STAT1/PTPN22/RNF135/DHX58/DDX58/ZBTB20	13	-1.38675
BP	GO:0032606	type I interferon production	13/790	98/18800	0.000229085	0.00360843	0.002667	CD14/OAS1/OAS3/ISG15/OAS2/IL10/IRF7/STAT1/PTPN22/RNF135/DHX58/DDX58/ZBTB20	13	-1.38675
BP	GO:0062208	positive regulation of pattern recognition receptor signaling pathway	8/790	44/18800	0.000433654	0.0059568	0.00440269	RSAD2/OASL/IFI35/DDX60/SLC15A3/HMGB1/PTPN22/DHX58	8	-1.41421
BP	GO:0045824	negative regulation of innate immune response	11/790	73/18800	0.000221548	0.00356586	0.00263554	USP18/OAS1/IFI16/OAS3/SLAMF8/PARP14/ISG15/HLA-A/A2M/DHX58/TNFAIP3	11	-1.50756
BP	GO:0050792	regulation of viral process	26/790	159/18800	2.63862e-09	3.3858e-07	2.50245e-07	CD74/RSAD2/LGALS1/IFIT1/ZFP36/CXCL8/LY6E/OASL/HLA-DRB1/IFITM1/OAS1/MDFIC/IFI16/CIITA/OAS3/ISG15/EIF2AK2/TRIM22/OAS2/CH25H/NECTIN2/BCL2/STAT1/MX1/TRIM59/IFIT5	26	-1.56893
BP	GO:0140374	antiviral innate immune response	6/790	17/18800	4.48943e-05	0.00102246	0.000755705	IFIT1/CXCL10/OAS1/MX1/RNF135/DDX58	6	-1.63299
BP	GO:0035455	response to interferon-alpha	6/790	20/18800	0.000126181	0.00232043	0.00171504	IFITM1/IFIT2/EIF2AK2/MX2/IFNAR1/IFIT3	6	-1.63299
BP	GO:0039529	RIG-I signaling pathway	6/790	27/18800	0.000749383	0.00906323	0.00669866	OASL/OAS3/DDX60/RNF135/DHX58/DDX58	6	-1.63299
BP	GO:0030501	positive regulation of bone mineralization	6/790	42/18800	0.00778868	0.0469373	0.0346915	MEF2C/GPM6B/ISG15/TMEM119/FAM20C/BMP7	6	-1.63299
KEGG	hsa05160	Hepatitis C	22/429	157/8164	2.20143e-05	0.000370574	0.000284513	RSAD2/IFIT1/CXCL10/CDKN1A/OAS1/SOCS3/OAS3/SCARB1/EIF2AK2/MX2/IFNAR1/OAS2/CCND1/IRF7/CFLAR/CDK2/STAT1/RXRA/MX1/APAF1/PPP2R2B/DDX58	22	-1.70561
BP	GO:0032481	positive regulation of type I interferon production	12/790	58/18800	4.18836e-06	0.000150925	0.000111549	CD14/OAS1/OAS3/ISG15/OAS2/IRF7/STAT1/PTPN22/RNF135/DHX58/DDX58/ZBTB20	12	-1.73205
BP	GO:1900246	positive regulation of RIG-I signaling pathway	3/790	10/18800	0.00710639	0.0441923	0.0326627	OASL/DDX60/DHX58	3	-1.73205
BP	GO:2000109	regulation of macrophage apoptotic process	3/790	10/18800	0.00710639	0.0441923	0.0326627	MEF2C/ST6GAL1/IRF7	3	-1.73205
BP	GO:1903900	regulation of viral life cycle	23/790	139/18800	1.72535e-08	1.59246e-06	1.177e-06	CD74/RSAD2/LGALS1/IFIT1/CXCL8/LY6E/OASL/HLA-DRB1/IFITM1/OAS1/IFI16/CIITA/OAS3/ISG15/EIF2AK2/TRIM22/OAS2/CH25H/NECTIN2/BCL2/MX1/TRIM59/IFIT5	23	-1.87663
BP	GO:0039528	cytoplasmic pattern recognition receptor signaling pathway in response to virus	7/790	34/18800	0.000448606	0.00608278	0.0044958	OASL/OAS3/DDX60/IRF7/RNF135/DHX58/DDX58	7	-1.88982
BP	GO:0060338	regulation of type I interferon-mediated signaling pathway	7/790	42/18800	0.00168102	0.0156838	0.0115919	USP18/ZBP1/OAS1/OAS3/ISG15/PTPN6/IRF7	7	-1.88982
BP	GO:0048709	oligodendrocyte differentiation	13/790	94/18800	0.000149783	0.00261954	0.00193611	PLP1/OPALIN/MAL/HES1/CNP/TPPP/ASCL1/SOX13/OLIG1/SOX8/KCNJ10/TNFRSF1B/WDR1	13	-1.94145
BP	GO:0039530	MDA-5 signaling pathway	4/790	11/18800	0.000805807	0.00946284	0.00699401	OAS3/DDX60/IRF7/DHX58	4	-2
BP	GO:0015671	oxygen transport	4/790	15/18800	0.00291391	0.0231923	0.0171415	IPCEF1/HBA2/HBA1/HBB	4	-2
MF	GO:0005344	oxygen carrier activity	4/793	14/18410	0.00241898	0.0425049	0.0360639	IPCEF1/HBA2/HBA1/HBB	4	-2
BP	GO:0060337	type I interferon signaling pathway	11/790	56/18800	1.77411e-05	0.00049384	0.000364998	USP18/ZBP1/IFITM1/OAS1/OAS3/ISG15/IFNAR1/OAS2/PTPN6/IRF7/STAT1	11	-2.11058
BP	GO:0048857	neural nucleus development	8/790	64/18800	0.00518759	0.0356777	0.0263695	PLP1/CNP/CKB/CALM1/ASCL1/NDRG2/CALM2/BCL2	8	-2.12132
BP	GO:0032069	regulation of nuclease activity	5/790	21/18800	0.00150096	0.0146672	0.0108406	OASL/OAS1/OAS3/OAS2/HMGB1	5	-2.23607
BP	GO:0071357	cellular response to type I interferon	12/790	58/18800	4.18836e-06	0.000150925	0.000111549	IFIT1/USP18/ZBP1/IFITM1/OAS1/OAS3/ISG15/IFNAR1/OAS2/PTPN6/IRF7/STAT1	12	-2.3094
BP	GO:0098586	cellular response to virus	12/790	85/18800	0.000218868	0.0035539	0.0026267	OASL/CXCL10/OAS1/OAS3/HIF1A/DDX60/IFI6/IRF7/NLRP3/RNF135/DHX58/DDX58	12	-2.3094
BP	GO:0019079	viral genome replication	15/790	134/18800	0.000514951	0.00677494	0.00500738	RSAD2/IFIT1/CXCL8/OASL/IFITM1/OAS1/IFI16/OAS3/ISG15/EIF2AK2/OAS2/CCL2/BCL2/MX1/IFIT5	15	-2.32379
BP	GO:0032728	positive regulation of interferon-beta production	9/790	39/18800	2.6567e-05	0.000685143	0.000506391	OAS1/OAS3/ISG15/OAS2/IRF7/RNF135/DHX58/DDX58/ZBTB20	9	-2.33333
BP	GO:0032608	interferon-beta production	9/790	57/18800	0.000573887	0.00725774	0.00536422	OAS1/OAS3/ISG15/OAS2/IRF7/RNF135/DHX58/DDX58/ZBTB20	9	-2.33333
BP	GO:0032648	regulation of interferon-beta production	9/790	57/18800	0.000573887	0.00725774	0.00536422	OAS1/OAS3/ISG15/OAS2/IRF7/RNF135/DHX58/DDX58/ZBTB20	9	-2.33333
CC	GO:0005876	spindle microtubule	9/808	83/19594	0.00710289	0.0440223	0.0339328	CHMP1B/CALM1/CALM2/KIF4A/CEP295/PSRC1/SKA3/TUBG1/CDK1	9	-2.33333
BP	GO:0035456	response to interferon-beta	6/790	32/18800	0.00191873	0.0172403	0.0127423	IFITM1/OAS1/IFI16/PNPT1/XAF1/STAT1	6	-2.44949
BP	GO:0014003	oligodendrocyte development	6/790	42/18800	0.00778868	0.0469373	0.0346915	PLP1/MAL/TPPP/ASCL1/OLIG1/KCNJ10	6	-2.44949
BP	GO:0140014	mitotic nuclear division	22/790	293/18800	0.00636797	0.0416173	0.0307595	DUSP1/KLHDC8B/CHMP1B/ANLN/SMC5/IGF1/IL1B/RGCC/SPDL1/KIF4A/BMP7/PSRC1/CDCA8/DSN1/KIF20B/NCAPH/PDS5B/NUF2/TUBG1/PHF13/NDC80/PDGFB	22	-2.55841
BP	GO:0009615	response to virus	51/790	392/18800	6.70244e-13	5.87692e-10	4.34365e-10	RSAD2/IFIT1/IFNGR1/TPT1/NPC2/OASL/ZBP1/CXCL10/HTRA1/STMN1/IFITM1/OAS1/IFIT2/HERC5/IFI44L/IFI16/CXCL12/VAMP8/OAS3/EEF1G/RNASE6/BCL3/ISG15/IFI44/HIF1A/EIF2AK2/IL1B/TRIM22/MX2/DDX60/HSPB1/IFI6/IFNAR1/OAS2/PARP9/IFIT3/IRF7/FGR/BCL2/STAT1/MX1/PTPN22/AUP1/IL10RB/DDX60L/NLRP3/RNF135/DHX58/DDX58/TNFAIP3/IFIT5	51	-2.66053
BP	GO:0034340	response to type I interferon	14/790	64/18800	3.23302e-07	1.7356e-05	1.28279e-05	IFIT1/USP18/ZBP1/IFITM1/OAS1/OAS3/ISG15/IFNAR1/OAS2/PTPN6/CH25H/IRF7/STAT1/MX1	14	-2.67261
BP	GO:0045069	regulation of viral genome replication	14/790	87/18800	1.49244e-05	0.000426724	0.000315393	RSAD2/IFIT1/CXCL8/OASL/IFITM1/OAS1/IFI16/OAS3/ISG15/EIF2AK2/OAS2/BCL2/MX1/IFIT5	14	-2.67261
MF	GO:0003725	double-stranded RNA binding	15/793	75/18410	5.82921e-07	0.000125474	0.00010646	VIM/OASL/ZBP1/OAS1/ACTN1/ADARB2/OAS3/TUBA1B/EIF2AK2/DDX60/OAS2/PRKRIP1/DDX60L/DHX58/DDX58	15	-2.84019
BP	GO:0048525	negative regulation of viral process	18/790	91/18800	3.62867e-08	3.09391e-06	2.28672e-06	RSAD2/IFIT1/ZFP36/LY6E/OASL/IFITM1/OAS1/IFI16/CIITA/OAS3/ISG15/EIF2AK2/OAS2/CH25H/STAT1/MX1/TRIM59/IFIT5	18	-3.29983
BP	GO:0045071	negative regulation of viral genome replication	12/790	57/18800	3.45249e-06	0.000129324	9.55837e-05	RSAD2/IFIT1/OASL/IFITM1/OAS1/IFI16/OAS3/ISG15/EIF2AK2/OAS2/MX1/IFIT5	12	-3.4641
BP	GO:0051607	defense response to virus	38/790	290/18800	4.96507e-10	8.42621e-08	6.22784e-08	RSAD2/IFIT1/IFNGR1/OASL/ZBP1/CXCL10/HTRA1/IFITM1/OAS1/IFIT2/HERC5/IFI44L/IFI16/VAMP8/OAS3/RNASE6/ISG15/EIF2AK2/IL1B/TRIM22/MX2/DDX60/IFI6/OAS2/PARP9/IFIT3/IRF7/BCL2/STAT1/MX1/PTPN22/IL10RB/DDX60L/RNF135/DHX58/DDX58/TNFAIP3/IFIT5	38	-3.56887
BP	GO:0140546	defense response to symbiont	38/790	291/18800	5.48689e-10	8.76842e-08	6.48076e-08	RSAD2/IFIT1/IFNGR1/OASL/ZBP1/CXCL10/HTRA1/IFITM1/OAS1/IFIT2/HERC5/IFI44L/IFI16/VAMP8/OAS3/RNASE6/ISG15/EIF2AK2/IL1B/TRIM22/MX2/DDX60/IFI6/OAS2/PARP9/IFIT3/IRF7/BCL2/STAT1/MX1/PTPN22/IL10RB/DDX60L/RNF135/DHX58/DDX58/TNFAIP3/IFIT5	38	-3.56887
KEGG	hsa05131	Shigellosis	22/429	247/8164	0.0104947	0.0521292	0.0400227	CD14/CD44/CXCL8/SQSTM1/TLN2/ACTN1/CALCOCO2/CYTH4/VDAC1/IL1B/WASF2/ARPC2/FNBP1/HK3/RAC1/MYL12A/CASP4/BCL2/WIPI1/MAPK13/UBC/NLRP3	22	2.13201
KEGG	hsa04010	MAPK signaling pathway	25/429	294/8164	0.0116088	0.0564194	0.0433166	CD14/NR4A1/VEGFA/DUSP1/FOS/STMN1/MEF2C/CSF1R/GADD45B/PDGFC/HSPA6/IGF1/IL1B/HSPB1/DUSP2/CACNA1A/RAC1/HGF/MAP2K3/PDGFRA/MAPK13/CACNB4/PAK2/MAPK8IP1/PDGFB	25	1
KEGG	hsa05143	African trypanosomiasis	6/429	37/8164	0.0118072	0.0564194	0.0433166	ICAM1/IL1B/HBA2/HBA1/HBB/IL10	6	0
KEGG	hsa05322	Systemic lupus erythematosus	14/429	136/8164	0.011917	0.0564194	0.0433166	HLA-DPB1/HLA-DRA/HLA-DPA1/HLA-DMA/HLA-DQB1/FCGR2A/HLA-DOA/HLA-DQA1/HLA-DRB1/ACTN1/SSB/IL10/C1S/C1R	14	2.67261
KEGG	hsa04966	Collecting duct acid secretion	5/429	27/8164	0.0121051	0.0564286	0.0433237	ATP6V0D1/ATP6V1F/ATP6V0E2/ATP6V0C/SLC12A7	5	1.34164
KEGG	hsa05218	Melanoma	9/429	72/8164	0.0126172	0.0579245	0.0444722	CDKN1A/GADD45B/PDGFC/IGF1/HGF/CCND1/PDGFRA/MITF/PDGFB	9	1
KEGG	hsa04610	Complement and coagulation cascades	10/429	85/8164	0.0132354	0.0598554	0.0459546	PLAU/PLAUR/F13A1/SERPINA1/C5AR1/THBD/C1S/PLAT/C1R/A2M	10	1.26491
KEGG	hsa05110	Vibrio cholerae infection	7/429	50/8164	0.0148529	0.0661828	0.0508126	ATP6V0D1/ATP6V1F/ATP6V0E2/ATP6V0C/SLC12A2/TJP1/SEC61B	7	1.13389
KEGG	hsa05132	Salmonella infection	21/429	249/8164	0.021415	0.0940396	0.0721999	ANXA2/S100A10/CD14/CXCL8/FOS/TUBB4A/TUBA1B/LY96/CYTH4/TNFSF10/AHNAK/IL1B/ARPC2/RAC1/MYL12A/CASP4/MAP2K3/BCL2/MAPK13/MYO6/NLRP3	21	1.96396
