# Supplementary material for: SIRPB1 regulates inflammatory factor expression in the glioma microenvironment via SYK: functional and bioinformatics insights
Source: J Transl Med. 2024 Apr 9;22:338. doi: 10.1186/s12967-024-05149-z (PMC11003053; doi:10.1186/s12967-024-05149-z)
Supplement: Supplementary file 1 — Additional file 1. Figure S1: The relative expression of Western blot in Figure 1, 4, 6 and 7. Figure S2: A. Single-Cell Analysis of CXCL8 and CCL2 Expression. B. The expression of SIRPB1 in LGG and GBM cohort. C. Kaplan-Meier curves for PFI in specific glioma subgroups. Table S1: Antibodies uesd for Western blot, Immunohistochemical and Immunofluorescence staining. Table S2: Primers used for qPCR and PCR. Table S3: DEGs between high and low SIRPB1 samples in TCGA-GBMLGG cohort. Table S4: Significant terms obtained in Enrichment analysis of DEGs between high and low SIRPB1 samples in TCGA-GBMLGG cohort. Table S5: Within macrophage and microglia cells, significant terms obtained in Enrichment analysis of DEGs between high and low SIRPB1 samples in single-cell dataset GSE117891. [file 12967_2024_5149_MOESM1_ESM.zip › Additional file/supplementary table S1.xlsx]

## Sheet: Sheet1
antibodies uesd for Western blot
primary antibody	cat.No.	manufacturer
CEBPB	R380893	ZEN BIO
CXCL8	27095-1-AP	proteintech
DAP12	ab124834	abcam
DAP12	A14794	ABclonal
DYKDDDK	M20008	Abmart
ERK1/2	ab184699	abcam
GAPDH	M20006	Abmart
Histone H3	A2348	ABclonal
IKB alpha	T55026	Abmart
IL1RN	A2088	ABclonal
MCP-1	A7277	ABclonal
MEK1/2	ab178876	abcam
NFAT2	251865	ZEN BIO
NFkB p105 / p50	ab32360	abcam
NF-κB p65	WL01980	Wanleibio
p-44/42 Erk1/2	4370	CST
P-CREB (Ser133)	R23982	ZEN BIO
P-IKB alpha (Ser32)	R24671	ZEN BIO
p-MEK1/2	9154	CST
p-NFKB p65	AF2006	Affinity
p-STAT1 Y701	ab109457	abcam
p-STAT6	ab263947	abcam
p-SYK (T525+T526)	bs-3434R	Bioss
P-Tyrosine (Ptyr)	PTM-702RM	PTM BIO
SIRPB1	ab234681	abcam
SIRPB1	TA811581S	ORIGENE
STAT1	ab109320	abcam
STAT6	ab134940	abcam
SYK	ab40781	abcam
secondary antibody	cat.No.	manufacturer
Goat Anti-Mouse IgG HRP	M21001	Abmart
Goat Anti-Rabbit IgG-HRP	M21002	Abmart
Goat Anti-Mouse lgG HRP	M21004	Abmart
Mouse Anti-Rabbit lgG HRP	M21006	Abmart
Goat Anti-Rabbit lgG HRP	M21007	Abmart
antibodies uesd for Immunohistochemical staining and immunofluorescence
primary antibody	cat.No.	manufacturer
TMEM119	27585-1-AP	proteintech
CD86	13395-1-AP	proteintech
SIRPB1	11811-1-AP	proteintech
CD163	ET1704-43	HUABIO
secondary antibody	cat.No.	manufacturer
Goat Anti-Rabbit IgG-HRP	GB23303	Servicebio
